# Supplementary material for: High-throughput development of simple sequence repeat markers for genetic diversity research in Crambe abyssinica
Source: BMC Plant Biol. 2016 Jun 18;16:139. doi: 10.1186/s12870-016-0828-y (PMC4912734; doi:10.1186/s12870-016-0828-y)
Supplement: Additional file 1: — The total dataset of the EST-SSR primer sequence. (XLSX 172 kb) [file 12870_2016_828_MOESM1_ESM.xlsx]

## Sheet: Sheet1
Type	#	F	R
EST	estHGL0001	CTTGAATCTGTCGCCTCCACTG	GTCGTTGTCCTCGTACCTAAGC
EST	estHGL0002	TCTCCCGACGATCTCATCTCTC	GTGGTGGTGGGATGGAAACG
EST	estHGL0003	CTGCCGACTTGCGTTTAGAGG	GAGGAGGCGGAGGAAGGAATC
EST	estHGL0004	GCCACCGATTCTTCTAGTAGCG	CGGCGGAATCCTGATCTTGAAC
EST	estHGL0006	CCTTCCTTCTGCTTCTGCTTCC	TACGCCCCACCTTGAATCTCTG
EST	estHGL0007	CGCCTCGCCTTGCCTCTTC	CCACCACCACCACCACCATG
EST	estHGL0008	ACCCTTTGTCAGCATCACCTTC	GGCGACTAACTTGCGGAGAC
EST	estHGL0009	TTAACACCAGGCGAATGCACAG	GCACTCGTCTGGATGTCACAAG
EST	estHGL0010	CGACGAGCCGATTCCTTTCAC	TCCTCCTCCTCCTCCCAACTC
EST	estHGL0011	GCGGCGGAGCAGCTAGAC	ATCGGACCTGACCTTCTTGACC
EST	estHGL0012	CGAGAGCAGATTCAGTCCCATC	CCATCCCTCAGAACCACTCAAG
EST	estHGL0013	AGCGATAGCAACTCCATCACTC	GCGGCGAAGAGGACGATTAC
EST	estHGL0014	TGAGCGAGGATGGCGAAGG	CTAACCAGATCCCACCAAACCG
EST	estHGL0015	ACCACCACGCCCACTCAAG	TTCTTCTCCAACCACGGCTTTC
EST	estHGL0016	TTCTTAGTGGGCTGTGGGAGTG	GCCGCCTCTACCGACTCTTC
EST	estHGL0017	GCAGAGATTCAGACCCAAAGCC	CACCACCACCACTTCACACTTC
EST	estHGL0018	CGGTGAGACACGGCAGATTC	CTCTCCAGATCCAGACCACAAC
EST	estHGL0019	GACACGCCGTTGACCACTG	TTGGAGTCCTTCATCGTTGTCG
EST	estHGL0021	GGACGAAACGGAGACGAACG	CCCTTGTTGTCGCTTCAAATCG
EST	estHGL0022	TCCAAGCTATGGCTGTGGTCTC	ACCTGACACCGACACTACATCC
EST	estHGL0023	TCAGAACTACAGGTCGGTGACG	GCGAGTTTAGCCAGCGATTGC
EST	estHGL0024	GTGACATCCAAGGACGAGGTTG	GGAGAAGGAGGTGGAGGACATG
EST	estHGL0025	TCGTCTTCGTAAGCGGTGTGAG	CCCTGTCCCCATCAAACCTCTG
EST	estHGL0026	GAGCCGTAGACCAGATCAGAGG	CGAGACGCTTACTTGCCACTTG
EST	estHGL0027	ACGACTTCTCTACGGACACACC	TCAAGGGTCTGCGTTGGAGAG
EST	estHGL0028	GGCACCGTAATGTTTGGATTCG	CGTCTTCCTCTGTCGGTTTCTG
EST	estHGL0029	ACAACAAAGGCACTACGGTCTC	AGAGTTGTGCGAGCTGAGGAG
EST	estHGL0030	TGGATTCATCTGGCGGAACAAG	AGAGACGAGACGAGACGAGAC
EST	estHGL0031	TGACACAGCCAAGAAGCAGATC	GAGACAGCGAGTTAGCGAAGC
EST	estHGL0033	GGAAGGCTTCTGGTGGTCTTG	GGCATAGCGTCACGTCCTTAG
EST	estHGL0034	AGCATGTCCGTAACACTAAGCC	TTGAAGTCGCCGTCGCATTC
EST	estHGL0036	CCCAAAGCCATCACGGTTCTC	CAGCAGCAGCAGCAGCAG
EST	estHGL0037	TCGCTGAGTCTCGTCATCGG	TCGCATTCCGCTTAGTAGAACG
EST	estHGL0038	CCACCTATCACTGTGCGATGTC	TTCTGGGGTTTCTCTGCTTTGC
EST	estHGL0039	GGAGTTTGACGGCGGAGTTTG	GACAGGACGGGACGGAAGAG
EST	estHGL0040	GGACCGTTTGCCTGAAGAAATG	CCGTCGTTGCCTCCAAGC
EST	estHGL0041	CGATGTTGACTGCTGGTGGAAC	ATCCTCCTTGGCCGCTAAACC
EST	estHGL0042	CGGAACGCATTTGGATGTATGG	CACCGTCACTGGCTCAGAATG
EST	estHGL0043	TCAGTCCAGCAGCGTACAGATG	AAGATTCTCCAGGCTCCCTTCG
EST	estHGL0044	CATCACCATCACCACCACCTTG	CGACGAAGCACGAGGAAGTATG
EST	estHGL0045	GATCAAGTGTCCATGCCAGGTC	AAATGAGCCGTTGGGTCTCTAC
EST	estHGL0046	GCAGAGAGATAGACCGCCACAG	CGAGGCAGAAGGAGACGATACG
EST	estHGL0047	AGAAGACGAGCCACACCGAAG	GCAATCTCAGATCCCCACGAAC
EST	estHGL0049	TCTGTGACTTTGAGGCGTTGAC	AGCTGCAATGCGTGAGAGTTC
EST	estHGL0050	AGCACTGGCAGCGAGACC	CGCCGATGTCTGAGTCTTACAC
EST	estHGL0051	CCGAGACCTACTCAACACTTGC	AACCACTGCCTACTTGCTCTTG
EST	estHGL0052	GCAACCACCGCAACATTAGTC	GTATCAAACTGCCCGCACCTAG
EST	estHGL0053	ATCCCTCCCGTTGATGAAATCG	ATCTCATCGCCGTCTCCTCTC
EST	estHGL0054	CGGGAGAGACGAACAACAAAGG	GGAAGAAAGCTGGCGAAACAAC
EST	estHGL0055	ATGAGGCTCCAGGTCTTGTTCC	CAAGTGCGGCATTTCAATGGC
EST	estHGL0056	CAAATTCCACAGCACCCAAAGC	TCTATGACCACGGAGGAGGAAC
EST	estHGL0057	CTAGACAAGTGGCAGCAACCC	CAACAGGAGGAGGAGGAGGAG
EST	estHGL0058	ATGAACTGGGCACTCAACAACC	TGCTGCATCTTGGCGAAACC
EST	estHGL0059	CGAAAGAACGGCGATGCTAAAG	GAGCAGAAGCCTTATCGGTGAG
EST	estHGL0060	GACTGGAGTCACTGAAGCAAGG	GGAAGCATCGGCACCATAAATG
EST	estHGL0061	ACCAGGAAGTGACGGCGAAG	AAAGTGGGCTTGTGGTTGTGG
EST	estHGL0062	GGTAATGACGGCGAAGACGAAG	AAAGTGGGCTTGTGGTTGTGG
EST	estHGL0063	AGTTGCATTGCTTGTCGTCCTG	TCCTACACCTAGACTCCGTTCG
EST	estHGL0064	AGGAGACCTAGACTCACCCAAC	GCTGATGCTGCTGCTGCTG
EST	estHGL0065	TCAAGGCGGAGGAAAGAACGG	CCACCACCACCACCACCAC
EST	estHGL0066	GGGAACTTTGCCGCCATATTTC	GCGAGCGTTAGACATCAGAGC
EST	estHGL0067	CGCTCGGTCACGCTGAGTC	CTCTACGGACGGTGGCTATGG
EST	estHGL0068	ACACCCGTCTCGCACTCAG	GCCCAAATCCAATCCAAAACCC
EST	estHGL0069	CACCGTATCCACCACCCTCAC	TGCTGCTGCTGCCCTTCC
EST	estHGL0070	CATCGGGCTCTCCTCGTTGG	GGTGATCTGCGTTGCTGGATTG
EST	estHGL0071	AGTGCTCAACGATACCTCCTTC	TCTCCGTGTTCAACCGTAGATG
EST	estHGL0072	CGCCTTGGAGACTCCCCTAAC	TCAGCAGCAGCAGCAGAATAAG
EST	estHGL0073	CTAACTGATGCGAGGCCAAGAC	CGTGAGCGATAGTACCTGAACC
EST	estHGL0074	GTGGAGCCCGCAAACAGTTAG	AACCAACCGAGTTTGACATCCC
EST	estHGL0075	ACGCAATGTTGGGAATGGCTAC	AGGTGGAGGAGGCAGAGGAG
EST	estHGL0076	GCGATGAACAGTAGCCGAACG	TCCAGCAACTCGATCCCATCTC
EST	estHGL0077	CAGTTTGGTTCTGGTGGTGAGG	TGAATCAGAGCAGCAAGGAAGG
EST	estHGL0079	GACGACGACCAGACCAGATCC	AATCGGTTTGCTCGGGAAAAGG
EST	estHGL0080	GGTGGAGAAGGAAGAGGCAATG	CTGCTGCTGCTGCTGCTG
EST	estHGL0081	TCCCTCTGGGTGGCTTTCAAG	GGTGTCAAGCGTCTTCGTACTG
EST	estHGL0082	CGACCGCAATCCGCAATCC	TCACAAGTCATGGCTCGTTCAC
EST	estHGL0084	AGAGGAAGAGGAGGAGGAATCG	TCACCACCGAGGAGCAAATATC
EST	estHGL0085	AAACGCCAGTGCCGAAACG	TCCTCCGAACCTTCCGATTCAG
EST	estHGL0086	CACCAGCCATCTTCATCCTTCC	CCACCACGGTTTGACTCTCTC
EST	estHGL0087	TCGGCGTGCTACTGACTCC	TGGTGGCTTTCGTTAGATGAGG
EST	estHGL0088	CCGATCAGCACCACCAGAAGG	ACTGTTGAGCAAGCGGAGGAG
EST	estHGL0089	CGTCGGAGGCATCTTCATCTTC	CGTCGTCATCGGTGCTATCTTC
EST	estHGL0090	GGAAGAGGAAGACGAGGAGGAG	TCCGCCAGACCACAACCAC
EST	estHGL0091	CCACAAGCCACATACACGGATG	AACACCCATGCCTCAGTTTGTC
EST	estHGL0092	GGCGGTGTTGTCGTCAGATG	TGCAAGTGGGAAACAGCCTAAG
EST	estHGL0093	CCCGACGATCTCATCTCACTTC	GTGGTGGTGGGATGGAAACG
EST	estHGL0094	CCAGTACCGCCGCTTTCTCC	AATCCAGAACCGCCCCAGATG
EST	estHGL0095	CGCAGAGATGTTCCAGCAACTC	CCTTGATCCAGCCACCACCTC
EST	estHGL0096	CGTTGCCTTCGTGCTGCTG	AGGTCATGTTGCGGAGGAGTAC
EST	estHGL0097	AACCATCCTTGAGGCGTTGAAG	GGAAAGACCCACGACGACTTAC
EST	estHGL0098	TCATCAGATCCTGCGGGTAAGC	CCTCCTCCTCCTCCAAGTGAAG
EST	estHGL0099	TACGGGAATGTCAGGCAGATCG	CCTCCTCCTCCTCCTCCTCTC
EST	estHGL0100	TTGGCGGCTGAGGTAACTGG	CTGCTGCTGCTGCACAATCG
EST	estHGL0101	ACTCCTTCATAGACCGCCTTCC	ATTGTGTTGACTCCGCCGTATG
EST	estHGL0102	CGCATTCTAGGCACGATTGGC	AACCATCCGCTTAGCCGATCC
EST	estHGL0103	TTTGCCATCCGTCGGTATTCG	TCGTGGGAGAGGATTGAGAGAG
EST	estHGL0104	GTCAGAGGCAGAACCACGAAAC	GTGCGAAGGAAGCAAGGAGAAG
EST	estHGL0105	CCGTTAAGCCATCGTTCCTCTG	TTTGGAGTTCATCAGCGTGTGG
EST	estHGL0106	GGAAGCAGAGAAACAAGCACAC	TTGGTACGACGCACGAGAATC
EST	estHGL0107	CGGAAGGCTGAACCAGAAGTTG	AGAGGAGTTGAGACGGAGTTGC
EST	estHGL0108	GAGGCTGCTGAATGCGTTGTC	CCAATGGTCAGGCTCCATCTCC
EST	estHGL0109	AACCGCCGTTGGAACATTCG	TTCGCCCAAACTGTTTCATCCC
EST	estHGL0110	TTCATGGATCGCTCTTGCTCAC	AGTGGTGCTAGGGAGATAGTGG
EST	estHGL0111	TCTTTCGGTGTCCACTCTCCTG	TTTCTGTTGTGGTCTGCTTCGG
EST	estHGL0112	GACGGCACTAGCGAAACTCAC	AGTCTCGGCCACCACAATCTC
EST	estHGL0113	CCAGGTCTTGTCTGAGCAAACG	TCTCTCGCAATCTCCTCCACTG
EST	estHGL0114	ACAGGCTGAGCTGCAAAGTTG	TCATCGAATCCTCCGTCTCCAG
EST	estHGL0115	GCCTCACCGATGGAAACTTCAG	ACACCGTTGGAGTTGCTCTTAG
EST	estHGL0116	AGCGAAGCCACAGTCTCTCAC	CGGCGTCGTTGGGTATCTAATG
EST	estHGL0117	CCTTGACGGCGTGACACATG	CCCTCTCCCTATCCCAACCAAC
EST	estHGL0118	GCCCTTGCGTGTCTGTTATTCC	AGAGATCATGCGTGTTGCGTTG
EST	estHGL0119	TCCGGCCATTACTACTGCTACC	GGTGGTGGTGGTGGAGGAAG
EST	estHGL0120	AGGATTCGTCGTCGTCGTCTC	CCACCACCGTCGTGATGTTG
EST	estHGL0121	ACATCAACCGCCATCAACAGC	GCAACAAGGATGAGGCGAAGAG
EST	estHGL0122	CACAATTACGGCGGAGGACTG	GGAGGGAGTTTAAGAGGACACG
EST	estHGL0123	TGCTTCCACCTCTTCTTCTTCG	TTCTCTCCGCCTCTCTCTCAAG
EST	estHGL0125	GCTGTCTCTGTACGTCCTGGTC	AGTTCGCTTTCTTGCCTCCATC
EST	estHGL0126	AAGACGCCGCTTCCGATCTC	ACCCAACCATGAGAGCTGTGTC
EST	estHGL0127	CTCGCCTTCGTCGCATAGATG	GTCATTGTTGTGGTCCCTCCTC
EST	estHGL0128	CCAGCCAGTATCTGATGTGTCC	TCCTCCTCCTCCACTCTATTGC
EST	estHGL0129	TGGAACCGTGAAAGATGATGCC	AGGAAGAGAGCAGTAGCGGAAG
EST	estHGL0130	ATACTTCCACCTGCAACTCCAC	ACCCATCGTTCCCGTCTCAG
EST	estHGL0132	GCAGAGAACCGAAGCACATAGC	GCCTCCTCCTCCTCCTCCTC
EST	estHGL0135	AATGTCTTCGCCCTGTGGTTTC	AATGGAGATGGTTGGTGCTGAG
EST	estHGL0136	AAGTCTCTGGGTGTCCGCTTC	CTTGCTGCTGCTGCTGCTG
EST	estHGL0137	GCCACGAACTCACGGAGGAG	CCAACGTCGGAGGCTCTTCTC
EST	estHGL0138	AGGGCGAAGAGAAGGAAGATGG	CCTCGGAGCAGAACGGTCTAC
EST	estHGL0139	TGCGGTGATGGCGGACAAG	GCAAGTCGCAAGTCGCAAGTC
EST	estHGL0140	CGGTTGTACCCTTGTGTCTCTG	GGCGTTCCTCCTCCTCCTC
EST	estHGL0141	ATCACAATCGGGAGAGCTTTGC	ATCACCATCACCATCACCATCG
EST	estHGL0142	CCAATCCCGTACCGCATTACTC	CGCCGAGAGCAGAAAGAGATG
EST	estHGL0143	TGCCTCATCCCACGACCTG	GCTTCAGACACAACCGCATCC
EST	estHGL0144	CAGTTACACCCGCCGTTTCC	CTCTCTGGTCTCGTCGTTTTCG
EST	estHGL0145	GTTCCAGAGCGGGTGTTATGAG	CCTAGCCGTCAGATCCAGATCC
EST	estHGL0146	GCATAGAGGTGAACAGCAGAGG	AAGCAAGAGTACACGCCTGATG
EST	estHGL0147	TCCCACCGCACCTAATACACTC	ATCGCAACAGCAACACCAGTC
EST	estHGL0148	GGACCCGATGGAGAGCAGATG	CCGCTTCCCACGCTTATCAAC
EST	estHGL0149	TGGAGGTGGTGGTGGAGAATTG	CCGTCTCTTGCTTGGAAGTCTG
EST	estHGL0150	CCGTAAGCGAGCCATGAGTAAC	CCAAGCCCACCCTGGAAGAG
EST	estHGL0151	TGCATTGCTGGTTGTTGTTGTG	GCGAAGAAGAAAGTGGGTGTTG
EST	estHGL0152	TCACCACCACCACCACGAAG	CGAACGGACGCAGGTTGTG
EST	estHGL0153	TGTCTCCGCTCCTGTTCTTGG	TGGAGGCAAACCTGAGGACAAC
EST	estHGL0154	GTGACTACAAACGCTGGCAATC	CAACATTACCAAGCCGAGGAAC
EST	estHGL0155	ACACGACCTGCTGAAGAATTGC	TCAAGGGTGGGATGTCTGGAAG
EST	estHGL0157	AACTCGTCCGCCTCAGTCC	GCTCGACCTGGTTCATGTTCC
EST	estHGL0159	TCGGAGCTTTGTATCGGAGAGG	TCCGCATATCCGTCGTCTTCC
EST	estHGL0160	CAGGAGGACGGAGCCATCG	CAATTTCGGCGGCCATCTCTC
EST	estHGL0161	CGCACATGGCAGGCATACG	CACAGACCAAACTTCCCTCTCC
EST	estHGL0162	ACGTTGGTTGGAACTTGGAAGG	GTGAAATGGAGCGTGCCCTAC
EST	estHGL0163	GCCTCCCTCACGATCTCCTC	TCTCTCACACCCAACCCTACAG
EST	estHGL0164	CGTCGCCGTGTCCTAATTCTTC	TTCTGGGGTTTCTCTGCTTTGC
EST	estHGL0165	TGATGAATTGGTGGAGGCTTGG	TCTTCTCCCTCGCTGCTACAAC
EST	estHGL0167	GCACTCACATTCCACCGTCAC	CCACCACCACCACCAGAGAC
EST	estHGL0168	GGACTCTCCCAACTGGAAACTG	TCGTGCTGGTCTACAGGTCTC
EST	estHGL0169	GCCCTCCCTTGCTTGTTCAC	GCGACTCTTGCCTCCAATCTTC
EST	estHGL0171	CGTCTATGTTCCTCACCGTCTG	CGCTCGTGTTCCATTCCTCTG
EST	estHGL0172	GCTTCCAAGTCCTGTCAGATCC	CTAGCCCTCATGTCATCAACCC
EST	estHGL0173	GGCACAGATGTTGGGCAATCAC	CCATACTGCGTCGAGGAGAGAG
EST	estHGL0174	GCGGCGTTTGGTGAGCAC	CGGAGTTAGCGAAGGAGTTGTC
EST	estHGL0175	CGTGCTCCAATACCGAAGTTCC	TGGTTGCAGCGACAGTTATAGC
EST	estHGL0176	CTGGACAGCCGAAAGGTAGGAG	TCTCTCTGCCTCTGCGTTTGG
EST	estHGL0177	CAGAGGAGGAGGCACGGAAG	ACGTTGTGATGGAGTTGATCGG
EST	estHGL0178	TCGCATCTTCGCCTCCCTTC	AAGCCAACGATACCATCCTTGC
EST	estHGL0179	AGCAGCAGCAGCAGATTCATC	CTCCTTCCTCCTCCGGTCTTG
EST	estHGL0180	AGGCTGCTGCGATGATTCAAC	CGTGGTCTCTTCTGTCCTTGC
EST	estHGL0181	CGGCAACAAGGTGAAGCATTG	CCGAACCGAACCGAACTGATAC
EST	estHGL0182	ACAGACGCAAACGCTGGAAAC	GGGACGGTGGTCGGAGATG
EST	estHGL0183	CATCACCATCACCACCACCTTG	CCGCCGCCAACATTGTCTTC
EST	estHGL0184	AGAGCTGCTGCATACCTTGAAC	ACTCTGGTCACTGGAGGAACAC
EST	estHGL0185	AACCAAACCCGTCTTCAACAGG	CTTGAGCGTGGAAAGCGACTG
EST	estHGL0186	CCATCAACGAAGGGCAAGGATC	TCACCTCACCACCTGGCTTTC
EST	estHGL0187	GCTTGGCTGAGAGATGGGAAAC	ACCACTCTTCATCGAGGACCAG
EST	estHGL0188	AGAGAATGGAGCAGTGCAGAAC	AACCTACAAGCAGCAGCAGATG
EST	estHGL0189	TGGTGAACAGTGGTGGTGCTAG	CAATCCCGTCGTCTTCCAACAG
EST	estHGL0190	GGTGTTCTTCTCGGCGATTCTC	TTGCCACTTGCCATGTCCAC
EST	estHGL0191	CCGTTCTTTGCCGCAATCAAC	CGACAGCTTCAACCGACAGAG
EST	estHGL0192	CATTCACATTCCACCGTCACAC	ACCACCACCACCACCAGAG
EST	estHGL0193	TGCTCCTCGTCGCTATTCTTCC	ACATTCTCCTCTCCGTCGTCAC
EST	estHGL0194	ATTGCTGGTTGTTGTTGTGGAG	TGGGTTTGGACGATACTGATGC
EST	estHGL0195	GGTTGCTGGAAGGGCTAATGG	CTTCATCCTCCTCCTCCTCCTC
EST	estHGL0196	GCGATTAACATGGCGGAGAGG	TCTGTGTGCGGCTGTGTAAAAC
EST	estHGL0197	CTTTCCCATCGCTCCGTGTTC	CTCTTCCAAGCTCGCTCTCATG
EST	estHGL0198	TGTCCCATGATGTGAGCGTTAC	TCAGCACCAATCAGCACCAATG
EST	estHGL0199	ACGAATCCGCCATTCTTCTTCC	AAGCTCAGTGCCTAGTTGTTGG
EST	estHGL0200	CACAGCTCTCTCACACGTATGC	GCTTCACAGAGTTCCGAGATGC
EST	estHGL0201	ACTTCCGTAGCCTATCGTTCCC	TATCGCCGCCACCGTCAC
EST	estHGL0203	ACGGTAGTGCGGGTGAGTAAG	TGTGGGTTCAAACACTGGGTTC
EST	estHGL0204	CGGGACCCACCTGTTTGAAAG	CACTGCCTTGCGTTTGATGTTC
EST	estHGL0205	AGCACGAGCATTAGCATGGAAG	TGGCTCCTCCTCCTCCTCTG
EST	estHGL0206	CAGGAGGCTAACGAGGATCACC	AGAACTTACTGCGGCTGCTTTG
EST	estHGL0207	TGGATGGCTTGTGGAAGAGGTC	TCATGCTACTTGCTGCTGTTGC
EST	estHGL0208	TGGTTGGAGTGGGGTCAGTTG	GTCAGTGGCGGAGGCAGAG
EST	estHGL0209	CGTGAAGTCAAGGCGTTGTCTG	GCTTCGTCTACCTCGGGCTATG
EST	estHGL0210	CTTTGTTGTCTCCCGTCGTTCC	TGAAGGTTCCTGTGGCTCTTGG
EST	estHGL0211	TTTGGTGGCTTTCTGTGCTGAC	ACATCACCGCCGCCTTCTG
EST	estHGL0212	TCCTTGAACAATCCGCAGATCG	ATCCCGACGACAATGTGTGAAG
EST	estHGL0215	CCACACGCTTTCACTCTCTTCC	TGTCTTTCCGCAGCATAGTTCG
EST	estHGL0217	GTGGATAACGGCGGTGAGATTG	TCGTCGTCGTCGTCGTCTC
EST	estHGL0218	TGGAGGAGGAGGAGGAAGAGG	ACAGTGTGCATCGTGAGAAAGC
EST	estHGL0219	GGACAGGTACGCCGATCATTC	CGGAGTAAGAGGAGACGGAGTG
EST	estHGL0220	CCACACCTTGTTCTGTCTCCAC	GCAACATCGAACCCTGACTTCC
EST	estHGL0221	CGCTGGATGGTTGTGGAATCG	CCGCCGTGTGGATGTAGTCTC
EST	estHGL0224	AGCCATCGGATCTCTTCCTCTC	TCTTCCGCCTCTTTGGTCTCTC
EST	estHGL0225	GCAGAGCTGAGATCGCAACATC	CATCCCGAATCCGACCAAACC
EST	estHGL0226	GTGTGAGAGCGAGAGCGATAAC	CGACAGCTTCAACCGACAGAG
EST	estHGL0227	TGCCAATCCCACTTGCTCCTC	GCCCACCACCTTTCTGTTTCTC
EST	estHGL0228	AGAAAACCCGCCAGAGATTTGC	TGCTGTTGCTGCTGGAGGAG
EST	estHGL0229	TTGGATGCGAGAGACCTTTGAG	TTGCCGCTTGATGTTGTTCTTC
EST	estHGL0230	TCCGAGGCTGATCTCTGACTTG	CCTTCTTCAACCTCTGCGTCTC
EST	estHGL0233	CGGTCACAACGCCAGCAATC	CCTCGTCCTCGTCCTCTTAGC
EST	estHGL0234	ACCTCCATTGCTGCGTTTCAAC	CGGCGACCACTAAAGTTTCTCC
EST	estHGL0235	CTTCCTCCACCTCGGCAATTTC	ACCCTTCTCTCTCCGTTGATGG
EST	estHGL0236	AGCGGATGGTATGGGTGGAAC	CTGTGGGCGATGGCTTTTACTG
EST	estHGL0237	GCCACCTGTTGAAAGAGAAAGC	GCTCCGTCACGCATCAGTC
EST	estHGL0238	ACGAAGTCCCTGCCTACCAAAC	CCACCACCACCAAGTGAGGATG
EST	estHGL0240	CGGCTTGCTTCTGCTCGTC	TCAGCGATTGTAACAGCGACAG
EST	estHGL0242	CTCAGCGTGATGACCATGACTC	CCCACCAACAAGCGATACAGG
EST	estHGL0243	AAGCTCGTCGCAACTAATCTCC	ACATTCATTCTCCAGCCGTTCC
EST	estHGL0244	ACGGTGGAGCAGTTACAGGTG	CGGCTTCGCATCTTCTCAAACC
EST	estHGL0246	ACTCCTGTGTCCGCCAGTATAG	TCCCGCTGCTGAAACCTCTC
EST	estHGL0249	CATCCAGAAGCCGAGCCTGAG	AGAAGCCTCCTCCTCCTCCTG
EST	estHGL0251	ATCACACCCTCCTCAACTCTCC	GCGGTGAGCTGCATCTAACTG
EST	estHGL0252	AGGCAGCAATCTTCAGCTTCTC	ACACGACGCATCTACAACTTCC
EST	estHGL0253	CAGCTTATGCCATGCCAGGAG	ATACAGAAACGACGGTGCCAAG
EST	estHGL0254	ATCGTCGGGAGAGAGTAGAAGC	TCACTACCAGACAAGGCAAAGC
EST	estHGL0255	CATCAGGAGTTGGAGGTTGTCG	GCATGGTGGAAGTGACTGTGAC
EST	estHGL0256	TCGCCGAGCACTCCACTTC	CAGCAGCAGCAACAAGCAATG
EST	estHGL0257	AACGGTGGTGATGTGGAAGAAG	ACACAACTCCAATGCTCTCTCC
EST	estHGL0258	GGCGTAGGCTCTTGATGTCTG	TTGGTCACTAAATGGGGCTTCC
EST	estHGL0259	GACGGTGGTTGAGTCTGTGAG	CATCCTTCTCCTCTTGCTCCTC
EST	estHGL0260	TGCTCTGCCTTCTCACCAATAC	TTCCTCCTCCTCCTCCTCCTC
EST	estHGL0261	CGGGATTGGACCTGGAAGAGAG	AGGGCGATCCTTGTCTGAACTG
EST	estHGL0262	GCATGGCACAAACGGAGATGG	GGCTTACGAAGGAGGCTTTGC
EST	estHGL0263	CCCAAGGAGGCTATGGAGTTTG	ATCTCACGGCGAAGGTTGTTG
EST	estHGL0264	CCCTCACGATCTCCTCTCCTTC	TCTCTCACACCCAACCCTACAG
EST	estHGL0265	TGAGTCTGATCCTGAGCCTGAG	TTAGCCGTCTCCGCCTTCTC
EST	estHGL0266	CGCTGCCACCAGAACCAAC	GAGTGCCTCTTCCCGTGTTAC
EST	estHGL0267	CGTCGGATGTAACAGCGGTTC	GCAGGTTCAGGCACAATCTCAC
EST	estHGL0268	ACACCACTGCCAAAAGAAGAGG	CTGCTGCTGCTGCTGCTAC
EST	estHGL0269	AGGAGGAAAGACCTGGTGTGAG	GCGACGGGCTTCTTCCATATTC
EST	estHGL0270	ACCAGCAATAAGAAGGCAACGG	TTCACTGGTGGAGGGTTTAGGG
EST	estHGL0271	TCACGGAAGGAGCGAATGGTAG	TAGACGGAGAGGAGAGCAGAGG
EST	estHGL0272	GGCTCGCTTCTGTGGTTTCTG	TCACCTTCACCTTCACCGTCTC
EST	estHGL0274	TGTCACAGAACGCTGCTTTCC	TGTTGCCTAGAGGGACGAAGAC
EST	estHGL0275	AGGAGGTGCCACGGAAGATTG	CGGCGGGTAAACGGGAGAG
EST	estHGL0276	AGCGGTGGAGTCGTAAGTTAGC	GGTAGCAGCCTGAGCGGATG
EST	estHGL0277	CGAATGTGAGTGAGCTGGAGTC	CTGTGATCTGCGTCCCTTGTG
EST	estHGL0278	AAACTGGGTTCGTCGTCATCAC	CCCTCTCCCTCTCTGAATCCTG
EST	estHGL0279	GACACAAAGAGGGCTGGAGATG	ACCACCGCACCACACTACC
EST	estHGL0280	AAGTCTCTTGGTGTCCGCTTC	CTGCTGCTGCTGCTGCTG
EST	estHGL0281	CTGAAAGACTGGCGGCTTCTC	CACACAAACACACGCATCTTGG
EST	estHGL0282	GCTGACCGTGAGTGAATGATGC	GATGGTGGTTGTGGCGAAAGG
EST	estHGL0283	TCAGCAGAAACGAAGGCGAAAG	CTCCCTCTCCCTCTCTGAATCC
EST	estHGL0284	GGACAGGAACACAGCAAGGAAG	ACCCTCCACCACAATCACACTC
EST	estHGL0285	CTGATGCTGCTGCTGACTGC	TTCTTCTCCAACCACGGCTTTC
EST	estHGL0286	CAACAATGTGACCCACCCAACC	AGCCGCACTGAGCCAAGTC
EST	estHGL0287	GATGATGCGGATGACGAAGAGG	GTGCTCCTCCTCCTTCTTCCTC
EST	estHGL0288	GGCTGCTCCCAATCCATTTCC	CGGCTTACGAAGGAGGCTTTG
EST	estHGL0289	CCCTCACACCGACTCCATAAAC	TCTTCTCCCGACACACTTCTCC
EST	estHGL0291	AGCAGGTGAAGCGACGGTAG	TCCTCCTCCTTCTCCTCCTCTC
EST	estHGL0292	GCAGCAGCTTAGATGGTCCAAG	CAGCAGCAGCAGCAGAGAAC
EST	estHGL0293	GCAGCCGCAAGACCTAAGAAG	AAGCAGAGCAGACAATCCGTTC
EST	estHGL0294	GGAACCCGATCCCTACATCTGC	CTTCAGCAAGCCAAGGACACAG
EST	estHGL0295	CGTGCCTCTCCTCCGTCAAG	AACAACAGCCGCAGCTTCATC
EST	estHGL0297	CGCATTCCCCATCTTCAGACTC	CGCTTCCTTCATTGCACAACAC
EST	estHGL0298	CGCCGCAAATTCCCTCTCC	AAGCAGGGTCCTACAGGTGTAC
EST	estHGL0299	CCGACAGAAACACACAGCGAAG	GCCGAGTGTTGTTTGCCCTATG
EST	estHGL0300	CCAAGGTCTCGCCAGAATCAAC	GGTCTTCTCCGTCGCTTTCAC
EST	estHGL0301	CTCTCCCTCTCGCTCCATCTAC	ACGCATCAACGTGTTACAGGAC
EST	estHGL0302	GCGGTGGGAGGAAGAGGAG	CCGTCGTGCCTACTTCATCTG
EST	estHGL0303	ATCTCTTGAGGCTCGCTTTTGC	CTCCGTGCTGCTTCAGTCTTC
EST	estHGL0304	CGTGAACTGTAGGCGGAAGC	TGGTTTCGCAATCGGAATCCC
EST	estHGL0306	CAAAGCAAGTGGAGGAGGTGAC	ACTCATTGGCAAGCCTTGTACC
EST	estHGL0307	TGTAACGCTCTCCGCTCTGC	GTGCCTCCTGTGCCTCCTTC
EST	estHGL0308	ACGAATCCCGAGGGTTTGAAAG	TGGAGGAGGAGGAGTTGCTATG
EST	estHGL0309	GAGGCTGAATGGTGAGGTTGG	AAAGTGTGGAACCCGTCAAGAC
EST	estHGL0310	GCATCTGAATCACGGTGGTTCC	AAGAGCGAGGAGGAGGAGGAG
EST	estHGL0312	TCCTCCGCCGAAAGCTATCTC	TTCTTCCAACCTCAACCGTGTG
EST	estHGL0314	GAAGCACAAGGCGGTGAGAC	ATTCCACGGTGCAAGAGATTCG
EST	estHGL0315	TTTACGAGCACCATCCAAAGCC	GAGAGAAGCCACGCACACAAG
EST	estHGL0317	GAGCTGCTGCGTTCGGATTC	TCTTAGTGAAGGCGGCGTCTC
EST	estHGL0318	CGCAGAGAAGGAGATGAGGAAG	GCTTGTGAACCGTTAGTGAGAG
EST	estHGL0319	GCAGAGAAGCAGAGTCACAAGC	TGGTGGTTCGTCGTCGTTGG
EST	estHGL0320	GAGCGGTGGTGGCGGAAG	ATACGAGAGGGTGGAGGAGAGG
EST	estHGL0321	TGTATGCAAATCCGGCCATCAC	TTCTCGCTCGCTCGCTATCC
EST	estHGL0322	ACTCCTCTTCGTCGCTCTGATG	CACCACCACCACCTCCTCTAC
EST	estHGL0323	AGTGGACTGAGGCTTAGGATGG	AGGGAGCAAAGGAAAGGAGAGG
EST	estHGL0324	AATGAGCAGGAGCCTTGTCTTC	CATCGTTCTCGGTACTGGTCTC
EST	estHGL0325	CAGATGGTTCCAGCCGTCAATG	CCTCCTCCTCATTGGTGTCCTC
EST	estHGL0326	ATGTAAGCACGGCATCCTTTGG	AGCACCAGGAACAGGGCATC
EST	estHGL0327	GCGAAGGACAACCGTTGAACC	CGTCGGAGCCGTGAGAGG
EST	estHGL0328	ACCTCTTGACCAGTAGGCGTAG	GGCGTCCTCATCTTCCTTGTTC
EST	estHGL0329	AGAGGTTGGTGTTGGGCTGAG	CGTGAGACAGGGAGGCAGATG
EST	estHGL0330	GGTTAAACCAGCGGGTGTAGAG	GTCAAGGGTGCCGTGTCAAC
EST	estHGL0331	TCGTCGAGAAACTCCGTAGCC	CACAAGAGCCACCACCATTAGC
EST	estHGL0332	GGCGTCCCATTCTCCACTTG	CTTCGGAGCTGCCATACAATCG
EST	estHGL0333	GGCAGCTCAACACCCAAGTAAC	TGAGGAAGGCAGTCCAAGGC
EST	estHGL0334	GTCCAATTCCCGTCGGCATTAG	CGGCTTACGAAGGAGGCTTTG
EST	estHGL0335	ACACAGCAGCGGTTTCATTCTC	TCGTCGTCGTCGTTCTCTTCC
EST	estHGL0337	ACATCTTCCTTCTGAGCCAAGC	ACCAAGCCGTCCTGTCCTG
EST	estHGL0338	TCGGAGAAATCGCATTGGCAAG	ACACAACCAAGACACCACAACC
EST	estHGL0340	GCCCTCTCGCCAGACAAATG	CCGCCATATCATCGCAGTAGTC
EST	estHGL0341	CGCCGGTTGCTCCTAAGATG	TCACCGTCACCGTCCTTCTC
EST	estHGL0342	GCTGTAGTGCCTCTTCCTCCTC	TCTCCTCCCTCTGACGACAATG
EST	estHGL0344	TCTCTCGCATTGGTGTCTTGTC	CTCCGTAGCAACAGCAGAAGTG
EST	estHGL0345	TCAGGTGGAGGAGTGTCTTCAG	CTGCTCTCCGACGATGATGATG
EST	estHGL0346	GCTGCTCTTCATCGGGTACTTG	GGACTTGCTGCTGCTGCTG
EST	estHGL0347	GCTCCTCCGCCGATCCAC	ACCCGCTCTGTACCCAATTCTC
EST	estHGL0348	GGAGTCCGTAAGGCTGAGGTC	TCTGCTCCGTTCGAGGAAAGG
EST	estHGL0349	ATTGTTGGTGGCTTCTCTGTGG	AATGTCCACGCTGTTCCAAGAG
EST	estHGL0350	GGATACCAGGCTTCCAAGGATG	CCTCAACAATGACACCGCTTCC
EST	estHGL0351	GGTGAACAGTGGTGGTGCTAG	CTCAATCAATCCCGTCGTCTCC
EST	estHGL0352	AGCTCGGGCAGACCTAACTG	CATTTGGGTGTCGTCCTCTTCC
EST	estHGL0353	CATCCTCGTCGTCTTCGTCTTC	CGTTCGCCGCCACTTTCC
EST	estHGL0355	TGCAGCATCTTGTGGATTGGTG	GCAGAATGGCTCAGGTTCAGAC
EST	estHGL0357	GTTGACTCAGCGGTGCCATTG	GACCAACACCTACAGCAGAAGC
EST	estHGL0358	TGGTGGCTCGCCTCTAACG	TTGTCACATCCGCTGATTCACG
EST	estHGL0359	GCACCAGAGCCGACAGGATC	TGAGGTCCGCATAGCCATCTG
EST	estHGL0360	CGATGGTGGAGGTATGAGGTTC	GCTTGTGGAATGCGTTCTGTG
EST	estHGL0361	CTCGCCTCCGTCGCTCATC	CCTCAACAATGACACCGCTTCC
EST	estHGL0362	ACCTCCTAATGCCAGCTCCAG	AACGAAAGCAGCAGCAGCAG
EST	estHGL0363	CGCTACGCACGACAATTACCTC	TCCACACCAGTTCCGATCAGAG
EST	estHGL0364	AGGACAGTGAGCACAGAGGAAG	CCATCTTAGCCGCAGCAACC
EST	estHGL0365	GCCTCAGCCTCCGCATCC	CTCTCCACGGCTCCATGTCTC
EST	estHGL0366	CCACCACGTCCTTACTCCACTC	GGGAGGAGGAGCATGTGTCTG
EST	estHGL0368	GGCAAGGCTGTTGGTAGAAGAG	CCTCCACCGACACCTCCAC
EST	estHGL0369	GCGGAGATGTTCAAGCCTGAG	CATCACCAACCCTTTCCCACTC
EST	estHGL0370	GAGGCACGGCTCTGGGTATG	AGCGAGAAAGGAGCGGTCTG
EST	estHGL0371	CGTCTGCCTCGGTCCCTTG	CACCAGTGCCTGAACCTAAGC
EST	estHGL0372	TCTGTCTCCTACCGTCTTCCTC	AGCCTCCTTAAACACACCAGAC
EST	estHGL0374	CAACGCCGTGTAGGTCATCG	CTCTCCCTCCTCCTCTGTTTGG
EST	estHGL0375	GGTTCCAACACCGTCTCAAGG	TCTTCATTCGTTGCCTCCCAAG
EST	estHGL0377	CCTTGCTTGCTTGTTGACGATG	GCATGGTCTGAAGCGAACTCTC
EST	estHGL0378	CTCGTCCGCAACTTCCTCAATC	GGTGGTGGTGGTGGTGGTG
EST	estHGL0379	GGCTGGGGTAAGTGGATTGAAC	CAGTAGCAGCAGCAGCAGTAAC
EST	estHGL0381	TTCCCGAAGCACATAGCACTTG	GCCTCCTCCTCCTCCTCCTC
EST	estHGL0383	TGGGTGGAGGAGGAGGAAGAG	ACAGTGTGCATCGTGAGAAAGC
EST	estHGL0384	GCTGTTGTGGTTCCTCCTGTG	GACCTTGTTGTCCTTGGGATGG
EST	estHGL0385	TTGAGGATGCTATCGTGCTTGC	GCACTCGTCTGGATGTCACAAG
EST	estHGL0386	AAGCAAAGTGGCGGCTCAAG	CTTGGTCGCTCCTCCGTCTC
EST	estHGL0387	AAGCCCAGTCCAAATCACTACG	AGACAAGCCTCCGCCGAAG
EST	estHGL0389	TTCTTCCTCTCGCCGTCACC	AGCCGCAAACACATCACCATC
EST	estHGL0390	CCCTTCATCATCTCCACCAACC	CTCGGCGTCCTCGTCCTAC
EST	estHGL0391	CTCCCGCATCAATCCAACCTTC	GCTCCGAGACCTCCTCCATC
EST	estHGL0392	TGCCAGGAATCTTGACGAATGC	CCTCCTCTCTGCTTCCCACTC
EST	estHGL0393	TAGCAGCAGTGGAGTGGTCAG	CGACCGTGTACGATTCTTCTCC
EST	estHGL0394	TTGGGCACGCTTAACTGATGTC	TTGCAGTCTCCTCCTCTCCAC
EST	estHGL0396	CCTCCTCCACTGCCACAACC	ACCATCGCTCGTCACCATCTC
EST	estHGL0399	CCTACTTCTGCGGTGTTGACTG	GGAGATCCTTCAGCAAGCCAAG
EST	estHGL0400	GTGTTGACTGCGTCGGCTAAG	TCGAAGGCTTCTTGCTCTTTCC
EST	estHGL0401	ATCGTTGCCGCCATTGCC	ACCACCATCCTCTCTTCCTTCC
EST	estHGL0403	CCTGCATCCACATCTCCTCTCC	TCAGCCTCTCTGTTGTCTAGCC
EST	estHGL0404	GCTGTAATCCGTGGCAAGAAGG	CCGTGTGGGCTTAGAGATCCTG
EST	estHGL0406	TCCTCTTCGCCTTCCTTGACTC	GTTGGAGAAGTTCCGCTACTGG
EST	estHGL0407	CAATCCTCAAGCCTCGGAACAC	TTCTCCTCCAACTGCGAATCTG
EST	estHGL0408	GTGTTGACTGCGTCGGCTAAG	TGGCACTTCTGGTGGAGATCC
EST	estHGL0409	TGAGTCTGAACCTGAGCCTGAG	TTAGCCGTCTCCGCCTTCTC
EST	estHGL0410	GCGGTAGACAGTGCCATAAGTG	CGCTGGAGGAGGAGGATGAG
EST	estHGL0411	GAGCAGCCGAGAGCGTTTG	GAAGCAGCGTCGGGTGAAC
EST	estHGL0412	ACTATTGTCGGGAGCCTCTGTC	CTCCTCTCTCTCACGGTGTCAG
EST	estHGL0413	GTGAGTCGCCTGCGGTTTAC	CACACCACACCACACCACAAG
EST	estHGL0414	AGGGAACTGCTCTCTGATAGGC	GCTTAGAGGCTTGATCGCTGAG
EST	estHGL0415	GCGAAAGAAGCGAACCTAACCC	ACGGTGGAGACGGAGGAGAG
EST	estHGL0416	AGGCATGTCTTCTGGGGTTTTC	TCCTCCTCCGATCCGATCAATC
EST	estHGL0420	CGTACCGCAGAGAACTTGTTCC	ACAGGAGGACACAGATCCAACC
EST	estHGL0421	GCCGAAACCTGAACATCAAAGC	CTACAGCGGAGGAGCAGAGG
EST	estHGL0422	TGTGGTGGTGGTCTCAAGGAAG	CATCAGGTGGCTTGGGAATGTC
EST	estHGL0423	AATGGTGACTCAACTGCCGATG	TGGTGTCTCTCCTAAAGCAAGC
EST	estHGL0424	ACCACAGTCGCCGCCATC	CCAATCACAGCCGAGTTCAGG
EST	estHGL0425	ACGCACGATTTCACGCATCC	CAACGACAACGCCGGAGAAG
EST	estHGL0426	AGTGTACGGTGGTGCAGAAGG	AAGGCTACGGTTACGGCTACG
EST	estHGL0429	CCCTTCATCATCTCCACCAACC	GCTCGTCGTCCTCGTCCTC
EST	estHGL0430	CAGCAGACACCGACTCAATAGC	TGGAGATGGCGGCGTCAC
EST	estHGL0431	ACAGGTGTTGTTGTCTCAAGCG	GAAGGTTCAGGTCGGGAGGAG
EST	estHGL0432	CAAGGCAACGACTAAGCACAAC	CGAGTGGAAGAGTGAGGCAAAG
EST	estHGL0433	GGAGACCATGTCCTGTGCCTAG	ACAAGCAGCTTCGAGATTCCAC
EST	estHGL0434	TGGTGGGTCCTTCTCCGTTG	ATCGCTCCTCCTCCTCTGTAAC
EST	estHGL0436	GCTGCACAAGTCGCTTCTACAC	GAGGAAGGACGAGGCAAGGAG
EST	estHGL0437	GTATGAAGCGACCGTGTTTGAC	CGTCCTCCGTGCCACAAC
EST	estHGL0439	AACAGGCACCGCATAACTCTTC	GGCTCTCCACCGACGTACTAC
EST	estHGL0441	GCATCTGATTCTGACCGACACG	GAAGTAGCAAGAGCCAGCGAAC
EST	estHGL0442	AGCTTGAAGAGGGTGTGGTTTC	CGACTTGGAACTGGCGAGAG
EST	estHGL0443	GGTTGGTGAAGTGAGAGGCATC	AGTCCACGCCGTTCCAAGAG
EST	estHGL0445	GGGTTCCTCCTCCGTTCTCG	TCGTCCTCCACCTTCATTACCG
EST	estHGL0446	GCTTTGACTCTTGGGCTGACTG	CGCCATACCATCATCGGGAATG
EST	estHGL0447	GCGGTACATGAGCAGCATAGTG	TGTTACAGGCAGCAAAGAAGGC
EST	estHGL0449	CTGCGTGAAGAGGTTCTGAGTC	CCGTAGGTGGATGAAGTCAAGG
EST	estHGL0450	AGCTCCGTCGCCGTTGAAG	TCCCTCTCCGTGTGTCTCCTC
EST	estHGL0452	AGTCGCCGCCATCTCCATC	GCCCTTACACACCAATCCATCC
EST	estHGL0453	CCCTGTGGCTGATGCTGAAAG	CTTCCTCTTGCTGCTTCCTCTC
EST	estHGL0455	GCCATTCTTCCTGACCTTCTCG	GGTAGAGCAACTGCGTGAACG
EST	estHGL0456	ACTGCCTCCTCCTCCAATGTTG	CGCCGCCTCCTCCCTCTC
EST	estHGL0457	CATCGTAGTTGGACCCTTCTCG	ACACAAGCAGTCGTGGTATTCC
EST	estHGL0458	GCGTTCCATAAAGGCGTAGGG	GTGGTGGTGGTGGCAATGTC
EST	estHGL0459	CCTCCACTCCCACCAGAAACC	TTCAGCGGCAAAGCGTTAGC
EST	estHGL0460	TTGCTTGAACCACCGCCATG	TGGGTCTGTGTCTTCGGAATCG
EST	estHGL0461	GCCACGAACGCATCCTTATCC	ACCTCCGCTTCTCTCCATTCTC
EST	estHGL0462	ACGAGAGCAACAAAGGCAAGG	CGTGTCAGGCGAGAAAGGC
EST	estHGL0463	CGAATATGAGGCGGTGAGGTC	ACGAGCCCTAATTCCCAAATCC
EST	estHGL0464	CCGCCGCCATGCTCTCTG	AGGTGGGTGGTGAGTAGAGGAG
EST	estHGL0466	GGGAGAGAATTGGAGGGAGAGG	CGACCAGACCCGACAAATGTTC
EST	estHGL0468	TTTGTCCCTGCCCTCCTTACTG	TCTCCTCCTCCTCCTCCTCTTG
EST	estHGL0470	CAGCCATGTCTTCCAAGCAAGG	ACCAGCACCACCGAATGATCC
EST	estHGL0471	TGAATGCGAAGAGGAGGAGGAG	GACGGCGGATACAAGCAAGAC
EST	estHGL0472	GCATTAAGAAGCGGCGTAGGC	ACGTGCTCAAGACCAGTCAGG
EST	estHGL0473	TCGCACCCTTCAGACTTCTCC	CGGAAACTCAACCTTCGCTCTC
EST	estHGL0474	AAACAGGAGCGGCGTATTAGTC	TGGTGACGGCTATCGGTGTAC
EST	estHGL0475	ATCGCCGTGACACCGTACTC	CTCCACCTCGTCGCTCATCTC
EST	estHGL0476	CGTCCGAGGCTATGAAGTTGG	AATCGTCACCATCACTGTCCAC
EST	estHGL0477	GCGTCGGCAAAGCACATAGG	CATCTCCTTCTGGCACTTCTGG
EST	estHGL0478	TACTTGGCTCTCGTCGTGATCC	ATGCCGATTCCTCCTCCGTATC
EST	estHGL0480	GCATTGCTCTGTTCCTGTCCAC	GGCGACGACGACGACGAC
EST	estHGL0481	GAGGGATGGGAGGAAGGAAGAC	GGAACTCCACAAAGCACCTGTC
EST	estHGL0483	GAGGTGGTGATTCGGTGGTTG	CGGCGATTAGGTGGAGGTTTG
EST	estHGL0484	GCCTGCTGTTCTTCTGGTGTC	ATGTGCCTTGCGTTGCTGAC
EST	estHGL0485	GTTGGTCCCACGAAACAGAGC	GTGAGTTGCCGAGAAGCCTTG
EST	estHGL0486	AGTGGTCGATCTCTTGCCTCTG	TGTTCTCTCTTGGCGGGATGG
EST	estHGL0487	CCGACGAACCCTAATCTGAAGC	GTGCGTGATTCTTTGGATGAGC
EST	estHGL0489	AGGTGACGGTGGTGAGAATAGG	GCGAGCGATGAGTCTTGGTC
EST	estHGL0490	TCATCACTCTCCTCCTCCTCAG	TTCCAGAGCCGTGTTGTCATG
EST	estHGL0492	TGAGCAATGGTACACTGTGAGC	ATCGTTATCGGTCGCCTCCTC
EST	estHGL0493	AGTGGGAAGGGTTGATGGAAGG	GTGGCTGGCTGAGACAATGC
EST	estHGL0496	ACGGTCCCCAGTAGCAAGATG	ACGGTGGTGATGAGGGCATAG
EST	estHGL0497	AGCAAACATCGCAAGGCAGAG	CCGCAAGCAAACGCACCTG
EST	estHGL0499	CCAGCCGTCTTCCTCAATTCG	TCCCCACTCGGTTATCTCCAAG
EST	estHGL0500	AGGCGGTGAGCAGTCAAAGG	GCGGGTGATGAAGACGAAGC
EST	estHGL0501	TTGGCACAGCGATACGAAGC	CAGCCAGAAGGTCCAAGAAGAG
EST	estHGL0502	ACTCTCGTTCTTGCCGTTTAGC	GCTCCGTGTTGTGGGAATGTAG
EST	estHGL0504	GCAGGAACTAGCTGAGCAAACG	ACGCCATTACAACACCGAACAC
EST	estHGL0505	TGGTAGCGGAGACTAGGACTTG	AAGCGTAATCTTGGCGTGACC
EST	estHGL0506	CAGACGGCGAGTGTGAAAGC	AGCACCGAAGAAACCACCAATG
EST	estHGL0507	GAAAGGACAAGCCCGCAACG	GAGCCAAGTCATCAAGCGTCTG
EST	estHGL0508	ACCAAGAACACCACAACACCAC	GGCGGAAGCTGAAGAAGAGAAG
EST	estHGL0509	GGCGATGTTCCTGCAATCTCTG	ACCTCCACTGTGGCTACTGTTG
EST	estHGL0510	GCATCAGTGGAGTGGTCATCTC	CTGTCTTCTTCCTCTGCTTCCC
EST	estHGL0511	ATAAATAGCCGCCGCATGTGTC	CAGAGCAGACCGCAACCTTTC
EST	estHGL0512	AGCAGAGGCAAAGATGAACACG	AACTCGGGCTTGGCTCTACG
EST	estHGL0513	TACTTGGCTCTCGTCGTGATCC	ATTCCTCCTCCTCCTCCTCCTC
EST	estHGL0514	GCTGGAGGAGGCAAGATTGATC	CGAAGGAGAGGTGGCTAAGAGG
EST	estHGL0515	AGTTTCCGCTTCACTCCTCTCC	CTCCACCGCCGCTCTCAC
EST	estHGL0516	ACCACGACGGAGAAGCACTG	AACAACCAACGCCACCATCAG
EST	estHGL0517	CAGTGGCTGATTGACCGTAAGG	ACTCCTCCTCGTTTACCTCCTC
EST	estHGL0518	GGAGGAGGTAACTGAACAAGCG	ATCACGGCGACGGGAAGAC
EST	estHGL0519	TGTCTCTGTCTCCTTCGTCTCG	TCGTCCTCCACCTTCATTACCG
EST	estHGL0520	ACGGAGGCACCACACTAGC	GCCAGTTCCAGCGTCTTGC
EST	estHGL0521	TTGCGTGCGACTGTAGAAGAAG	CACACCTCTCCACACCCATTTC
EST	estHGL0522	CCCTCTGTCACGCCTCTCTC	TGTTGCTTTGGGATCACGAGTC
EST	estHGL0523	ACGCTTTCACCAACATGCCTTG	CTTCCTCCTCCTCCTCCTCCTC
EST	estHGL0525	AGCCACAACCACACCTCTCC	GTCGGAACAATATCGGCGTCAG
EST	estHGL0526	GCGAACTCACGAGCGATGG	CACGACGGGCAATCTCACTTC
EST	estHGL0527	GCGAGAGGAGAGGACGATGAAG	ACGGACGAGCTAACGGTGAAG
EST	estHGL0528	ACCGCAGCTTCACCGAGAC	ACCGCCGATGAGCCACAC
EST	estHGL0529	TCATCCTCCATACACGGCAGAC	CAGCACCACCACCACCTCTC
EST	estHGL0530	TCCTGCGACACTCAACTTATGC	CACTGTGAGGAGGATGCCATTC
EST	estHGL0532	ACGACCTTTGAGACCCGAGAAC	GCGGCGGAGGAGGAGTTG
EST	estHGL0533	GAGCCTTCCTGTTCTTCCTACG	TGACCCGCACCTACACTCG
EST	estHGL0534	AGCTCCAAGCGTAACACAGAAC	TCGTCCAGGGAAAGAGGCAAG
EST	estHGL0536	AGATCGGCTCAGTAGCATGTCC	GTTCAAGGTCGCAGTGTCCAC
EST	estHGL0537	GTTTAGGGTTGGCTGCGTCATC	TGCCCCACCATCATCTCGTTAC
EST	estHGL0538	ATGGAAGTGGTTGCTGATACGG	GCCTTGCTTGGGAGACTCAAAG
EST	estHGL0539	GTCCTCTCTGTCGCATTTCCAC	GAAGCATCCCTGGCACTTAACG
EST	estHGL0541	ACACTCTTTGCTGGCACTGAAG	TTGAAGGAGGAGGAGGAGGTTC
EST	estHGL0542	GTCCTGGAACAAAGTGCCTCTC	CGAGTAGCCGCCGTCTCAG
EST	estHGL0543	ATCATCACCATCCACACGCTTG	TTGTTGTTGCTGTCTGGTCAGG
EST	estHGL0544	CAGCCCTTGAGATTCCTCCAAC	ACTTTACACGGTTCGGTTCCAC
EST	estHGL0545	CTCTCCCTCTCGCTCCATCTAC	TTCCAGCACCAATTGACATCGG
EST	estHGL0546	ACCACTCTCCCTTGCGACTTG	AGATTGGCGACGACGACGAC
EST	estHGL0547	TCGTGACTTGCCTGGCTATCC	CCACTGGAGGCTCTTCTTCGTC
EST	estHGL0548	GACAGTGGTGCTCGGTTTCATG	AAGTCTCCTCCTCCTCCTCCTC
EST	estHGL0550	TCTGGTGCTGCCCTGGTTG	CGCCATTATCACCCGCTGTAAG
EST	estHGL0552	AAGATGCGGAGAAGTTCAAGCC	CATCACCAACCCTTTCCCACTC
EST	estHGL0553	GTTGTTGTCGCATGTGCCTTC	TCGGTTCGGATTGTACCCAAAC
EST	estHGL0554	ACCATCACGATTGCTTGCTTCC	ACCCACTACCAGAATCCGAACC
EST	estHGL0555	CTTCTTGCTCGGTGAGGACTTC	CTACAGCCCAAGGAGGAAAACC
EST	estHGL0556	GCTCTTTGTGTCGCAACTTTCC	GCGTCTTCACAGCCACCATC
EST	estHGL0559	TCTGGCGTCCCTGCTTCATC	ATGTGCCTTGCGTTGCTGAC
EST	estHGL0560	AAACGCCAATAACGCCATAACG	GACCTCTCTTTGTTCCCGTGAC
EST	estHGL0561	TCTCACCGTCCACTGCCTATTC	CGCTACAGCCACGAGAGTAAGG
EST	estHGL0562	CAGACCATAGGCACGGCTAGG	TTCCACTCCTTGACCGCCATAG
EST	estHGL0563	TGCCCCTCATGGTTCTGTAGAC	AGACGCTAGGTGGTCCAACTTG
EST	estHGL0564	GGGATGCTTTCAGGACCTTCTC	GTGGTGGTGGCGAGTTCAAG
EST	estHGL0565	CCAAAGACGACCTGTGTGTACC	ACGACGGCGACGGAGAAC
EST	estHGL0567	TCTTGCTCTCGGAGTCGTCTTC	AATCTGTGGCGGTTGCTTCG
EST	estHGL0568	CCTGCATGGAAGATCGGACAC	AAGTTCTTGGCGGCTCTATACC
EST	estHGL0570	CCACATTCAGGAACACGAGAGG	CAGACTCACCTAATGGGCTCAG
EST	estHGL0572	TCTCTCGCATTGGTGTCTTGTC	ACGGCACAACGCAACTGAC
EST	estHGL0573	CTCCCTTGCGACTTGCTTCTTG	GGCGACGACGACGACGAG
EST	estHGL0574	TGCTGGCAAGTAAGTCCAATCC	GGCACGTCGTCGGTCAATG
EST	estHGL0575	TGTGAAGAGGCTCGTTGAATCC	GTAACAGCAGTGGTGGTGGTG
EST	estHGL0576	TGTGGGTCTTGTGGCAATGATG	CTCCTCCTTCCACCACCACTC
EST	estHGL0577	CCGCTGATGCTGTTGCTTCTC	AGACGAGGCAGTTCAGGTAACG
EST	estHGL0579	GAGAGCCCAACAAGCGATCAC	CACCTCCGCCGCCTTCTG
EST	estHGL0581	AGATGGTCCTGAAGTGGAGTGG	ACAACCGAGCTGTCAACCTAAG
EST	estHGL0582	TCTCTGCCGATGAACACAAGTG	CCTGCCTTCCTCTGGTCTCC
EST	estHGL0583	GAGACAAGAGGACCAGCACAAG	ATTTGGTGGGTTGGAGGGTAAC
EST	estHGL0584	GCATCAGGTGAGGCAGAAGC	TGGAAGCAGCATTGTTGTACCC
EST	estHGL0585	GCCGTGTGCTAGGTCCTTCC	TGGGTGGCGAGTACGATGATTC
EST	estHGL0587	GGCGTAAGCAGCAACAACAAC	CACCTTCGGTCCAATACCTTCG
EST	estHGL0588	AGATTACGGGCTCTGACACGAG	CCTCCACCGCTTCCTCCATC
EST	estHGL0589	ACAAACCCGCTCAACAACTCC	GCAGGCTCGCTTATCGTATCC
EST	estHGL0593	ACCGCTCTTCTTCCACGACTC	TCTTGTCTCCGCCGTCAGTAAC
EST	estHGL0594	CGTTGTTGACTCCGCTCTCTTC	CGGTGGAGTTGTTGGCATGAG
EST	estHGL0595	CTTGGGAGCTTCGTCGGAAAAG	TGAGGCTGCGTCGGTGAATC
EST	estHGL0596	TTCCTCATCCACCACCACCAC	CCTCCACCGTCACCACCAC
EST	estHGL0597	GGGCTTTCTCTGAAGGCGTTC	TCTGGCGAGCAAGTTTCAACAC
EST	estHGL0598	CCGTTGCTGGCGTTACTCTTC	TCCCAACAACAACACAGGTGAC
EST	estHGL0599	AGGCGAAGAGCGGTCAAGAG	GCGGGTGATGAAGACGAAGC
EST	estHGL0600	ACCGATTCGCCGCCTCTC	AGCCTTCTCTGTTCTCCTTCCC
EST	estHGL0601	TCAAGTGACTGGAGCCGATGAG	CAATCTCACCGTCGCAGAACAC
EST	estHGL0602	GGAGATAACGACGGCGAGAGG	TACGGCGGTGATGGTTCTGTC
EST	estHGL0603	AGATCAGCGGCGGAGATGTC	TCACCGTCGTCTTGGGAGAAG
EST	estHGL0604	CATCACCAACACCCCTCAAACC	TGTGCTGGCGAGACGGAAG
EST	estHGL0605	AGCACACGGTCCTCATGGTC	AGGTGGCGGCAGCGAATC
EST	estHGL0606	CGGAGGCGAGACAGAGGAAG	TTTTGTGCGGCAAACACTTAGC
EST	estHGL0607	CCGCTTTGCCCGTTCCTTC	GCTTCTTCTTCTTCGCCATCAC
EST	estHGL0608	TCCTGACCAGATTCCGCTTCC	CGGCTATGGAGGTGATGAAAGG
EST	estHGL0609	GCCCGCTGTGAGTCTCCTG	TCCTCAAAGCCGACACGAGTC
EST	estHGL0611	TCCGTCGCTGCTTCTCCATC	TCCTCTTTGGCGTGGTGGTC
EST	estHGL0612	TGGACGCTACGAAGTGGACAC	AGACGCCGCCGCTTGAAG
EST	estHGL0613	GGGATTTGGAAGCCTTGGGTTC	TAAGCAGCCACGGAGTGAGTC
EST	estHGL0614	AATACGACGTGAACGCCAAGTG	AGCAGAGCCAATACCGACTCC
EST	estHGL0615	CAAAGTGCGACCTCTCAGACTC	GAGGGATTCCAAGGAGCAAACG
EST	estHGL0616	CGTGGGCGTTTGGGATGAATC	CGGTCGTATCAAGCGTGGATG
EST	estHGL0617	TGGCAGACCTCAACTTCTCCTC	CGGTGGTCGGAAGGCTGTC
EST	estHGL0619	GCGAACGAACGGTCCTAAGTC	TCCTCCTCCTCCTCCCTCTTC
EST	estHGL0620	GGCGACCCAACATAAAGGAAGC	GCAGGCACAGTCATTAGCTCAG
EST	estHGL0622	TGGAAGGGTCGCCAAAATTGTC	ACCACCAGCAGCAGTCAAGG
EST	estHGL0624	GCTGCTCGCTCTCACCATATC	AGCCAGACCACCTCTTGAACTC
EST	estHGL0625	GGCTTAGCTGAGCACTTGTGTC	CTTGTGCGGTTGCGAGATGG
EST	estHGL0626	TGCTGCCGTATCCGATGGG	TCTCCGACTAACCCTGCACTTG
EST	estHGL0627	GATTGGCTCGCTCCTTGTCTAC	GCAGAGGCAGTAGTACGAAACC
EST	estHGL0628	CGCCGCCGCCAGAGTTAG	CCTGCATGTCGGTTCGGTTTG
EST	estHGL0629	GTCGCCGTCGTCCTCAAAC	AGCCTTCTTTCAACGGTTCTCC
EST	estHGL0630	TGTTTGCCGAGCGAGTTCTG	CTCTGTTCTCCTGAGTGCTTCC
EST	estHGL0632	ATGTGGAGACGAATGGCAATGG	GTAGCAGAGTATGGCGGATTGG
EST	estHGL0633	GCGAAGAGAAAGGAGGAAGTGG	TTAGGTGATGCGGCAAAGTAGG
EST	estHGL0634	GCGAGTCAGATCAAGCGAGTC	GCGGCGGCGGATTTAAGAG
EST	estHGL0635	GTGCCCTTGCCTGTTGTTCC	TGATGGGTAGCGATTGGAGAGG
EST	estHGL0636	TGGACGCTACGAAGTGGACAC	CTGAGACGCCGCCGCTAG
EST	estHGL0637	TTCCTCCATCGGTTCCTTCTCC	CTCAGGATTCTCACGGTGGAAG
EST	estHGL0638	CGATTTTGGCGTTGTCCATTGC	GCGACTCTTGCTGGGTTCTTC
EST	estHGL0639	GCAGCAGCAGAACATACATTCC	CACTACAACAACAACGCTCACC
EST	estHGL0640	AAGGAGGCGAGTTCGTTGATAC	ACAATGGTTGGATGGTCGATGG
EST	estHGL0641	TTGCCTCCATCACCACCTCTG	ACCATCACCATCGTCTCCTCAC
EST	estHGL0642	ACCAATACCACCTCCACTGTCG	CCCGAGTTCTGTGCCCTAGC
EST	estHGL0643	GCTCCTCAACAACAATGGCAAC	GCGACCGTCCATCTTCACTTC
EST	estHGL0644	TCTCTGCGTAGTGACCTCAAGC	CGGCGGAATCTCAGATCAACAC
EST	estHGL0646	TGACGGCGAGAAGGAAGGATG	CAAACCTGGAGGAAGTGACTGC
EST	estHGL0647	GTGCCGTCGCCATCAATCG	CTCCTCCTCCTCCTCAAGATCG
EST	estHGL0648	GACCGCAACTAGCAGCAGATC	GGATGCAGGCGTGAGAATAGC
EST	estHGL0649	GGCGTGTTTGGGCTGTTCC	ACCGTCGAAGAGGCAAGTGG
EST	estHGL0650	GCAGCAAGAGCCGTGAAGG	GCATAAACGGAGAGCCCTGAG
EST	estHGL0651	ATGGGTTAAGGTGGCTGAGAGG	CCCTAGCGGCTATCTCCTTCTG
EST	estHGL0652	GCACATCACCACCACGACAAC	GCGTTATGCCACAACAATAGCG
EST	estHGL0653	GGATACCAACTCGGGCTCAGG	ACCACCACCACCACCACTTG
EST	estHGL0656	ACATCACTTCGTTGCGGATTCG	CCTTCTCCTCCATCTCCACCTC
EST	estHGL0657	GCCAAATACTGCTGCCACTCTC	CGGAGGAGGAGGTGGAAAGTC
EST	estHGL0658	AAGTGTGTTGCCTCGCCATTG	AAGCAATCCCATCCACCAAAGC
EST	estHGL0659	CCGAACTCCTCTGCATCTACTG	ACAAAGGCTTGGGTTGGTGAG
EST	estHGL0661	GAGGAGGAGCAGCAGGAGAAG	CCAATCACCGATACGAGGAAGC
EST	estHGL0663	ACGAAGCACCACCGGAATCC	ACGAGACTGGCACGGCAATAG
EST	estHGL0664	CTAGTGATACGGCGTTGCGATC	GAGACCAACCTCCAAGACAAGC
EST	estHGL0665	AGGGCACCGTACCAGAAAGAAG	GTTGACATCGGCAGAGGAAAGG
EST	estHGL0666	GCTGCGACTCATCTTCTTCAAC	TCACCTCCGCCGCTACAC
EST	estHGL0667	TCTGGATGGCGGAGAGATAAGG	CCCAAGGCGGAGATTAGAACAC
EST	estHGL0668	CGTTCATACCCGCCTTGAGAAG	TCCTCGCTCGTGTCCCTTTG
EST	estHGL0669	GTTCTCGGAGGTGCTTGCTTG	ACTTGCGGAGTCAGATTCTTGC
EST	estHGL0670	ACGGAATCAATCGCAGCAACC	GCAGCAGCAGCAGCAGATG
EST	estHGL0671	AACCAACAGCACCAGCAACAG	CAGCAGCAGCAGTAGCCATG
EST	estHGL0672	CGGTCGCAAACGCCATCTTC	TCCTCGGAAGCAGCAGTTGTC
EST	estHGL0673	AAAGCGGTTGAAGCGTTTTGTC	TCTCTCCCACTTCCTCCTCTCC
EST	estHGL0674	ACGATGTTGTTGCTACGAAGGC	CAGTCCTACCTCTCCTCACCAG
EST	estHGL0675	AACGAACAGGTTCCAGTGAGTG	AGAACGAACAAGAAGCCTCCAG
EST	estHGL0676	TCATAACCGCAGCAACGAAGC	AGGAGACGGGTGAGAAGAGATG
EST	estHGL0677	GGATGACACTTGACGGAACGAC	GTTGGTGGATTGGGTGAGTTGG
EST	estHGL0679	GATGCCATCTCCAGAACCTACG	GCAGTTTCGGTCTCGGTGAAG
EST	estHGL0680	GAGCCTGGTGGAACTGAATGTG	GCCTGCTCCATCTCCTCCTC
EST	estHGL0681	CACCACCACCAAGATGTCCAC	CTCCAACCCAAACCTCCATAGC
EST	estHGL0682	TCTTGAACGACACACGCTACAC	GCGGTTTATGCGGGAGGAAG
EST	estHGL0683	GCGGTGGTGGTTGAGTTCC	CGCCTTCCTCTGATTCTCTTCG
EST	estHGL0684	ACGCCTTCTCAGCCAAATCATC	ATCGAGTGCAAGCCAAGTTCTG
EST	estHGL0685	TCAATTCTCAACCGCCACTCTC	CGGACACGGATGCGAAGAC
EST	estHGL0686	AGTGTTTGTGGCTGGTTCTGTG	TCGCCTGGAGTAGCTGGTAATC
EST	estHGL0688	AGAGGAGGAGGCTTCGTCTTC	TGGCTGCTGATTGTAGTGACTC
EST	estHGL0689	GCGAACCTCAACGGCTTAGAC	GCGGCGACTTCTGCTTCTTC
EST	estHGL0690	GCGACGACGGAGGCAGAG	CGACTTCGGTGGACTTTCTCAG
EST	estHGL0691	TCACTACCATCGGAGACAACGG	ACACATTAACGGCTCCCAAACC
EST	estHGL0692	CTGCTGCTCGACTTCCTCCTC	GTGCTTCGGTTGCTCAGAGATC
EST	estHGL0693	AAGGCCAGAGTTTGGAGTTGTG	GAGCAGCGAGGAGGAGGAAG
EST	estHGL0694	TCAGCAGTGGACCTCTACAACC	TCACTCACAGCAAGACAACACC
EST	estHGL0695	CCACCTCCACCTCTCCGATTC	TTCCTCTCTCCTTGCCAGAAGC
EST	estHGL0696	CTCTTCCTCCTCCACTGCTTCC	ACCATCACCATCGTCTCCTCAC
EST	estHGL0697	CTCATCATCGTGCCAGCAAGTC	CCTCGGGAACTGTCTCTGCTTG
EST	estHGL0698	AGGGTTTGGTAGCGGCAGAG	TCCAGCCACACTCCGACAAC
EST	estHGL0699	AGAGCCGTGAAGGAGCAGTATC	CGGAGAGCCCTCACAGAGTC
EST	estHGL0700	GCTTATCTTGTGGTGCCCTCTC	TCGTTTGCTGAGTCTGGAATGC
EST	estHGL0701	TTCGCCACAACCACCATCTTC	TTCTCTCCGCCTCTCTCTCAAG
EST	estHGL0702	GCTGAACTCTCCAACGACCTTG	CCCTCCCAACCACCACCAC
EST	estHGL0703	TGCTTGTTCTGCTGCTAGTGTC	GGAGCCTGATGGGTTCTGAAAG
EST	estHGL0705	GAATGGGTGAGGTAGCTGATGC	CGAGTTGCGGCGGAATTAGG
EST	estHGL0706	ATCAATGACGACGACGCTTACG	AGAGGAGGAGGAGGAGAAGGTG
EST	estHGL0708	GTGGCTTTCACTCGCTCTGTC	GCTTTGGCTGAGGGAACGC
EST	estHGL0709	CTGGCTGTTCGCTGGTGAAG	ATCAATGGCGTTCTGTGGACTC
EST	estHGL0710	CTGTCCAGCCTCCAAATTCTCC	GGGTCAACTCGGGTGAAACG
EST	estHGL0711	CAGCAGAAGCCATCTCGACATC	GCTATCCACGGCGATCCATTG
EST	estHGL0712	AGAGTGTCGATGACCAAGTGTG	ACGATGAGAATGAGTGGCTGTC
EST	estHGL0713	ATCACCACCACGACAACGAAAC	ATGCCACAACAGTAGCGATGC
EST	estHGL0714	ACGATGTTGTTGCTACGAAGGC	TCCACCGCTCCTCCTCCTG
EST	estHGL0716	TTGTCGGCTTCACACTTCTCAC	GGTGGCGAGTACGATGATTCAG
EST	estHGL0717	CCTTCTCCCCACTCGCAAAATC	TCCTCCGTCATCGTTGTCCAC
EST	estHGL0718	TGATTGGACCGACGAAGATTGC	GCAGTGATAAGCAGGACAAACG
EST	estHGL0719	CGTCCTGAAGGCGTACCATTG	CCTGGAGCCTGCCTGAGC
EST	estHGL0720	TTTGCTGTAACTGGGCTTGTGC	GTGCGTGCGTGCGTTGTC
EST	estHGL0721	TCGGTGGGCTTTGAGGACTC	TGCTCTGACTTCTTGCGTGATG
EST	estHGL0723	TCCTCACCTTCTCCCTCACCTC	AACAGGCGAGACCTAACGATGG
EST	estHGL0724	GGGGACCAAACTGAGCAACAAG	TCCACCAAACTCGCACACTAAC
EST	estHGL0725	ACTTTCCCGAGAAACGTGCTAC	ACGACGGCGGACGAAGAC
EST	estHGL0726	GGCATTGGCAGAAGCACATGAG	TGGGTACAACAGCCTCCGAATC
EST	estHGL0727	TGGCGAGTCAGCAACAGTAGC	AGGATGGCAACGACGAGGATG
EST	estHGL0728	AGGCGTTGTTGGTGAAAGATCC	AGGTTCGGTCTCCATCTGTCTC
EST	estHGL0729	CGGCAACTGCAACAACAACAAC	TTCCCTCCCCAAACTCACAGC
EST	estHGL0730	TCACTACCATCGGAGACAACGG	CGCAACTACCCAAACCACCTC
EST	estHGL0731	GACGCACACAAACAAGAGACAC	TCGTGGTTCAAATCGGACAGAG
EST	estHGL0733	CTACCGAGCCATGAGGACTGAC	CCAAGCAGAAGAGACCAAAGCC
EST	estHGL0734	TCTCATGTAGACGGGCACTTGG	ATGGCTTTGCTGCTCGTATCG
EST	estHGL0736	CGCCTTCTCCTTCACCAATCAC	CTCCGCCGTCCTCTTCCATC
EST	estHGL0737	CGCTCTGCCTCCTCCACTG	GTCACCACCACCATTGCTTCTC
EST	estHGL0738	TCGTCCTCACCGCCTACAAC	GCATCACCGAGACACCACAAC
EST	estHGL0739	TTCAAGCGGCGGCGTCTC	AGAGCCACCTTCGGTCCAATAC
EST	estHGL0740	CACGCAGGGAGGGATTTGATTC	CGGTTCGGTCTCCATCTGTCTC
EST	estHGL0741	TGGTGGTTAGCTCTTGGAATGG	CACAGGTAGGTGACGGAATCTC
EST	estHGL0743	TTGTCGGCTTCACACTTCTCAC	AAAGGCAAACCAGGTCCACAG
EST	estHGL0746	AGGTACGGATGGCTGTCTGAAG	CGCTACTCACGAACCGCTTATC
EST	estHGL0747	CATGGTAGCGTTCTCGTGGTAG	TGTTGTGCTCTTCGTGGTGTG
EST	estHGL0748	AACCAGAGCAAGAGAAGCAGAG	ACAACCATCCAACAGTCCAACC
EST	estHGL0749	CCCTCCCCAGTAAATCGCAAAC	CGGGCATGTCATCTTCGGAATC
EST	estHGL0751	GACACGCACATCCTCCTTTCC	ACCAGAACCACCAGACCCATAC
EST	estHGL0752	ACAGAACGAGCAAAGCCAATCC	TGCTGATACGGAGGGACGATTC
EST	estHGL0753	AGCAAATGGGAACAGCAGGAAG	AGCTCAAGGAATGGTGTTGGTG
EST	estHGL0755	GCCCAAGCATAGTTGACAGAGC	TAAGGCACCGCACACAGAGG
EST	estHGL0756	CTCCAGCCACCACCAGAACC	AGCAGCAGCCAAAACATGAAGG
EST	estHGL0758	AACACAGGAGAGCCTCGGATAC	ACGGGAAGAGCGATGATAAACG
EST	estHGL0760	CCTTCACGTCGTCATCACCATC	GTCTCATCGCCTTCGCTCTTC
EST	estHGL0761	GCAGCGACTTCAAAGGGACTC	ACGGCGAGGATGAAGGTAAGAG
EST	estHGL0764	CGTAGTTCTTCGTCGCACCAC	AGGTAATCTCGGTGGCTGGAAG
EST	estHGL0765	CTTCTCGTCCTCACCGCCTAC	CAGAGCATCGCCGAAACACTAC
EST	estHGL0766	GCATCGTAAGCAGCCGTAGATC	AGACAACAGCCGACGACTCTC
EST	estHGL0767	TCCTGGCTTGCTCTGCTGAAG	CGATCTCAACCAACGGCAATCC
EST	estHGL0768	TGCCAACTCCTCTGCCTAAGC	CATCGGCATCTTCGGTCTCTTC
EST	estHGL0771	AACCACAAGAGCCCAAGAGAGG	CGTTGTTGCTGGTGAGGTCTTC
EST	estHGL0773	TCCGCTTTGGTTCTCATCTGTC	ACTGGGAGGAGTTTCTCTTGGG
EST	estHGL0775	TGTGCCCAAGAGGTGTAAGAGG	CACGAAAGGCGGTCCGAATG
EST	estHGL0776	TGGTGGTGGATGGCGTGAC	TCCCAATCTGCGTCTTGTTCTG
EST	estHGL0777	CAATGCGGGAGTGAGGAAACC	ACAACGTCATCGAGTCCACAAG
EST	estHGL0778	GGCTTCTCAAGTCCTCACCATC	GCTGTTGCGGGATGTCTACC
EST	estHGL0780	CGGTGGTGGTAATGGTGCTAAG	TCAGGCTCAGGTTCAGACTCAG
EST	estHGL0781	CCACCACCACCGACATTGAAG	CCTCCTCCTCCTCCTCCTCTG
EST	estHGL0783	CTCTAAGCAGCACGGGTCATG	AGCTGGTTCCACAATGTTCATC
EST	estHGL0786	TCTCTTCCTTCTCGTCCTCACC	AGACACCACAACAACACCACTC
EST	estHGL0787	GGTCAGCCACAGTATTCACAGG	AGTGCTTCAGCCTCGTTTGC
EST	estHGL0788	AAGGTTACTGCGGTGCTCTAGG	CCCATCCACCCGAACCCATAC
EST	estHGL0789	TCGGAGACGGAGATGCACATC	GGCTGAGAGAAGGCGGAGATC
EST	estHGL0790	CCGATCAGTCCTCCCGTTACC	GACATCACTGCCTTGGAGAAGC
EST	estHGL0791	TCTTCAGCGTCGGAGACATCG	GCACTCATCATCGGCGTCAC
EST	estHGL0792	GGTGAGGCGATGAGTTGTTAGG	GCTCCCAAGAGAAGAGAACCAC
EST	estHGL0794	GAAAGAGGACGAGTGGGTTGTG	AGAACGAACAAGAAGCCTCCAG
EST	estHGL0797	GGTTACGGAAGCTGAGGAAGAC	CCCAAACACCGCACCAGTC
EST	estHGL0798	AATGTGTTTGGTGCCGCTTTTC	TTGGTGGAGTTGTTGTCGTTGG
EST	estHGL0799	CCTCTTCTTCGTGGTGGCTTAC	CCGTCGTCTCTCCCGTCTG
EST	estHGL0800	GAAACAGAAGCGTGGGACATCC	AGCAAAGAGGGGCGGAAGAAG
EST	estHGL0802	AACACGCTCATCCTCCTCTCC	ACCAGAACCACCAGACCCATAC
EST	estHGL0803	AGCGTAACGATGAGAGTCTTGC	GCTGGTGGTTGGTATGGTGAG
EST	estHGL0804	TCAGGTCTCGATTCCGCCATC	AGTATGTTGCCTTCGCTCCAAG
EST	estHGL0805	AAGGAGCAAAGGGACAAAGGTG	AGAGGTGAACTGGACGAGATCG
EST	estHGL0806	CAGCATCAATGGCACCATCCTC	CACCACCACCACCACCACTAG
EST	estHGL0808	GAGTTGACGGCGGAGTTTGC	GACAGGACGGGACGGAAGAG
EST	estHGL0809	CCCTCCCCAGTAAATCGCAAAC	CGGAGACTGAATCGTAGCAAGC
EST	estHGL0810	GTCCTGCTGGTTCTCGGTTTAG	CCAACAGAGACACCCAAGTTCC
EST	estHGL0811	GACGGTATGAGGAAAGCAAGGG	AGGAGGAAGAAGAGGTGGAAGC
EST	estHGL0812	TGAGTGCCACATGGAATGAAGC	GGGTCGAAGATGGGAAGCATTG
EST	estHGL0813	GGTGGGAGAGGTGGGATGATTC	TCCTTCGGTGGCTCTTGTCG
EST	estHGL0815	TTCAGAGCAGGAGAGACATGGG	CCAAGACGGAACCTCACAACC
EST	estHGL0816	TCGTTCCTCCTCCTGTTTTCCC	CCACCACCACCACCTCTTCC
EST	estHGL0817	TGGTTATGAGTTGCTGCTGCTG	CGAGATGGGTATGGAGGAGGAG
EST	estHGL0818	GCTCGGAGGTGGTAATCAATGG	GGACGGCTTTGGCTGAGAAC
EST	estHGL0819	CGGGTGAACACTGGCTTTGG	AGAGACGAGGAGCGGTACAAC
EST	estHGL0822	GTACCAGAGACCACAACGAAGG	ACGAAGGAGAGCCAAGAACTAC
EST	estHGL0825	TCTCTTCCTTCTCGTCCTCACC	TCTCGTTGCTTCACCTCTCAAG
EST	estHGL0826	GGGAAATCGCAACGGACACAG	ACGGAAACGGTGACGGTAGC
EST	estHGL0827	GGTGGAACGGTTGCGGAAG	GCCCTTGAAGAAGACGACTGAG
EST	estHGL0828	CGACCTCGAACCTCCACTCTC	GCCTCCAACAAGCAGCACAG
EST	estHGL0830	CAAATCGTCCCGTCCCCTTCC	GCTGGCGTGTTCTTGTGCTTC
EST	estHGL0831	GAAACAGGGCAAGGATGGATCG	TCGGCTTCACGCTGGGTAG
EST	estHGL0833	CGACCCGCCGAGTTCTGG	CACTGACATCACTGCCTTGGAG
EST	estHGL0834	GCTGTTCTTCTGTCGTCCCATC	ATGTGCCTTGCGTTGCTGAC
EST	estHGL0836	GGCTGTGACATACGAGGAATGG	CCGAACTGGCAGAACTTGAGG
EST	estHGL0837	TTTCAGGTGCAGTGACCATAGC	GAGCAGCGAGGAGGAGGAAG
EST	estHGL0838	CGCTGCAACCACGACTATAAGG	CAGGCTGCCACGGTTCAATAG
EST	estHGL0839	CTTCTCTCAAGTCGTGCTCGTG	GGAGTGTCGGAGTTGTGGTTTC
EST	estHGL0840	AGAGCTTTCGGTCCATGTTTCC	GGTGGTAAAGTGCTGGCAAGG
EST	estHGL0841	CAACCACAAGAACCCTGAGACC	CGCCACCAGTGACCGTTATC
EST	estHGL0842	TCCTCCTCCTCCTCCGTATGG	TGCTCCACCCGCTATCATCG
EST	estHGL0843	TCGGCGATGGTGACCTCAAC	TCGTGGAGCCAAGGACAAGAG
EST	estHGL0844	TGAGGTCGAGAGGCAGCATC	GGGTATTGGGTTCGTCGTCTTC
EST	estHGL0845	CTTCTCCGTCTCGCATGTGTTC	CGTGTTGGGTCTTCTCGCTTAC
EST	estHGL0847	TGCGAGACTGATGAACTGATGG	GGTTAGTTGCCTCATGCTTACG
EST	estHGL0848	CATTGCACCTCGACCAAGATCC	AGGCGATTCCGTCTCCGATTAC
EST	estHGL0851	TGCTTGAGCCGTTTGGTTCG	CCATCCTCCTCCTCCGTTCTC
EST	estHGL0855	GCGGATAAGATGGCACCAAAGC	CCACATCAACACCAGCAGGAAG
EST	estHGL0856	CTCTCTCCGCCGTGACCTC	ATCGTCGCCGTTGATTGTCTTC
EST	estHGL0857	CAGGACGCCGAGAAAGAAACC	GTCTCCGCTTCTGTTCGTCTTC
EST	estHGL0858	TCTACACGCCGCCGATTGAG	AGTAACGAGCCGAGTCCGATAC
EST	estHGL0859	CGGACGGTGGTGAAATCATCG	CGGTCGCACGGTCAACATC
EST	estHGL0861	GATTCGTTGCTCCTCCTCCTG	ACCACCACCACCACCTCTTC
EST	estHGL0862	TGCGTCTTCTTCGTTCTCATCG	AGGTGTGATGGAGGCAAGGAG
EST	estHGL0863	TTCTCGTCTCCTCCGTGTCATC	TTCTCCAGTCTCATCGCCTCTC
EST	estHGL0864	AGTTTCCACCACCGCTCTAGC	TCCGCCTCCGCCTCTTCC
EST	estHGL0866	ATGTGCTGGTAAGGGTTGAACG	CCCGCTTCTTCCACAACTCAG
EST	estHGL0867	CGGTGGGACTATGGAGAATACG	TTGGCGAGTTAGTTGAGCAGTC
EST	estHGL0868	TTCTCCACCGCCGCCATC	CGCAGCAGTTCCACCAATCC
EST	estHGL0869	AACCGCATTTGTGAACCGATTG	GCTCTGTTCCTACTTGGCTCTG
EST	estHGL0870	CCTCTGTACGCCTCCTCTCAAG	ACCGCACCACCACCTTCATC
EST	estHGL0871	GCTGCGTGGTGGTTCTTGTG	TGTTGCTGTTTCCGTGTATGCC
EST	estHGL0872	CTTCAGCTTTCGTTGCCTTTGC	CACTTGCGGCGAGGAGATTG
EST	estHGL0874	ACCTGGCTGGTGGTAGTTCC	ACGCTACTGTTCCCTTTCTTGC
EST	estHGL0875	CCGCTTTACCGTTCGATCTGAG	CGTCGCCGTTGATAGTCTTCC
EST	estHGL0876	CACCCGCTATCCTCTTCTCCTC	CCAACGACATCCACATCTGCTC
EST	estHGL0877	CGTTTCGTCGGAATTTCTTCGG	CCTCGGAATGTCGTCGGAATAC
EST	estHGL0879	ACGGTGGACTCAGCAAAGAAAG	GTAGCTTGCCTCGTTGGATGG
EST	estHGL0881	CCCGACCCGACTACCAGAAG	TGAGGATGACCAGAGCAGAGAC
EST	estHGL0882	GAAAGGACCAGCCCAGTAAAGC	CTGTCGCCGTTGAAGGTGTC
EST	estHGL0883	CCACCGCTGTTTCGTCTTTCC	CCTCCACCGTCACCACCAC
EST	estHGL0884	CATCCACTACCTCTCCGCTACG	CCTGTTCGCATCCTCCTCCTC
EST	estHGL0885	ACCAAAGCACACGAAACAGTTG	AGAGGGAGAGATGGGTCAAGAG
EST	estHGL0886	TCGCTCCATCTTCTCCACTCTG	CCTACACCGCTCAAGAATCTGC
EST	estHGL0887	GACTCAAACCCACCGACACAAG	GCCTCCACGAGCCTCTCATTC
EST	estHGL0888	GAGTCTCTGCTTCTGCTAACCC	TTCCTGCTTCGCTCTGTAATGC
EST	estHGL0889	CACCGTTGGAGTTGTAGCAGAG	AGAACTTCAAGAGCCACCAAGC
EST	estHGL0890	GTAGGCGAGTCAGGAGGGTTTG	CCAGACGCATCTTCAGCACAAC
EST	estHGL0891	TCCACTCCGTCCAGGTCCAG	CCGTCAATCGCCTCCTCTCC
EST	estHGL0892	TGAAGCTGCTCCTCTCGTTGC	CTCTCCGCCGCCGTCATC
EST	estHGL0895	TGATTGTTCTGCTGAGCGAAGG	AATGCCTGTGGATGTTGATGGG
EST	estHGL0898	TCATTAACCTCGCCGTCAACAC	TTGGTCTTCGCTTGCTACTTCC
EST	estHGL0902	TCCACCGTGAACCCGTATAGG	TGACTGCGTAGAGGAGGAGATC
EST	estHGL0903	CCGCCGTGTAATGGACTTTCTC	AAGGAGGAGGAGGAGGTGGAG
EST	estHGL0905	AGTTTCCACCACCGCTCTAGC	TTCACCTCGCATCCGTCTCTG
EST	estHGL0906	CGGATGCTTCGACTCGTGATG	TAGGGTTAGGGCTAGGGCTAGG
EST	estHGL0907	GAAGAAGCAGAGGAGGCAGTTG	AACCCTGAATGGAAACCACCTG
EST	estHGL0908	GCAGCAGCAACAACAGCAAC	AGACACGACTTCACCGGATACG
EST	estHGL0912	CGAGAAATGGGTTGGTGAAGGG	GCAGCGTAAGCATGAAGGAGAG
EST	estHGL0914	CAGTGTTCTGCTGCCCTTGC	CTATACCTGGAGCCTGCCTGAG
EST	estHGL0915	AACCCTGTTGTCTAGCACGATC	TTGACCAAGAGGCTTCCACATC
EST	estHGL0917	CGCTTCTCCGAACCTTCAACTC	GCTCAAACGACACCTCCTCATG
EST	estHGL0918	TTGCTCAGGAAGTTGCGGAAAG	GCGATTTTGGCGATGTGGAAC
EST	estHGL0919	TCCGAGGAAGAACGAACGAGTG	AGTCAGTCAGGCATGAGGTAGC
EST	estHGL0920	CCCCGTTGTCATCTTGGTTCAG	TCATCGGAGCCAGAGCACTAC
EST	estHGL0921	CTTCCTTCCTCTGCTCCTCCTC	GAAAGCCAATCCACCTCCGATG
EST	estHGL0923	AGTGAAATGCGATGTCGGTTGG	TCTGAGTTTGGGCTGACGAGTC
EST	estHGL0925	GCTCAAGACCGTTCAGACTCAG	GTTTGTCGTCACTGGTGGCTAC
EST	estHGL0926	GTGTTGGCGTAAGGATGAGGTG	AGTTGCGTGCTGTTTCGTAGAC
EST	estHGL0929	CGACTGCTGCCGAGGATGG	TCACACTCGCCGTCTGGTATAG
EST	estHGL0930	GCTGGTGGTGGTTACTGGTTG	GCTTGCGGTGGAGATTGAGAG
EST	estHGL0931	GCGACCGTAAAAGACCTGGAC	TCAGCCCACACCCGTATTAGTC
EST	estHGL0933	GCAGTGTGGAACGGACTAACG	TTCGGAAGCAGCATCAAAGGTG
EST	estHGL0935	AGCTGCAACCACGACTATAAGG	CAGGCTGCCACGGTTCAATAG
EST	estHGL0937	ACGACGATGAATACGCCTCCTC	CGCCGCACCACCACCTTC
EST	estHGL0938	AGTTGGCGTCCACGTCCTAC	CTCGCTGGGTCGCTCTCTG
EST	estHGL0940	GCTGAAGCTGGAATCCGACAG	TCTTGGATGCTCTGCCTATTGC
EST	estHGL0943	TGACGAACGGAGTTGACATACC	AACGGTTTGTAGTGGTGTGGTC
EST	estHGL0944	GCTGATGGTCGTTGGAAGTGG	ACCTCTGCTTCTCTGCCTCAC
EST	estHGL0945	TCTGGCGGTCAAAGTTTCTACG	ACGGATATGGTGGAGGCTACAG
EST	estHGL0946	GCCTTGAGCCGCCAGTTTG	ATTGCCACGAGTTTGCCTTCC
EST	estHGL0947	GGCTTGCTGTACTCTGCGAATC	TGGTTGCCAATGGTTCCGTAAC
EST	estHGL0948	AGAAGCTCGTTGCGGAATGTG	TCCGTGACCTCCTCCTCCTC
EST	estHGL0949	GCAGCAGGGACAGCAAGTG	GGCGGAGTAAACAGTCGGAATC
EST	estHGL0950	AGGCTCAATCACGGAAACAACC	GGAAGGAGGGAGAGATGACGAC
EST	estHGL0951	ATCTACAACCACACGCAAGGAC	TAGCAGCCGTCGCACCAC
EST	estHGL0952	CAACAACAGAGCCTCACCTTCC	GGGAGCGATGAAGAAGAAGACG
EST	estHGL0953	AAGTGTCACAGCCCTGGAAATG	AGAGTGCTATGGCGTGGAGAG
EST	estHGL0954	ACTTTGAGCCCTGTGACTTGG	ACCTCCTTCAGCCCACCTTC
EST	estHGL0955	ATCTTGTTCTCGGCGTTCACAG	GCACACATCGTCGTACTTCACC
EST	estHGL0956	TCCAAGGTTCTGTTGCGACAAG	GGTGGAGAGTTGGCTGGTTTC
EST	estHGL0958	TCAGACCATCGTCGTCACCTTC	ACCCTCACCACTCATGTCACTC
EST	estHGL0959	TGGTGCTATCCTCGCTTGTCTC	GATGCTCCGTCAAATGGTCCAC
EST	estHGL0960	AGGACCCAACAGGCTGAACG	CCGCAGAGACCATCACTTTCG
EST	estHGL0962	TCCGTGAGGAAGAAGGATAGCG	TCCGAGTCATCAGCACCGTAG
EST	estHGL0963	ACTCGCCCTTGGTTCCTCAC	AGGTCTCGTGGCTTTGGTCTG
EST	estHGL0965	CCCATCCTAACCCGTCCTGTAG	GAGAATGCGAGAGACCCTTTGC
EST	estHGL0967	TTCCTCCGCCTCGCAACC	ACCTCCCTCCCTCCCTCAAG
EST	estHGL0968	CGGTGGCTTTGGTCGGATTAAG	GCCGTTCTTCCCGTAGATGTTG
EST	estHGL0970	GCGTGAGAGTGCCAGTGTTG	ACATTGGGAAGAAGAGCCTTGC
EST	estHGL0972	GCGATGTTAAGCCGTGTGAGAC	AGGATGAGAGCGACCAAGAAGG
EST	estHGL0973	CGCCATCTCCTCACATACATCC	TTGTCCTTCACCAACACCCATG
EST	estHGL0975	GGCTTTGTGTTCTCCCTCTTCC	GCAGACGGCAAGACCTAGC
EST	estHGL0976	CCAATAGCCAAAGCGAGGTTCC	TTGCGTGATTGAGCGAGTGATG
EST	estHGL0978	TCTGGCTTTGTGGTGCTTGTTG	ACGGCGACGGCGACTAAC
EST	estHGL0979	CCCATCAACCAGAGAAGGAACC	CCTCTAGCGAGAAAGCGATAGC
EST	estHGL0980	AGGTCAGCACTAGCGATGTCTC	CGCTGGATTCATTGCCTCTCAC
EST	estHGL0982	GCGACTCGGTTCTTGACTGAAG	GTGGCAGTGACAATGGAGAAGC
EST	estHGL0984	TGCCCAAGAGAACCACATTCAC	CCGAACCTCCGCCTCTTCTC
EST	estHGL0985	TAAGAAGGCGGCGGCTACG	AGCAGCAGGAGCAGATGGAG
EST	estHGL0986	CCACGGCACAATCTCTAGTCAC	TTGCTTCTCACCACTTGCTCTG
EST	estHGL0989	GGCTTCTTCCTCGCTTGTTGTG	CCGCATCACCATTGTCCTTCTC
EST	estHGL0991	GGCGTTGAGGCAGATGTTAGG	GGGCTTTGGGTTGGTCGTATG
EST	estHGL0992	CTTGCGGTGGTATGGACATCAG	GCAGCAGCAGCAGCAGATAC
EST	estHGL0993	CGTCTCTAAACCCGCCAAATCG	CGCCGTCGCTCAATTAAACCC
EST	estHGL0994	CCTCTGAGACGCTGGCATAATC	TCCATACTCCGCCGTAACCTC
EST	estHGL0997	AATCGGAATGCCCACCAGAAAC	GCACTTGGCTCCATGTCTCAC
EST	estHGL0998	GTTATGGCGTGGCAGGTGTC	ACCAGCCAGAATGTCCAAGAAG
EST	estHGL0999	AGAGAAGGAGAAGCACGAGGAG	GGTGGGTCCAGGGCTTGTAC
EST	estHGL1000	TCCTCCGAAGTTCCACTCTGC	GGCGTTGGGTTTGTTCAATGTG
EST	estHGL1001	GCCCACTCACTCTGTCTCTCC	CATTGCCTCCTCCTCCTCATCC
EST	estHGL1004	CCACATTAGGAGAGCGAGGAAG	AGAGTGCTATGGCGTGGAGAG
EST	estHGL1006	CCGTGCTGACCATTCCATGAG	TTGGGATGCTGAAGTGACCTTG
EST	estHGL1007	TTACGTGGTGCTGGTGGGATAC	GATGTGACACTGCTTCGCTTGG
EST	estHGL1008	CGACGACAGGTTTAGCCACAAC	CACTCGGCGGTGTCTCCTC
EST	estHGL1009	AAGTGGCAGGTGCGGGAAG	CGTCATCATCCTCGTCCTCCTC
EST	estHGL1010	CGCCTGAAACCGTCTCTACATG	TCTGTGGAGCCGAGTGAATACC
EST	estHGL1012	ACTTGCGACACCTCTACCTGAC	GCTGTTGTGGCGGATGCTAAG
EST	estHGL1014	ACAGAGCAGTCACTCAAACACC	ACCTCAACCTCTCCGACACAAG
EST	estHGL1016	ACCACTCCGCCGCAGATTC	GCTCCGCCGCAACCTCTC
EST	estHGL1017	ACGCAGTCCAGCAATAACAGAG	CTCCTCCTCCTCCTCCTTCTTC
EST	estHGL1018	CGAGTTCTGCGACGATGCTC	CCATGACGAGGACCAAGTTGTG
EST	estHGL1019	TGGTAAGAAGGTTGCGGAGGAG	ACGGACGAGCTAACGGTGAAG
EST	estHGL1020	TGTGCTGTTGGGGAGGGATC	CGAAGAATCTGCTTGCGTTGC
EST	estHGL1021	TTCTCACAACACCGTCTTCTCC	CGCTACACCGCCAACAGTC
EST	estHGL1023	TGGCTCTCCTGAGAAGTTACCG	TTCCTGCTTCGCTCTGTAATGC
EST	estHGL1024	CGAGAGCGGCGTGAAGGTC	GCTTGGATCGGTGGGAGAAGG
EST	estHGL1026	CTTGTTGCGAACCTCTCCCATC	TCCGACCTCCCCTCCCTTTC
EST	estHGL1027	GCTCGTTCTGTTCTGCGTAGAG	ACCCATCGTTCCCGTCTCAG
EST	estHGL1028	AGAGCCAGAAGAGACACGAGAG	ACGACGTTGTAGGTTGTTCAGG
EST	estHGL1029	GCGACAGGTGTAGCCAAGAAG	TGCTCCTACTGGTCACTCTCAC
EST	estHGL1030	GACCTCTCCGCCTCCTGTTG	ATATCCGCACGAAACCTCACAC
EST	estHGL1031	TCAAGCTCATACCAACGCACAG	CGACTCAGCAAGACCCATTCTC
EST	estHGL1033	TCACACTCCCAACCCTTACTTG	GAGCAGACCACAGAAGCCATC
EST	estHGL1035	TTCTCATCTGCTGCTGCCAATG	CTTTGCCTTCACATTCCAACGC
EST	estHGL1036	CCGTCTCAGGCTTACAAGTGC	GCAGGAACTTACCGCATGAATC
EST	estHGL1037	TTGGACTGAGGACGAGGATTGC	TCACCTTTCGCTCCCCACATC
EST	estHGL1038	TCCTGATTCCCACTGGTCTCTC	TGCTTCGTTTGCTGAGTCATTG
EST	estHGL1039	GCCGCTCTCCTCCGTTCC	CGCCGTCACCGTTAGAATCAG
EST	estHGL1041	CAAGGCACTGGTGGCAACTG	GCTTCCAATGGAGGCAAAGAGG
EST	estHGL1043	CGGAGAACAAGACGCTGAGATC	GCATCCCTAGAGACGAAAGTGG
EST	estHGL1044	ACCAACCACAACACCCTAAACC	GCCTCGCTTTGTCTCTGAATCC
EST	estHGL1045	TGCTTGCTTGCTTGACCCATC	TCCTCCCTTCACCAACTCCAAC
EST	estHGL1047	CAAGACGAAGACTACGGCGAAG	CACAGACCCACCAGACTCCTC
EST	estHGL1048	GCGGCGGAAGAAGTAGTTCAAG	GGCTGAGGCTGAGGCTGAG
EST	estHGL1049	TGAGTCCTATGCGGGAACCAC	GGCGGCTGAAAGGTCTAATGAG
EST	estHGL1054	TCGTGCTGGTGCTCGGTAC	GCATCTCGCTGACGCTCTTC
EST	estHGL1057	AGATGGTGATGATGGTGATGCG	GCCAAGGCGTTATACACTCTCC
EST	estHGL1058	AGGAGGCGGCTTGGGTTTG	GTCGTCCAGGAACTCCGTGTC
EST	estHGL1059	GGCTCAAGAACCGAAACCACAC	CTCCTCCACCATCTCCGCTATC
EST	estHGL1062	GCCGAAGTTCAACCACGAAGTC	GCGGTGCGTCTCAATTCCTG
EST	estHGL1063	CGTTCTCTGCTTACACCCACAC	CTGCTCAGGAGGAATGCTTGC
EST	estHGL1064	CTCAGCCGCTTCCCAATCTTC	GCCAACCCACACCACCTAAAG
EST	estHGL1066	TTCCACCATCACGACCATCAAC	GCGACGAGGTTCTTCCACTTG
EST	estHGL1067	TAGTGACGGGAACAGACGAGAC	TGGTTGCTGGTCAGATTTGGAG
EST	estHGL1069	GGGTGCTTCTCATGCTTCAAAC	TTCCGTGGTCTTGCCTATTAGC
EST	estHGL1070	CGTTGCTCTTCGTTGCCACTG	CGCTCGTCACCACCACTACTC
EST	estHGL1071	CTTGGGTTGCCGAGGAAACAG	GCTCTGATTCCGCCGCTATTC
EST	estHGL1072	AACGACACGGTTACGCTTCAG	GTGACTCTGTGACGCCCTTTAG
EST	estHGL1073	GCCGCTACACTCTTCTCTTCTG	CTTTGCCTTCACATTCCAACGC
EST	estHGL1076	ACCTCTCTCCGTTCCCAACAC	CAGTAGCAGCAGCAGCAGTAAC
EST	estHGL1077	ACCACCACCGATGCCAAGAC	AGCCGTATTCTCTGCCCTAAGC
EST	estHGL1078	GGGTGGAGAGCCTGATTTGATG	GGAAGACATGATGCCAGCAATG
EST	estHGL1079	CGTAATGGCGGTGCTGTCTTC	TGATTTGGACGACCCTGATTGC
EST	estHGL1080	CAAGACAGCAGGAGCCAGAAC	GGTTAGGGTTTCTTCCGCCAAG
EST	estHGL1082	GCAGCAACACAACACGCATTC	AGCAAAGCAAAGCCTCCATCTC
EST	estHGL1083	TCACCACGTCTATCACCGAACC	CGCTGCTCCACGACAGAAAC
EST	estHGL1084	GACGGAGGCGAAATGACACTG	GCAGCAGCAGCAGCAGATAC
EST	estHGL1085	GTGTAGGAGCGTAGGAGGAGTG	GGAATGGAAGCAGGACCAAGTG
EST	estHGL1087	TCCACACCAAGGATACCGTACC	GCAACAAGGATGAGGCGAAGAG
EST	estHGL1088	GCTACCTCAACGGGCAACTATC	CAGATATGCTCCGCCTCACAC
EST	estHGL1089	GCCGCTTCTGGTGTTCCTATC	CTTGCCTCTGTCCTCCTCCTC
EST	estHGL1093	TCTTGGTCGCTCTCATCCTCTC	GTCTCCACTCCTTGCTCTCCTC
EST	estHGL1096	AAAGAGAGAATGGCGTCACTGC	TTCACCAGCCTCCTTTCAACAG
EST	estHGL1097	GGATCGGCTGCTACTCAGAGG	GGTGGAATGGACCCTGGACTAG
EST	estHGL1099	TTCAGCCGCCGCCACTAC	GCATCTTTGGGAACTCCGTAGC
EST	estHGL1100	ATGGCTCTACTAGGCAGTTCCC	TGCGTTGTTGTTGCTGTTATCG
EST	estHGL1101	CGAGTCCTCCGATGAAGTTTGC	TCCGCCGTAGAATCTCCATAGC
EST	estHGL1102	GCCTAATCTGCTCAGCGATACC	CCACGCATCGGGAAGAACAC
EST	estHGL1103	AAGCAACCGTAGGCAATGGAC	AACAGAGGAGGAGGAGCATCAG
EST	estHGL1104	CTGGGTATGGTTCAGGGCAAAG	TTGATAATGGAAGCGGCGGATG
EST	estHGL1105	GACGCATTGCTGGAGGAAGAAG	TTGTTCCTTGAGACGGTGTTGG
EST	estHGL1108	CCCTCCAGCAGTCTTCTTGAAC	ACCGTGGTAAATCCCTTGTTGG
EST	estHGL1109	TCCTCAGCCGTTCCTTCTCATC	ACTAACACCTCCACCGACACAG
EST	estHGL1110	CCACCAGGCATCCCAAAGTTC	GGTTTGTCGTCGTACTCTTCCG
EST	estHGL1111	CCGTCGTCAGAAACCGCAAAG	ACCTTCACGCCGCTCTCG
EST	estHGL1113	GCCTTCCTGGGTTGCTTGTC	GACAGATACGACGTGCTCCAAG
EST	estHGL1114	GCCTTGGTCGCAACAGCATTAG	TTCTCCGCTCGTCGTTCACTC
EST	estHGL1115	AAGGAGTGGTTCGCTATTGAGG	TGTGGTGGTTGAATCTGTGAGC
EST	estHGL1116	TGTCAACCGCAGGAGAATGGAG	CGGCGAGAAGCATTGGAACAC
EST	estHGL1117	TCTTGACAGGGACGTGTTGACC	TGGGAAAGGGAAAGGGAAAGGG
EST	estHGL1118	GCACATACACCACTGAGACGAG	CTCTGTCGGCGGAAACTTCTC
EST	estHGL1121	GCAGATGGTGGTTCGTGTTCTC	GCTCCTTCTCCAACTCGCTAAC
EST	estHGL1122	TCACTCTTCCTGGCTCTTCTCC	GAACAACACCACCACCATCTCC
EST	estHGL1123	AACGACCCGACCCGAACTAC	TTCCTCCTCTTCCACGCCTTC
EST	estHGL1124	AGTTAGCAGCGGCGAAGAGG	CGGCATTCAACAGTGGCAGAC
EST	estHGL1125	CACTTACGGGAGATGTCAAGCC	ACTGAATCTGGTTGTCGCAAGG
EST	estHGL1128	CTCCTCCAGCAACTCCGATTAC	AAGTTGGCTGTTGAGGCGATAG
EST	estHGL1129	ATGACTCTGAAGGTGCTTGGC	GTGGCAGCGGCGATAATCC
EST	estHGL1130	CTCTCGTCTTCTTCACCGTCAC	CCGCAGTCTCATCTTCACAGTC
EST	estHGL1131	CCGACGAGCATCAATCACCTG	CACCAGTGCCTGAACCTAAGC
EST	estHGL1132	TGGAACCTTCGTAGCAGAAACC	AACCTGGAGGCACTTGTAAGC
EST	estHGL1134	GGGAGGATTTGCGAGAAGTGAG	TGCTCTGCTCTGCTCTGACTC
EST	estHGL1135	CACCAAGAAAGCCGTCAAACAG	ACTCTCCTCCAAGAAAGCAAGC
EST	estHGL1137	TGAGCAGACACGGTTCTTGTTC	TGTGCCTTGTTCTCTCGTTTCC
EST	estHGL1138	CTCTCTCGCCAGTTCCAAATCG	TTCTCACCCGCTCCCTCAAC
EST	estHGL1140	GCACCACCACGAAACTCCAAG	CTTCTCCGGCAGTCTCACCAG
EST	estHGL1141	GCCCACTCACTCTGTCTCTCC	CCTCCTCCTCCTCCTCCTCTG
EST	estHGL1142	TCCCATGAACGTAACCGAGAGG	CTGAATCAACGGCTGCGACTG
EST	estHGL1143	CTCCTCGTCTGCATCAGTTTCC	CACTGTGATCCGCTCGTTGG
EST	estHGL1144	AGAATCCAGCCAACCAACAAGC	CGGGTAAGCCACACAAGTCAAG
EST	estHGL1145	AACACAACAAGGGAGAGCAACC	TGGACTGGTGTGGGCATAAGG
EST	estHGL1147	GAGCACCGGATACACCTTCATG	TACCCTCCTTCGCCTGATTTCC
EST	estHGL1148	TGAAGTGTGGTGGATTGGATGC	TGCTCGCCATGTGTGCTTTAG
EST	estHGL1149	CGACCACAACATCACCAATGC	GAGGACACAGAAGAGGAGGAAG
EST	estHGL1151	CCCGTTCACAAGCCGCAAAG	CTTCAGCCTCACCCTCACCAG
EST	estHGL1152	TCCATCGCACATAAGCCAATCC	CGGCAGCAAGCAGCATACAG
EST	estHGL1153	AGGCTTCTGCTTTCTCCATCCC	GTGGGCTCGCATTTGGTGAAG
EST	estHGL1156	ACATTGCCTTCCACCGTGAAC	TGACTGCGTAGAGGAGGAGATC
EST	estHGL1157	ACAGTCGCCGATGAACCTCTC	TCTTACCAGCACCAGCACCAG
EST	estHGL1160	GCCATAACGCTCCAGCTTGTC	AGAATGCTGTGGTGGTGTTTGC
EST	estHGL1163	CTGACGAAGAACCCGCAACAC	GACCTCCTCCTCCTCCTCCTC
EST	estHGL1164	GCGGCGAAGAGGTGAGGAG	AAAGGCAAAGGGAGCGATTGAG
EST	estHGL1165	CGCCGTGTTGTGGGTTTCC	CCTCTCGCACTCGCATTTTCTC
EST	estHGL1166	CCACACCAGTCCATCGAAGC	TCACTTGGCACACCTCATTGAC
EST	estHGL1168	CGCTACGGCCATGAAATCCAC	CCAACATCCACCACTGTCACTG
EST	estHGL1170	ACTGCCAGGACTTCGGTTTCTC	GAACCACCACCTCCAGACTGAC
EST	estHGL1171	CAAACGACCGTGAACACATCAG	GCTTTGGCAGAGTGGAAGAGAC
EST	estHGL1172	CCAGAGTAGCCAGTAGGGAGTG	GCAGTCAAGTTCACCAGGTTCC
EST	estHGL1173	GTTGGTGTGGACCGTGTAGTTG	CCCTCTCCTTCTCCCTCCTCTC
EST	estHGL1174	GGTTGCTCTGTTCGGTTCCTTC	TGCTCTGTCCAGTCCACTCAG
EST	estHGL1175	ACTGTTGCTGGCGTTACTCTTC	TCACCACTTTCTCCACCAAACC
EST	estHGL1176	AGCACTCGTTCATAGCGGATAG	TCACGGCGACGGGAAGAC
EST	estHGL1177	CGCCAGTTCCAAGTCGATTCAG	TTTCTCACCCGCTCCCTCAAC
EST	estHGL1178	GGTGACCTCGTTCTTGATTCCC	CGGCAGATAACAGTCGTGGATG
EST	estHGL1179	GAGAGAGCGGTGCGAAATAAGC	TACGACGAGGGTGCGATACAAG
EST	estHGL1182	ACTCGAAGTCGGGGCGTAATAG	GCACGGCACTGTTCATACCTAC
EST	estHGL1183	CCTCTTCGCCACCGTCTCC	ATCACTCGCCTCTCTTCCACTG
EST	estHGL1184	ACCTTCTCCGTCGTGATCCC	CCTCCTCTGCCCGTCTCATC
EST	estHGL1187	AGCATGAGGACGGACTTGAGAG	TGGAGGCTCGTGTGGGAAAC
EST	estHGL1188	TGTTACAACTCGCAGTCCAGTG	GACAGATACGACGTGCTCCAAG
EST	estHGL1191	CTGCTGTATCGTCGGCTCTTG	CGGAGACATCGGGACCAGAG
EST	estHGL1192	GATGATGGTGCTGCCTTGCTAG	CTATGGGGAAACAACGGTGGTC
EST	estHGL1193	TTGAGTGTCTGAGTGCCTTGTC	CATCCCATTCATCCCCATCTGC
EST	estHGL1194	CATCTTCCTCCTCCACCACCTC	CACGGCGAATCTCTGCTTCTTC
EST	estHGL1195	GGCGATGATGTTGGTGAATGTG	ACTCCTCGTGCTTCTCCTTCTC
EST	estHGL1198	CAATGGAAGCAGCAGTGACAGG	GCAGCTCACGTCTCTTGGTTG
EST	estHGL1199	GCGACCAGTACGAGTTCCATTC	CCTCCTCTTCCACCACTTCTTC
EST	estHGL1201	ACCAACTCCAAGTCCACCTCTC	GCTTACGCTGCCCATCTCAAG
EST	estHGL1202	TCGCCGCCGGTTACCTTATC	CCCTTCAGCCTCCATGTCTCC
EST	estHGL1203	CTACCCGTACCTCCCGTGAC	CCTGATGGTGGCTTATGGCTAC
EST	estHGL1205	AGCGGCTCCTGTCTCTGTATC	TCTTCCTCCCTGCACCCATTG
EST	estHGL1206	GCTGACCGTGAGTGAATGATGC	TGTACTTGGTGCTGCCAGGAC
EST	estHGL1208	GAATCCGACAACTCCACCCAAC	CCGAGGACGATGAACTTGTGAC
EST	estHGL1209	AACGCACTCTGAAAGGGAACAG	GGACACGGATTCTCGCTTAGC
EST	estHGL1212	TCGGGCAACTAGGAAACCAAGG	TCGTCAAGAGCCATCGGAGAAG
EST	estHGL1214	TCGACAGATCCATCTCCCTCTC	CAGCCTTCGCCACCAGAATG
EST	estHGL1215	ACCGTGCAGAGTGAACTAGACC	CCTGTGAAGCAGTGGAGTGAAG
EST	estHGL1216	CCCGACCCGAGAACCCATC	GCCTACGCAAACGCCATCC
EST	estHGL1217	ATCTCTCCGTTCGCCTCTCAAG	CTTCCGTCGCTGTTGCTTCTC
EST	estHGL1218	GCTCAACGAGTTGGTGGTGATG	TGCTCCACTTGTTGCCAATCTC
EST	estHGL1220	CGTGGTCCTCAATGTGGCAAAG	CTTAAAGATCGGCGGCGAACAC
EST	estHGL1221	AGCACAGACCTGTACGCATCC	GCAGCAGAAGCCGCCATG
EST	estHGL1226	GATGACTGTGCTGCTGTTTGC	CTCTGTTCCAGGCTCTGAATCC
EST	estHGL1227	CCGCTTCACTATGGCAACAAGG	TCACACTTCCCTGCAACAACAC
EST	estHGL1228	ACCACCCTCGATCCTTGTCTG	TGGTTGCTGCTTGCTTCATAGG
EST	estHGL1229	GCTCTGACTCACGACGACTTC	GCACTCGGCTAAGAAACTCCTC
EST	estHGL1230	TCCTCCTCCACTGCTTCCTTAG	AGCGGAAACGAAGAAGACAGAG
EST	estHGL1231	CCTGTGGAGTTGCTTCGTGAG	CTCTTCCTCTTCCTCGTTCTGC
EST	estHGL1232	CTCTGCCGTGAATCTGAACCG	TGGGTCTGGTGGGACATTGC
EST	estHGL1236	GTGTCCGAAAGCTGTCCAAAGG	TGTTGTGTTGCTGCTCGTGAC
EST	estHGL1237	TCCATCGCACATAAGCCAATCC	GTCGGCAGCAAGCAGCATAC
EST	estHGL1241	CGTATGCAGGATTCCACCAAGC	GCAAGCAAGGCGAGGTTATGG
EST	estHGL1244	CTTGTTGCGAACCACTCCCATC	TCCGACCTCCCCTCCCTTTC
EST	estHGL1246	GTGGCGAGCGATTCTGTCTTC	AGCGTGAGTGGGTGTGGTTC
EST	estHGL1247	ACATCCGCTCTCACTCCATCC	CTTCTCCCAGGCTTGCTTGTG
EST	estHGL1250	CACCTCCGCCTCCGATTCTC	TCCTCAACGCTTCTCCTCATCC
EST	estHGL1251	GGTATTGCGTGGAGTTGGGAAG	ATGGTGGAGATGGCTGGCTAC
EST	estHGL1252	GGGAGCCAAGCGGAGAAAC	GCACAAGCAGACATAGGAGGAG
EST	estHGL1254	AATACCAGCGGGAACCCTCTTC	GCGTTATCTCCCTCGTCCATCC
EST	estHGL1255	AGCAGCAATCTCCGTCACTCTC	AGCCGCACTGAGCCAAGTC
EST	estHGL1256	CGCCACTACCCTCTCCCTAAC	TCGCTCTAGTCTACGGTGAACG
EST	estHGL1257	GCATCTGTTGGCGAGAGTAGTG	AGACAAGTGTTGGAGCAAGTGG
EST	estHGL1259	GACATACCCAAGGCGACAACC	AGCACTGCACCATCATTCCAAC
EST	estHGL1260	GGACGACGATGAGTGCATACG	ACCACCTGTAACTTGCCGAAAC
EST	estHGL1261	GCGAAAGGCGGCTGAGAAG	GGCAACCAACGCACAAGGG
EST	estHGL1262	GCTCCAGTCCAGTCTACACCAC	GAACACACGGCTCTGCTAACC
EST	estHGL1263	TGTGCCCAAGAGGTGTAAGAGG	CTTTGCAGGCGGTCCGAATG
EST	estHGL1264	TGCGTCGAGGAAGGGTGTAAG	TGATGGCTCCAATGACGAACTG
EST	estHGL1267	GGAAGGTTGGTCACACGAACAC	GACAAGCTCCTGGACGAGATTG
EST	estHGL1268	CGGAGGAGGAGGAGGACTAAGG	AAGTGTTGGGAACGGAGAGAGG
EST	estHGL1269	TCTCTTGTGTCAACTGCGAAGG	GCTACTGCTGCTACTGCTGATG
EST	estHGL1272	CGGTCTTCGTCGTCGGTCAC	AGGATCTCGCCAGAACACCATC
EST	estHGL1274	GCACCAAGAGAACCTCCCAAAC	CTCTACGGACGGTGGCTATGG
EST	estHGL1276	TGTCCTCCACGGCTCAAACC	CGCAGCAGGAGACAACAACAC
EST	estHGL1279	TGATTGCTGTTGGCTGCTGAC	AATGCTGCGACTGTGGATGC
EST	estHGL1280	ATCTGCCTCCTGCGTGGTC	AGAGCAAACATCACCGCCTAAC
EST	estHGL1281	GCGGCATTGGCATTCAGAGATG	ACAAGGGCAACAGGCAGACC
EST	estHGL1282	TTCGTGCCAAGTCCAAGTTCTG	GCTCCGTTCAAGGTAGTGTCAC
EST	estHGL1284	TGGCGACAACGGTGGGAAG	CATGGCAAGAGCGGTAACAGC
EST	estHGL1285	CTGCCACAACCGAGCCTTAAC	GGAGGGTTCTACGGAGGTCTTG
EST	estHGL1286	TGATCTCCTCCGCCGTGTTG	GACAACTCAACGGTGGTTCGG
EST	estHGL1287	ACCACCCACCGTAAGTCTGAC	ACCGAACCCAAGCCCAAGG
EST	estHGL1288	CGGTTCCGTTGCCCAGAGG	CGAGCCACCACTAAGCACAATG
EST	estHGL1289	GCGTCGTCCACACAGCATTTG	CCCAATCGGCAGCAACCTTG
EST	estHGL1292	TGAGTAGGAGCATCACCACAGG	CGTTTCCACCGCCACACAC
EST	estHGL1294	TCTCCAAGCCCAAGTCTTCCTC	GTCCATCCACAACGAGCCAAAC
EST	estHGL1295	CTGGTTGGTCCGTTTCCTGTAC	GCCTATGCCTGGAATGCTTGG
EST	estHGL1297	ACCTCGTCTCCTCCTCGTCTC	TTCTTCTCCTCAGCCGCCATC
EST	estHGL1301	TCTCGTCAATCAGGGCAGTCC	GGTTCAAGTGTGCCAGTGGAG
EST	estHGL1303	CAACCGTGTCGAGCGAATCTG	CTCCATGCAAGCCACTTCTCTG
EST	estHGL1304	AGGCAGACCAATTCGGAGAGC	GGCAAACGGAGCACGAGATTTC
EST	estHGL1305	AGCAGCGGTGGAGCAGTC	TTGGCAGTTCAGGTTCTGGATG
EST	estHGL1306	ACACAACATTCACCACCGTCAG	TGCTCCATCGTCGTCACTCC
EST	estHGL1309	GCAAGCAATCCCTGACGACAAG	CCCTCCAAGTCTTCACCACCTC
EST	estHGL1310	ACCGAGTGCATGGAAACGAAAC	GGCAACACAAGTGGCGAGAG
EST	estHGL1313	TGCTTCTATGGAATGCGTCTGC	TGCCTTGATGCCGTGTAAGTTG
EST	estHGL1314	GAAGAGGAGACAGGGACGAGAC	GCAGCACAACGAAGACGAGAG
EST	estHGL1318	AGGCTCATAGTCCTCGCAACC	TTCGCAGGCTGTGGAGATGG
EST	estHGL1319	CGAGAGCCGCTTCATCTTCAAG	TCCGAACGACGCACATCCTG
EST	estHGL1321	TGTCTGGATGGTCTCCTGAAGG	ACTGAATCTGGTTGTCGCAAGG
EST	estHGL1324	TGGTTCAGCCTCACTTCCTCTC	AATCTCGTGGACGGTACTCTCG
EST	estHGL1325	ACTGCTTCTGCTTCTCTGTGC	TTGGACTCAACGGTGCCTTTAC
EST	estHGL1326	TCCCACCCTGATGCCTTTCTTG	AGCACCGAAGCCATCTCACTAC
EST	estHGL1328	TCCCATCCACCACCATACTCTC	TGAGTTTCCTGTTCGGTCTTCG
EST	estHGL1329	CTCACGGACCAGCCTACTACG	AGCAACCTACGAGAGACCTTCC
EST	estHGL1330	CCTGCCCAACAATGATCCACTC	CCTGAGCCTCCTCCTCTACAAG
EST	estHGL1331	ACTCACAAGCCTCACATAAGCC	TTAGGACCATCTTGCGTTCTCG
EST	estHGL1332	TGGATTTCGCTTCTCCGACTTC	ATCTCACCGCTTGATGCTCTTC
EST	estHGL1336	ACCGCCGATACATCCATCTCC	GCCTGTAGAGTTTGTGCTCGTG
EST	estHGL1338	CCGCCTTTGACTTCGTGGTTG	TGGTCGAGTTTGCTGGGTCTC
EST	estHGL1340	CCAGGAGCAGGAGAATGAGAAG	CGAGTGTTGGAGGGCTTTGTC
EST	estHGL1342	GCTCTTCGTCCACCAGTCTTTG	CCTCCACCGCTTCCTCCATC
EST	estHGL1343	CCTCCACCCTCTGTCTCCTTG	TGTCTCTAAGCCTCGGCACTC
EST	estHGL1346	AGGTCCTCACGCTGGCATAG	AGGAACACAGGAGGCATCACC
EST	estHGL1348	TGCGTCGAGGAAGGGTGTAAG	GAAAGGTGATGGCTCCGATGAC
EST	estHGL1349	ATCCACCCAAGTTCGTCCAAAG	CAGCCATCACCCGCCAATG
EST	estHGL1350	CACCCAATGCTCCCTTGTCTG	CAGTGGCTGCGTGGCTTG
EST	estHGL1351	TTGTTGCGGTTGGCTACTTCG	CGTGGCGGTGGAGCAGAG
EST	estHGL1352	AAGGTTTGTTCCGCCGCTAG	AATCGGTTGAGGAAGGTTGGAG
EST	estHGL1353	CTCCACTATCCACCACCACCAC	TCATGCTCGGCTCGTGCTATAG
EST	estHGL1355	ACCCTATTAGTCCGCCCATCAG	ACCTCCTTGGCTCAATCTCACC
EST	estHGL1356	TCAACATCTGCTCAGCCAAACC	TCTCCGCCACAATCCTCTTCTC
EST	estHGL1357	CAACGACGGGATACTTGGCTTC	TACGGTGCAGGAGGCGATTAC
EST	estHGL1358	ACCTGCTCTTGCTGTTTCCTTC	CAGTGCCCAACCAACCAACC
EST	estHGL1359	CTCTTCCGCCGCCGTCTC	CCACAACAAGTGCTCGAACAAC
EST	estHGL1360	CGCACGATTGTACCACCATCC	GCACAAGGAAACGGGACCAG
EST	estHGL1361	GGTAGAGCAGGAGGCAGAGAC	AGGGACAATGGCGAAGATAAGC
EST	estHGL1363	ACACTATCCGAGCCAACATTGC	CTCAGCGATCACACCGTTCTTC
EST	estHGL1364	AGCAAGGAGAAGCAGAGCAGAG	GAACACCCGTCTTAGCCAAAGC
EST	estHGL1370	CCGTCCTGTCTTCCCTCTCTTC	CTTCCGTCGCTGTTGCTTCTC
EST	estHGL1372	TCCGACACCCACACCGTAAG	GCCTGCACCACTTCCAACATC
EST	estHGL1373	CTCTGGCGGTCAAAGTTCCTG	ACGGATATGGTGGAGGCTACAG
EST	estHGL1375	TGGCACTCGCTGGATCAACC	AGCCGTCGTCTCAGTCAACAC
EST	estHGL1376	GAGCAGAGCACTTACGCCTTG	GCACAACCTCCGCAGTTCC
EST	estHGL1379	GACCATCGCCATCAACATCAGC	TGACGGGAACGGGACCATTG
EST	estHGL1382	TCCGATGCCGCTTCCTGAG	CGACAAAGACTCCGATGGGTTC
EST	estHGL1383	AGGTGGTGGAAGTGAGAAGAGG	ACGGTAAGACAGCAGGAGAAGC
EST	estHGL1386	AACGGTGGCAGAGCAAACATC	TGGTGGCGGCTGGCTTATC
EST	estHGL1387	TGGTCTGCTTCCGTTCCTCTTG	GATTGAGTTGCCTGCGTGGAC
EST	estHGL1388	ATGGCGTCACTGGCTCCTC	CGTGTTCCTAGCAGCGTCAAG
EST	estHGL1389	CGGATCGTCATCGGCTTTGC	TGTCGTGTTGGTAGTGGAGGAG
EST	estHGL1390	ACCTTTGTCTTCCTCGCTTCCC	CGCCATCAGTGCCTTTCGATTG
EST	estHGL1391	ACGCATACCGCAACAGCATTAG	TTCTCCGCTCGTCGTTCACTC
EST	estHGL1395	TCGCCAGACCGTGAGCAAG	CCCATCGCCACATCTTCCAAC
EST	estHGL1397	TCGCCAGACCGTGAGCAAG	TTCGCAGCACACAGATTGACTC
EST	estHGL1400	TCCGCCCTCATCTACCACTTC	CCCTGTTCTCGCCCTCTCC
EST	estHGL1401	TTCGCTCCGCCTGAGAACTTG	TCCCGCCTCCCGCTGAAG
EST	estHGL1404	CTGGAGGGAGGAGGGAGAGG	ACGAAGACGAGACAGAGACACC
EST	estHGL1406	ACCACCACCACCACCATCAC	ATCTCGGACTCGTCTTCGTAGC
EST	estHGL1407	ATCCTCCTCCTTCCTCTCAGTG	AGGACACGTCGAGCAGGTTAG
EST	estHGL1410	GTGTATTCTCGCCGCCAGTTAG	AGGTCGTCGTGCCAAGGAAC
EST	estHGL1412	ACGATGTGGTCAGAGCAGGAG	GACGGTGAAGACGACGGATTG
EST	estHGL1414	CGACCACGACCACGCTTTAG	TCTGCCTTGAACGAACCTGATG
EST	estHGL1415	TTCCTCGTCTCGGCAACTCTG	TGCTGTTGGTCCTGGTTCTCC
EST	estHGL1416	CATCACTACCCTTGTCGCTTGG	TCTTGACGGCACTGGACCTG
EST	estHGL1417	TTGAGACGAGTGAACGGAAGTG	ATAGTTCGGTGTTCGGAAGAGG
EST	estHGL1421	CTTAGGAGGCGACGATGACTTC	TGGGCTGAATCTCACCGAATTG
EST	estHGL1422	GCAAGAAACATCCCAAGCACAG	GAAGAAGCCGAGGAGCAAGAC
EST	estHGL1426	TCTGTCCGTAACCGTCCTTCC	GGCAAGCGATCACTTCTCCAG
EST	estHGL1430	CCACCACATTACTCCGCTGATC	TCCTCCGCTTCTTCCGATGATG
EST	estHGL1431	GGCACCATGAACACGACAAGAC	CTGCTCCTCCACGGCTCTG
EST	estHGL1432	GTGTGAGAGCTGGAGCATTGAG	GCATCTGGTGGCGGTGAAG
EST	estHGL1434	TCTCCCTCTCGCTCTGCTTTG	CGACGTGCCAATCAAGGAACC
EST	estHGL1435	CATGAAGACAGCCAGGCATCC	GCACGGTCCGACGAATGATC
EST	estHGL1436	CGCACGAAGACGACGAAGAG	CGCCTAAGAGACGAGCAAGAAC
EST	estHGL1437	ACTGCTGCTGTGTCCACTCTC	ACGGCGACGGTTTGGCTATC
EST	estHGL1442	TGGTCTAGGCATGGGAGGTAAC	TGGCAAGGCTACGGTCAAATTG
EST	estHGL1443	GGCGAATAGTTGAGAGCGATGG	CTTGGCGTGGACGATGATGAG
EST	estHGL1444	GAGCAGAGCACCTACGCATTG	GAGTCACAACCTCCGCAATTCC
EST	estHGL1446	GGGATTGAGCCACCAACTGAAG	CACAGTACGCAGATGCAGATCC
EST	estHGL1448	CGAAACGCCTCCATAACTTCAC	GCTCTTCTCGTCCTCAGATTCC
EST	estHGL1450	TGACCATCGCTTCTGTTCTTCC	CGTAACGAGACCACCGCAAC
EST	estHGL1455	CGGAAAGGTGTTTGCGAGTTTG	TGTTTGGGCAGCAGAAGACTTC
EST	estHGL1456	ACGAAGGAGAAGCACGAGGAG	GGTGGGTCCAGGGCTTGTAC
EST	estHGL1457	GGACGAGACCGAGACCAGTATG	AGCAGAGGAGTGGCAACAGTC
EST	estHGL1458	TACAGCACCGTCGAGAGTCAG	AGGCACCACCATCTTCAGATTG
EST	estHGL1460	AGTGGAGCAAATGCGTAGAGAG	TCAGAAGAGGAGCAGCAAGATG
EST	estHGL1463	GTGTCTCGTCGGTGGTACTCTG	GGCGGAACCCTAAAGCAACTG
EST	estHGL1465	AGTAGTTGGATTTGCCGTCGTC	CGTCTTCCTCTGTCGGTTTCTG
EST	estHGL1466	CTCATCGTTACACCTCGCCTTG	TCGTGACAACTCCAGTGACTCC
EST	estHGL1468	GAGTGAGGAAGTCGGTGGAAGG	GCATTGCGAACATAGCCAGGAG
EST	estHGL1469	GCCTTTGGTGACTTCCTCAGC	ACTCCTCGTGCTTCTCCTTCTC
EST	estHGL1471	TCCAGCCACCACCAGAACC	ACTACTCTTGTGAGGCGAAACC
EST	estHGL1473	CGTCTCCATCTCCTCTGTCTCC	GTCGGCGGCTCCTCCTTC
EST	estHGL1476	TGTCGTCTCCTCGTCGTGATG	ATCTCCGCCACCATGTCCTTC
EST	estHGL1477	CTCGCCTCCTCCTCCTTGTG	GTCGGGTCAATCTGTTCCTTCC
EST	estHGL1479	TCTCTTGCTCGTGGTGATCTCC	ACCCAATCAAGTGCGTCCAAAC
EST	estHGL1480	GCCTCTGCCTTCAATCGACTTC	TCGGTCTCGTTTGGTTATGCTC
EST	estHGL1481	GCACGAGCACAAACCTGAAGC	GGAGCCATGTATCGCCAAGAAC
EST	estHGL1482	GCCACCTTTTGTTTTGCTCCTC	CGCTCCTTCACATCTTCTGCTC
EST	estHGL1483	GCCGAGACCGAGACCAGTATC	AGCAGAGGAGTGGCAACAGTC
EST	estHGL1484	GAGCAGTCCGTTCATGGTAGTG	AGCGTCTTGTGTTTCCGTTCTC
EST	estHGL1486	CCGCTGAAAGAGAAGGTTGGG	CGTGCGAGATGCGAGGAAC
EST	estHGL1487	ACACTGAGCAGCGGAGGAG	TTGGCAGTTCAGGTTCTGGATG
EST	estHGL1488	GGGAGACGGTGAAATCAACAGC	AGCAAGTGGGATTGGCAAAGC
EST	estHGL1491	TCTTCACCAGCAACTCGTCCTC	GCAAAGCAAAGTGTCGCAGTG
EST	estHGL1492	ATGGCGGTTCCTGACTCTGG	GCCGAGACAGCCACTTCAAC
EST	estHGL1493	CCCTGACCCACCACGATACTTC	GACGATGCTCCGCCGCTAG
EST	estHGL1494	CAGTCTGTTGAGGCTTCTTCCC	CCGACGAAACCATCCGAATCTG
EST	estHGL1495	TGAGGCGGTGTTGTTGTTCTTG	TACGGCTTGTGTAGGCGGAAG
EST	estHGL1496	TCCGCCACCGCCCATTATG	GACGAAGGAGAGAAAGCAGAGC
EST	estHGL1499	GACCAAGACGCTCGTGATGATG	TCAGTGCATTGACCAGACCTTC
EST	estHGL1500	ACCGTGATCCAAGCGACTAGG	CGTGTGATCGTGTGGCTAAGAC
EST	estHGL1501	CGGCTCATTGGTCACTCAGTC	ACGCAGTGTCTCTCCTCTCTTC
EST	estHGL1503	AGGAGACACGAAGCAGTTTCAG	TGCCCAGTCATAACCCAACAAG
EST	estHGL1504	CGGCAATGGCGACGATGATG	TCGTGCTTCTCCTTCGTTGTTC
EST	estHGL1505	ACCGTCTTCGTCCACCACATG	GGGAGCCGACAAGAGTGATGG
EST	estHGL1506	CCAGCAAACACAGCGGATCAC	TCCAGCGTCGCACCTTATCTC
EST	estHGL1508	GTCGCTGTTCTCGTCGTATCC	ACGGGTCTTCACAAACTCCATC
EST	estHGL1509	GCCATGCTGCTCTCGAACTTG	TCTCAGCTTCTTGTGCCATTGC
EST	estHGL1512	GGCGTAGGCGTTAAGCAAGATC	GGCTGGAGACCACGAGTCATAC
EST	estHGL1513	ACCACGACCACGCTTCTGAG	GCCGCCGCATCCAACATG
EST	estHGL1514	AGCTCATCCACCGTCGAACTC	CAGCGGGTGTGAATGACTTTCC
EST	estHGL1516	TTGCTTGTGACGATGGAACCC	GCCAAGGAATGCTGACTGTACC
EST	estHGL1517	TGGTTTGGGACGAGTAGGAGAC	TGAGTGAGCAGAATCCGCAATG
EST	estHGL1518	CATCGGAGTCGCTGTCGTAATC	AAGTTCGTGGCTATGGAGGTTC
EST	estHGL1519	TCGCTGGAGAGTCATGGCTAC	GCAAGACCAACGGCAGAGAC
EST	estHGL1520	TTGGGTGTATCAGCGGTTATCC	GCGGCGGGCTAAGATATTACG
EST	estHGL1521	CGACGAAGAAACGGCGGAAAC	AGGACGGCGGAGGCAGAC
EST	estHGL1522	CGTCGCTGTTCTCGTCGTATC	CGCTTCTTCAAGGTTGCTTTGG
EST	estHGL1523	TCCATCGTCGCCGTGTAAGC	TTGAGACCACCTGCACCTTCC
EST	estHGL1524	CTCCTATGACGCCGCCTCAG	CTCCACCGCCGCTCTCAC
EST	estHGL1525	GGCGAGCCTTTATCTGCAACTC	AACAAGCAGCAAGAGCGAGAAG
EST	estHGL1526	TTCGTGCCAAGTCCAAGTTCTG	CGGTGTCGTGATGCCATCTC
EST	estHGL1528	GTTGACCAGAGCCTGAACTTCG	TCGTGTCGGCACTGAGGAAC
EST	estHGL1532	CTGGTGGCTGTTGGTCTTGAAG	ATGAACGGAAAGGCGATGAAGG
EST	estHGL1533	CCTTGGAGTGGCGTCTCTAGC	GGTGACCTTGGTGGCTCTGG
EST	estHGL1537	ATCTCCGTGGTCGTGTTCTCC	TTGGTGCTTCAACGCTTCTCG
EST	estHGL1539	TGTTCGCCGCTGCTACCTG	TCATCCTCGCCGCTCTAATCTG
EST	estHGL1542	GGCTTTCAACTCCGACGATGTC	CCCAAGAAGACCCACCATCAAC
EST	estHGL1544	GGGAAAGGCAAGAGGCAGAATG	TTCAGCAGCACGTCTAGGTTTG
EST	estHGL1545	CGGCAGACGATGTTGATTGGTG	CGGTTTCACAGTCAGGCATTGG
EST	estHGL1547	TACCAGACCGCTACGCACTTAC	TTTCCCTACACGACGCTCTTCC
EST	estHGL1548	CCGCCGCCGTAAGAATTAGAAG	CCGCAGCAGCAACATCATCC
EST	estHGL1549	GTCACAACGCCAGCAGTCATC	CCTCGTCCTCGTCCTCTTAGC
EST	estHGL1550	AGCCATTCAGCCAGGGAACTAC	ACCTCTACCCGCAAGCAACTC
EST	estHGL1551	ACCTTGGAACGCAATGGACAG	GACAGGAACAGCACCGTATCTC
EST	estHGL1552	CAGACAAGCAAGCGTCAAGAAC	GTGGTCACAACCTGGAGAATCG
EST	estHGL1553	ACGGTGGACAAGTCGCTGAG	GATGAGAAGACCCAACGCAACG
EST	estHGL1554	TCTTCTGGATACGGCGTTGTTG	AGTTGATTGTGGTGGTCTGCTC
EST	estHGL1555	TCCGTCTGCTCCAACTCCTTC	TCTCCTTCTCCTCCTCCTCCTC
EST	estHGL1556	TTCGTCCTTCTACCACCTCTGC	CGCCGACCGCTTAATCTTCAC
EST	estHGL1558	ACCACCACCACCACCACAC	CTGACGGCGATGATACTGAACC
EST	estHGL1559	ACGGTGGAGACAGCTCTTGAG	GGGAGTGGTGGTGGTGGTG
EST	estHGL1562	GCCCTGCCTCTCCCACTATC	TGACTTGAAGGTGCCTGATGTG
EST	estHGL1563	TCCTGGTGCCGTACCGATTAC	AGTGTTGCTGCTGGATCTCTTC
EST	estHGL1564	CCTGGGCTATCCTCTCTGTCTC	AAACGCTTCTTTGGTCAATGGG
EST	estHGL1565	ACAAGTCGGAGGTAATCAAGCG	TGGCAGAGCAACAACAATTTCG
EST	estHGL1567	ACATTCACCACCGTCAAGTTCC	CACGCCAGCCCTTACCAATTAC
EST	estHGL1573	GCCCATCAACAAGCCCAATAAC	GACGGTGGAGACGGAGGAG
EST	estHGL1574	GGCTCCTCCTTCTCAGTCTTCC	TCGACAACAATGGCGGCTTTAG
EST	estHGL1575	CGGCGGGATAGGACCAGAG	GGCAGACCAATCTCCGAGTTC
EST	estHGL1579	GCTACGGAGATTCGCCTCTAGG	ATCCACCTCGTCATCTGCTACC
EST	estHGL1580	GACGCCGCCTCAGAAATTCAC	CTCCACCGCCGCTCTCAC
EST	estHGL1581	ACGCATCACTCCACCGCTAC	TCAACTTCGCCCACATCTCCTC
EST	estHGL1582	TCTTGCGACCAGAGGAACCAG	CGGAGATGAACCAGGACGAGTC
EST	estHGL1583	GCCCGAACACCACATGCTTAC	ACCGACAAGACTCCGAAGACTG
EST	estHGL1584	TGCGTCTCCCTCGTGGTAAG	TGCTTGGTCTTGTGTGCTTCTC
EST	estHGL1585	GCAAGGCGTTAAGCAAGATCG	GAACTAACCGTCATGGCTGGAG
EST	estHGL1586	ACGGTGCTGTGAACGAAAGAC	GCAAAGGCAAACAAGAGGTGAG
EST	estHGL1587	GTGTGACGATCCAACGACTTCC	CGCCTTCATTGTCCTCTGTGG
EST	estHGL1590	GCAGCCTTCATGTTGGTCACC	GAAAGCAGCAGCAGCAGCAG
EST	estHGL1591	AAGTCTCCAGATTCCGCCATTG	GCCGCCTCCAGAAGTTCTTG
EST	estHGL1592	ATCGTTGCTTGTGATGGAACCC	GCCAAGGAATGCTGACTGTACC
EST	estHGL1593	ACGGAGCCACAATCTTACAAGG	TGCGTCTCTAAGGACACAGGAG
EST	estHGL1594	CACACCATCATCCGCAAGAGG	CGTCGCTACTCTCCACCTTAGG
EST	estHGL1597	TCCGCTTCTTCCTGGTCTCTTG	GGAATCACCCTGGTCTTGCTTG
EST	estHGL1598	TTGCGTGAGTAGGCTTGATTCC	TTCTCTTCGTGTTCTCCGTCTG
EST	estHGL1599	ACCGACCTTCTTCCGACAACC	ACGACGACGACGCTCTGTTC
EST	estHGL1600	GCTGTGTCTGATGCTGTGGAG	TCAAGAACTTGTCGCCTTCACC
EST	estHGL1601	AAGCCTCGTAGACACCAGAATC	TCGCACGGCACTGTTCATAC
EST	estHGL1602	GCTTGCTGCTTCGGTAGTTGG	GCCGCTAACTCCGTACAAACAC
EST	estHGL1605	CTCCCTCGGCTTCTGCTTCTC	ACCGCTACACCGCCAACAG
EST	estHGL1606	TACGGCGGTATAGCAGGAATGG	AAGAGTGCGTGTCCAAGTTGTG
EST	estHGL1607	TTGCTTGATCGGGACAGGTTTC	GCTGCTGAAGGAACGGTAGAAC
EST	estHGL1609	CGGAGGCTCTAGTCGGATGTTC	CGATGGGTTCTCTCACGGTCTC
EST	estHGL1611	TCACAGGCATCAACAGCTACAG	AGGAACACACGCAGGCATAATC
EST	estHGL1612	CGGCGATTGGAAGAAAGAGGAG	AAATCAAGCCCAGACCGAAACC
EST	estHGL1613	CTGTCAGAGGCACGATCAGATG	GAAGAGGAAGAGGGAGGGAGTC
EST	estHGL1615	AACTCCTCCTCACAGCTCCTTG	ACCTCTCACCTCAGTTCTGTCG
EST	estHGL1616	AGTCACTCCAGCCGTAGCATAC	CCTTCGTTCACTCTCCCCTCTC
EST	estHGL1617	AGATTGCTACGGCGGGAGAG	AACCGAGAAGCCAAGACAGTTC
EST	estHGL1618	TGCCTCGTCATCCTTTCTTTGC	GCTCCAGCTCCTGTCAATGTTC
EST	estHGL1619	AGACAAGCCAACCTCCCACTG	GCGAGCCACAAGAAGCCTAAC
EST	estHGL1620	CGCCAGATCACGCACAATGTC	ATCCTCCGTCATCGTTGTCCAC
EST	estHGL1622	CGCTGGCATCAGGACGAGAG	AGTGGAGGTGGAGGACGGTAC
EST	estHGL1623	TCAAGCAGGGGTGGAGGAAATC	CACCACACCTTGCGATGAATCC
EST	estHGL1626	GTGGTGGAACGAGGAACAAGAC	CGACCACAAGAACCGTAAGCC
EST	estHGL1627	CCTCCGTCGTCTTCGCTCTG	CTTCCGCCATAGCCACAATGC
EST	estHGL1630	TCATCAGTTTGGTTGGCTTCCG	AAGACAGGCAGACCCAGATCG
EST	estHGL1631	GCCTCGGTGGATATGGTTGATG	CCTCTCGTCCTCGTCTCTTCTC
EST	estHGL1632	GCTCCAACGAACGGCACTG	TGGCTATGATGGCACAAGAACC
EST	estHGL1633	AATACAGTGGCGATCCGATGAC	TCAGGTGAGAGCGTAGAGAGTG
EST	estHGL1634	CTGCTGCTGTGTCTGCTTCTG	CTTTGCCTTCACATTCCAACGC
EST	estHGL1636	GTGGCTGAAGTTGCTGATGATG	GCTAAATGGGATGCGTCTCTCG
EST	estHGL1637	AACACCAGAAGCAGCCCATAAC	ATCATACCCGACCCGAATACCC
EST	estHGL1640	GCGAGCATTACACAGTGTCCAG	GCGAGTTGCCAAGACTTTAGGG
EST	estHGL1646	TGCTGCTACCTCAGAGAACTCG	GCAATGTCAGTGGTGGTGGAAC
EST	estHGL1647	CCACCACTGCTTCGTTGAACTC	ACACAAACTCGCCAAGACTACC
EST	estHGL1651	GCAGAAGGTGGTGTTCTTGTGG	GAAGGGAAAGGGAGGCGAGAG
EST	estHGL1652	CCGCCAGACTATCGCTGAATC	CGCTGAAGACTTGACGAGAGAG
EST	estHGL1653	TCCGACACCCACACCGTAAG	AAGAGCACATGGACAAGCAACC
EST	estHGL1655	AGGGAAGGGCTAAAGTCGGTTC	AGGCTTGAAGGCAAACTCTCTG
EST	estHGL1656	AGCCATGACCATGACCACCAC	CAACGAGCCAGCAGCAACAG
EST	estHGL1657	TCCTTCACCTCGTTGGCTCTC	AATCTGTGGCGGTTGCTTCG
EST	estHGL1658	CTTCCTCTGCCTCCTCCTCTTC	CCACGATTCAGATTCCGACTCC
EST	estHGL1661	TGGTGGTTCGTCAGGAGTAAGG	TCGCAAGGCTAGAGTGTCCAAG
EST	estHGL1663	ACTTGCTGGACTTGCCTTCATG	CCACGGTTGATGCTCCTGTC
EST	estHGL1664	GTACTCATCCGAATGGGCTTGG	TGACGGCAGGAGAACGAGAG
EST	estHGL1665	CTTCTTGAGCCGTCCGAGTTG	GTGTCTTGCTGGCACGATGG
EST	estHGL1667	TTGAGGCTCTTGATGCTGATGG	AGACCCTGCCGCTAACAGAG
EST	estHGL1669	CGGGAGGTGGTGGCTTCTTC	ACACGAGATCGCCGAGGAAG
EST	estHGL1670	GGCGGAGGTGGCTCTTGAG	TGGACGAGCGAGTAAGCGATAG
EST	estHGL1676	GCAAAGCACACATCGGATACCC	CGTGGCGAGCGGACCTAC
EST	estHGL1677	GGCTGATGATCCTCCGTCTCC	AGGCGTCTTCGTCGTCTTCTG
EST	estHGL1678	TTCGGCTACCTCCTCCTCCTC	TCTCAACCAAAGCACGCACAC
EST	estHGL1679	CGGTGGTGGCGATGGAGAC	TTGGGCTGGTGTTGAGGGAAG
EST	estHGL1681	CGTTCCCGCAATGGCAAGATTC	TGTGGCTTGACGTGGCTAGAC
EST	estHGL1683	AGTCACTCCTCCACGACAAGTC	GTGCGTCTCCCTCTTCCTCTC
EST	estHGL1684	TGACCATCGCTTCTGTTCTTCC	CGAGACCACCGCAACAAGAG
EST	estHGL1686	CTGGCACTCGGTTTCATCTGG	ATGACCACTCCACAGTCTCCAC
EST	estHGL1687	GTGTCAGAGGCACGATCAGATG	GAAGAGGAAGAGGGAGGGAGTC
EST	estHGL1689	GGACGGTGGACTTCTTCTTAGC	CGCCAGACGAGCCAACATC
EST	estHGL1690	ATTTAGCGGTGAGGAGGAGGAG	TGAGCAGAATGACAAGCCTTCC
EST	estHGL1691	TCTGGGTCTGCTTGAGGGAAC	CAATCAGAGTCTCAGCCACCAC
EST	estHGL1694	AACAGAGAAACCGCCATGAGTG	GCTTGTGCTGGTCCTCTTGTC
EST	estHGL1696	CTCCGTCCTCTTCTTCCTGGTC	AAGCCTCGTTAGCCATCTCCTC
EST	estHGL1697	TCCTCTGCTCCTTGCTTCTCTG	CACTGCTACTGCTGCTTCCATC
EST	estHGL1698	TCCAGTGGTCTTCAGCAGGTC	GATGGATGTATCGGCGGTTAGC
EST	estHGL1699	TTCCATGTCCATGCCGCTTATG	AGGAGGAGCATCGTCACAGAAC
EST	estHGL1700	AAAGGGAGCGAAGGAAACAGTC	GCGAGCAGCTACACCATCAG
EST	estHGL1701	CTCCGAGGAAGCCAGGTTCTC	TTTGACCCGACCCGCTAACTC
EST	estHGL1702	TCAGCGGTTCCTTTCTCCACTC	ACATAGATGGCGGTCGGAATCC
EST	estHGL1703	CTCGGCGTGTCAGGACTCTC	TCTGCCCTGAAGGAACCATAGC
EST	estHGL1704	AGCCTCCTCTCAGCAATCTCC	CACACCGTCTTGGACCAGTTC
EST	estHGL1706	AGTGTCCCATGTTGTGTCGTTG	TCTCTGCTCGGCGGATGTTC
EST	estHGL1708	AAAGGGGTCAGCATCAGCAAAG	TCGGTGGGTTGAACAAGACATC
EST	estHGL1710	CGGGATTGTGCTATGGGAGTTG	TCTCTGCGAAGTCTGGTCTCAG
EST	estHGL1712	ACGCATCCTCATCAGTCTCTCC	CGCTGGATTCATTGCCTCTCAC
EST	estHGL1713	ACGCTCATGCACAAACTCTCTC	AACCGCTTCCAATCTCCATCAC
EST	estHGL1714	CCGCCGTCTGCTGTCTTGAG	TCCGAGGTTCCGCTGAAATGG
EST	estHGL1715	GGCTAAAGTGTCCTGCTGGTG	GGGTCGTCTAAGTGTGGTTTGG
EST	estHGL1716	AGAACCTCTGGCTTCAGCTCTG	GATCCTCCTCCTCCTCCAAGTG
EST	estHGL1718	AGTCGCTCCATTCCAACCAAAG	CGGCAAGCCTGAGAACTATGTG
EST	estHGL1720	ACACAAAGACGCACTGAAACTG	GCAGCAGCCGCAGCAATC
EST	estHGL1722	TTAACTGCGGGAGGGCTCTG	TTGGATCAACTGCTGGTGGAAC
EST	estHGL1723	AACCACAAGTCAACCGAGAAGC	CCAACAACGCCGTATCCAGAAG
EST	estHGL1726	TTCCACCCAGTGTCCATACTCC	GAGACGGCTTGCACAGAATCG
EST	estHGL1727	GCCATTGCCACCGTGAAGG	TTATGTCCACCGAACCCAAACG
EST	estHGL1728	CCTTAGTGTGCGGGTGAAGATC	GAACCACCAAGTACGGCTGTC
EST	estHGL1729	AGGACTCACGTTGCTTCACTTG	ACTCGCTTTCTCTTGCCACTTC
EST	estHGL1731	CGCAACCGCTAACAGGCATC	GGTGGCTCCTCCAGCATCAG
EST	estHGL1732	TGGCATCATCCTCAGCATCTCC	CGGTTTCCTCGTCCTTCTCTCC
EST	estHGL1737	TCCACCAGAGAAGCGAAGAGTC	TGGCACAGCAGCACTAGGG
EST	estHGL1738	AGCCGCCTCCTCCTCCTC	GCTCCCTCTCGCTCGCATC
EST	estHGL1739	AAGACTCGTAGACCTCGCAACC	TTCGCAGGCTGTGGAGATGG
EST	estHGL1740	CTGGTGCTGTCATTGTCAAGTG	TGTGTGCGTGTGGATGTATCTC
EST	estHGL1743	TGGTTCGGGAGAGGCTGTAAG	GCCGTAGCGAAACCCACTTC
EST	estHGL1747	TGATTGCTGTTGGCTGCTGAC	ATGCTGCGATTGCGGATGC
EST	estHGL1748	AGTCCAGTGCCGTCAAGATCC	AGTATCCGAGTGGCTACCGTTC
EST	estHGL1749	GCCACCACCGTCTTCATCATC	AGCCGTCACATCAACAGTAGC
EST	estHGL1750	ACGGTCCTTGCATTGCTTCAG	GCGTTCCAAAGGGCGTAGATAC
EST	estHGL1751	CCCTCTTCTCGGTGGTAGACAG	GCGACAGTCAACCTCTTTCTCC
EST	estHGL1752	CGCCGTTAAGTCTCCGTCTTC	CCGCTCCTCCTCCTCTTCAC
EST	estHGL1755	ATCGCCGTCGTCACATCCTC	TCAACTCCGCCTCCAACTCAC
EST	estHGL1756	AGCTTTCTTCGACTGGTCTTCC	GATCCTCCTCCTCCTCCAAGTG
EST	estHGL1757	CCCATGTTCTCCGACACCTATC	GCTTGACACCACCTCCGATTC
EST	estHGL1758	CGCAGACACAGATCCTCACATC	TGGAGTTCACCGCAGAGCAG
EST	estHGL1760	ACGGCATCAAGGCATTGGTTC	TTGTAGAGGTCCACTGCTGAGG
EST	estHGL1761	CAACCAAGTGGCGTCGAATCTG	CCACCAACCTGCTTTCGGAATG
EST	estHGL1762	CCGAGTTGCTACGCCAGTTTC	GAGGGAGCCGAGTTTGAACAAG
EST	estHGL1763	CAAGCATCCACCAACTCGTAGG	CCTCCTTCTCTCCTCCTTCTGG
EST	estHGL1764	GCTTGCCTAGTCGCCTTCTTC	GCGTGTTGAGACCTGGAATCG
EST	estHGL1765	CACTCGCCAAGCCAAGATCC	GGTATCGCTGAGCAGATTAGGC
EST	estHGL1766	GCTGAGGGCTTTGTGGTTTATG	AAGGCAAGTTGGACATCAAGAC
EST	estHGL1768	TCGCCGCAAGTAGAAACAGATG	GAGGTCGTCGCTTTCGTCTTC
EST	estHGL1771	ACTGCCCGCCTGTATCATCTTC	GCCTATGCCTGGAATGCTTGG
EST	estHGL1775	GTGCTCGTGCTCCAGAAATCG	CTGCTAGGGAGGTGGCTGAAC
EST	estHGL1776	TTGTCGGAGTAACGCACTTCAC	TGATGGCTCCAATGACGAACTG
EST	estHGL1777	GTCGCAGCCGCAGAATCAG	AGCTTGTCCACGTCATCTTTCG
EST	estHGL1778	ATTGTCGGCTTTGGTGGTTCTG	ACGAGCAGAGGCAGTAGTACG
EST	estHGL1780	AGAACCTCAGGCTTCAGCTCTG	GATCCTCCTCCTCCTCCAAGTG
EST	estHGL1781	GCAGCGGCTGACTTCATTCG	CAGAGACGGCTTGCACAGAATC
EST	estHGL1783	TCTCCACCGCCTTCGACTTC	CAGCAGAGTCTGTGTCATACGG
EST	estHGL1786	CCTCCTCCTCCTCATCAGTCTC	CAACCATTCGGCTACACAACTC
EST	estHGL1789	TCGGTGGTGGTTCATCAGTCAG	CCTCAGCTTCCTCCTCCATTGG
EST	estHGL1790	CGGCTTCGTCTCCTCCTCTATC	CGGAACCTAACTCGCCATCAC
EST	estHGL1791	GCGTCACGGCAGTATTCAAGG	ATGGCTCGCTGTTCAAGTCAC
EST	estHGL1792	CCAATCGCATGTCGCTTGTAAC	AGTTCCAGTCGCACTTCTCAG
EST	estHGL1793	GTTGCGGCGGCGGTTAAG	AGCACTATGAACGGGAGGTCTC
EST	estHGL1794	TGGAGGCGGCAAGATGAAGG	GAAGGTTGAGGCGGTTGTGATG
EST	estHGL1795	GCCTTGCTCCTCCTCCACTC	GAACAGTCCATGCCCGAGAAAC
EST	estHGL1796	TGCCAACGAACATCATCCACTG	AGCCGCAACAACAGGATCAATG
EST	estHGL1799	GCGGACTCTGTGTTGACTTACG	GACCAAAGCGAGAGCCAAGAC
EST	estHGL1800	AGAGGAATAAGGAGGGCGAAGC	CAGAGGCGTGCGGAGGAG
EST	estHGL1802	CTGAGTGCCGGTCATCACAAAC	CGCCTCATTGCTTCCGTCTG
EST	estHGL1803	GTCTTGTGCCTGTGAGCGAAG	TGTGTTGTTGCGGTTGAGTCTG
EST	estHGL1805	TGTCACCACAGAGGAAGGAGAG	CCATCTTAGCCGCAGCAACC
EST	estHGL1810	CGCCTCCGTAAAGCAAGCAAG	CCACCACCGCCGTCTCAC
EST	estHGL1811	AAAGCCCACTTGTTGCCATAGG	TCCACCAAACTCGCACACTAAC
EST	estHGL1812	CGCCGATGGGATGAGAATGAAG	TGGGTTGGTGGAGGAATGTGAG
EST	estHGL1815	TGATGGGCTTGGTGTCTCTTCC	CTTCACGGTGGCAATGGCTTC
EST	estHGL1817	CCGCCGCACCACCTGATC	TCTCATCGCCTTCGCTCTTCTG
EST	estHGL1819	AAGGCAACCAGTGGCTCTACC	AATCTCATGCGGCGTTTTCCTG
EST	estHGL1820	CACCAACCAACATCCAGTCTCC	GCACAGAGCAAGCTACGGAAG
EST	estHGL1821	CGCTCGTCTACCGCAACTTG	AGAAGGTTGGGTCCCGTTGTC
EST	estHGL1822	CTGCGACTCTCTCCGTTCCC	AGCCAAGTGCCGACCATACG
EST	estHGL1824	GCTAAGCCGCAGTGTCAAGAG	ACTGGTTCGGTTGCCTCCTC
EST	estHGL1825	TTGTTGTGGCAAGCCGTCATG	TCCGTGAAGTCTGTCCGAACC
EST	estHGL1826	AGGAATCACAAGCCAGCAAGTC	CTCTCGCTCTCTCTGCCCATC
EST	estHGL1828	GCCTAATCTGCTCCGCAATACC	CCACGCATCGGGAAGAACAC
EST	estHGL1829	TCTCTTCCACGCCACCGATG	CCTCTAGTCCACTGCCTCCAC
EST	estHGL1830	CGGCTCGGCTTCATCTAATGC	CGGAACTTATCCAACGGCTGAG
EST	estHGL1832	GCTTCATAGATCCGCCGTGTTC	AATACCTTGCTCGTGTGCCTTC
EST	estHGL1833	CCTCCTCCTCCTCCTACTGTTG	TGAAGGCTCTGTTGGATCTGTG
EST	estHGL1834	TTTGAGCGACTCTCTCCGTTCC	AGCCAAGTGCCGACCATACG
EST	estHGL1835	GCGGCTTGCTCTTCCTCAC	TCCTCTTTGGCGTGGTGGTC
EST	estHGL1837	CGTCGCTGTTCTCGTCGTATC	ACATTCGCTTCTTCAAGGTTGC
EST	estHGL1838	CAGCGAGGTCTTCAGAGTTGTG	AGCCCTCCCGCAGTTAAGC
EST	estHGL1839	GAGGTCTACGCCTGCCTGTATG	AGAGGAAGAGCCAGCGATGTTG
EST	estHGL1843	GCCGAATGTGAAATCCCGTGTC	TGCTTCAGCCTGACTCACTTGG
EST	estHGL1846	CTTCGTCACTGTCCTGCATCAC	CTCCTCCTCCTCCGTTGTCTC
EST	estHGL1847	CATGTTGGCTTCAGGTGGACTC	GAGCCTGGTGCCTGAACTATTG
EST	estHGL1848	GCGACCCTACCGAAGAACCC	ACCGATAATGCCGTCAAGAACC
EST	estHGL1851	CCTGATTCTCCCTCTCGCTCTG	CCACAAACGAAAGCCGCAATG
EST	estHGL1853	GTACCATCCCGTTCAGCAGTTG	ATCGGCATTGCGTGTCACTTC
EST	estHGL1854	TTGTCGGAGTAACGCACTTCAC	TTCCGCCGCTTCCTCTTCTC
EST	estHGL1855	TGTCCTCCACCACCGTAGAATC	TCCTGAAACCGCAACAACCAAG
EST	estHGL1856	CGATCAGAGAGGGAGACGAGAG	GAGGCAGGGCTCAGGTCAG
EST	estHGL1857	TTTCCGCAGCAGAGACACTTTG	ACTCGCCGTCGTCACTTCC
EST	estHGL1860	CTCCACCACCTGAAAAGTCCTG	TTGCCTCCTGCTTGTTGTTACC
EST	estHGL1862	CGCTCCTGCTTCATCCTAATCG	GGACTTCCCAGAACTGCAACAC
EST	estHGL1863	GGTGGTGGTGGTGGTGGTG	AGGCACTTCACGGTCACACTC
EST	estHGL1865	GGTTCCGAGTTGCTGATCTGAC	TCCTCCTCCTCCTCCTCTTCC
EST	estHGL1866	CGGAGGAGGAGGAGGTTATGG	CCAGAGCGGTGAAGCATTCC
EST	estHGL1869	GCGATTCCTCTCCTCCATCAAC	CACTCTGCGGCCAACTCATAC
EST	estHGL1870	GCTGCTTCCACATCGGTTCTG	GTGTTGCTCGTGAAGGACTCTG
EST	estHGL1872	CAAGGAGGCGGAGGACCATC	GCAACTGGAAGCGATAGAGTGG
EST	estHGL1873	ACATTCACCACCGTCAAGTTCC	TCGTCACGCCAGCCCTTAC
EST	estHGL1875	GAAGAAGCGGCTGGAGCATTG	GCTGAACCTCTCACCTCCTACG
EST	estHGL1876	GCGGAGGCGGTGGTAGTG	CTGCTGTGGATGTGGCTGATTC
EST	estHGL1879	ACCGCCGTTCCTAGCAAGTG	TAGCCGCCGCCTTCTTATCTG
EST	estHGL1880	ACTATGATCGCCGCCACTCC	ATTCTCGCTCTCGCCTCTACC
EST	estHGL1884	GGAGGAGGCTAACAAACGGAAC	GCACAAGGAAACGGGACCAG
EST	estHGL1886	AATGGCGATTGCTCCGTCAC	CCGTGCTCCTCTCCTCTTCTC
EST	estHGL1887	AGTCGGCTCCTTCCTCTTCTTC	CCTAACACGGATGCCAACTCTG
EST	estHGL1888	GGAGCCCTAGTTCGTCGTCAG	CGCCACCGAGAAGAAGAAACC
EST	estHGL1889	TCGCTCGTCGTTCATTATCTGC	GTATCGTGGCTGCGTTGGAG
EST	estHGL1890	TGCTCTTGCCTTGAACTTCTCC	GCTGCGTCCGACCAATATGAG
EST	estHGL1893	ACACCCGTAATCCCGTCTCTTG	GCTCGGTCTGGGCTGTCTAC
EST	estHGL1895	AATGGCTGCGACGCTACTTAC	ACGAGAAACCTGCAACTGGAAG
EST	estHGL1896	AACTGTGGAGGAGGATGGAACC	AGGGATCAAAGGGCTCTTCAGG
EST	estHGL1897	GGTGGATTCAGAAGGCAGGAAC	ACCCAGCCCAAATGAGGATAAG
EST	estHGL1898	GCCACCGTGCTCAGGTCTAC	AGGGATCAGCGTGGTACAAGAG
EST	estHGL1899	AAACCACAACGAGCAATGAAGC	CTACACCACCAACGGGAACAAG
EST	estHGL1900	TCGGGCTCTTTCTCGGCTTG	TGGTGGTTCTGTCGGTGGATAC
EST	estHGL1902	AAGCCTGAGAACTGACTGAAGC	TCGGTGGGTTGAACAAGACATC
EST	estHGL1903	CGAGAATAGGGTTTGCGGTCAC	TCGGAGATGATCGCCATTGTTG
EST	estHGL1905	ACGCACCGAGCAGAGAGTTAC	AGAGTCACCACCACGACACAG
EST	estHGL1908	GCTACAACAATGGCTGCTCAGG	GCCCTTGTGGTCGTCTCAGAG
EST	estHGL1909	AGAAGAAGGCATCACCATCACC	GTTACGAGGACGAGCGAGTTG
EST	estHGL1911	TTTGCCTTCCGCTTTCAATCCC	GCCTTCCTCCCTCTCATCAGTC
EST	estHGL1912	GGAAAGGAAGCGGTGGTGTTG	TGTTCTTCCACATGCTGCTCTG
EST	estHGL1915	GGAACCCACCTGCTGAGTAATG	CTGGCGTTTCTGGAGAAGTAGG
EST	estHGL1917	GTTTCGGAGGCTTCGTGACTAC	AACAGGAACCATCAACGCAGAG
EST	estHGL1918	GCAAGCAAAGCAAAGCGACAAG	GAGGGCGAAGAAATGGGTTCAG
EST	estHGL1920	GGAGAAGAAGAAAGCCGCCAAG	CAGCCACCCAGGACCAGAAG
EST	estHGL1921	TTGGCAGCGATAGAAGGTTTCC	CATTTGGGTGTCGTCCTCTTCC
EST	estHGL1924	GTGCCTTGCGTCTGGTGTTC	CTCATCTCCGCCGTGGTCAG
EST	estHGL1925	ACTGCTTGCTCTTTCTGCCTTC	TGGTTTAAGCGGTGGAGTGTTG
EST	estHGL1926	ACCATCTACTGCGACGGATCTC	GGCGGCTTGCTAACACCATTC
EST	estHGL1930	TTACTCCCACGCCAGACATCTC	TCCTCATCGCTTTGCCCTCAG
EST	estHGL1931	ATCGTCACTGCTCGCTGGAG	ACATTCTTCGCCGTCGTAGGAG
EST	estHGL1933	ACACCACCACCACCACCATTG	TCAAGACAGGGCAAGGGAAAGG
EST	estHGL1934	AGAGTGCAAGGCGGTGGAG	GAATCAAAACGGTGGCGATGTG
EST	estHGL1936	ATCTGAGGAGACTGCGGGTTTC	GCTTGATAACGGTGGCGACTTG
EST	estHGL1937	AGCGTTCTGGCAAGGATTAGTG	TGGCTGATAGAGTCGGTGTCTC
EST	estHGL1938	AGCGGCGGAGTCGTCTTC	AATCTGTGGCGGTTGCTTCG
EST	estHGL1941	ATCCGCCGTGACTAGAAGCC	TTCTCCGACAACCGCCTCTC
EST	estHGL1942	CCTTTCTCGCCTTGGTTCCAG	TCGTCGGAGTAACAGAGGAGTC
EST	estHGL1943	TGTCGGAAGCTGCATCAAACG	CTTGCTCGGCGAATCCAATCTC
EST	estHGL1945	GGATGCTGTGAATGCCGTGAAG	TTGCTTGGTTCTTGCTGCTGTC
EST	estHGL1948	GCATGGCGTAAGGCAGACAG	TGCGTTTGCGGTTGATTTGAAG
EST	estHGL1949	CTCTGGGACGGAAGTGGTGAC	TGGTCCTCGTGCCTAACTCATC
EST	estHGL1951	ACTTGGCTTCAGAACGAGAGAG	GCGAGCAGCTACACCATCAG
EST	estHGL1954	TACCTTCCGACTGCTGCTGTG	AGATGAAAGAGGCGGCAACAAG
EST	estHGL1956	TGAGTGAGCAAGTCCGAGTCTG	AGTGAATGGGTTCGCTGGGTAG
EST	estHGL1959	ACTGCTGCTGTGTCCACTCTC	TGAAAGAGGCGGCAACAAGAAG
EST	estHGL1960	GATGAGTGGTTGGTTGGCTTCG	TCCGTTTCAGGCGAGTAGTACC
EST	estHGL1961	ACGCTGCTCGGTTACTTCTCC	TGCCACGGTCACATCACTTCTC
EST	estHGL1962	CCGCCTCCACTTCCTTCCAC	GCCTCCATCCGCCGCTTG
EST	estHGL1964	GCCTCTTCGTCACCGTCTCC	ATCACTCGCCTCTCTTCCACTG
EST	estHGL1967	TCTCGTTGGTCCCGTTTCCTAC	AACCTCGTCCAGCTTGCTCTC
EST	estHGL1968	TGAGGCCCTTGATGCTGATGG	GCTTCTCAACCTTGCCGCTAAC
EST	estHGL1969	TTGATCGACGGAGTGGCTACC	CACCATCACGCTTCACCCAAC
EST	estHGL1970	GAAGCAAACTCCACAGCCTGAC	GTGTTCGTGTGACCAACCTTCC
EST	estHGL1971	GCTCATCATCCGTTGTCGTCTC	TCGTGACTCTGCTGCTCGTAG
EST	estHGL1973	CTCCTCCCTCACCGCTTTCAC	GCCGAGAAGTTCACGCAATGG
EST	estHGL1975	CGCCTCTCCTCGCTTCCAG	CGTCGCCAAGTTCGCTGAG
EST	estHGL1978	CGCCACCTCTTCCTCCGTAG	GAGAAAGGGTCGCCGTTGAAG
EST	estHGL1979	TCTGGCTCGGCACTTTCTCC	CGGCGGCTGCTTGAATGTC
EST	estHGL1982	CGCCACTGAGGTAGGAATTGTC	GCAGCGGTTGATCCTTGTAGC
EST	estHGL1983	GGCGTTGGATTATGAGCAGGAG	CGAGCCACCACTAAGCACAATG
EST	estHGL1984	GCCCATCCTTGCCTTCTTCG	ACGCTCTCCAGTTCAACACATC
EST	estHGL1986	TCGGAGGAGAACGGAGTAGGTC	CGACGAAGGGAAGAGGCAGTG
EST	estHGL1988	CGAAGTCGCCGTCTCCTACC	ACCGTCGCAGTCGTCATCC
EST	estHGL1991	CCAGGAGCCATAGCGGAGAC	TGTGCGTGGTCGGTCGTAC
EST	estHGL1992	TCTCAGGACCGTGACAAGACTC	GGCACTTGGTGAGCGTAAAGG
EST	estHGL1993	CGTCCGTTCCATTAGGGTTTCG	CGCAGCCAGTACCATCATCTAC
EST	estHGL1994	AAACGCCAGTGCCGAAACG	CCTCCTCAGCCTCCGATTCTC
EST	estHGL1997	TCTCCATCACCACCATCCTGAC	CGCCTCCACAACTTCACCTTAC
EST	estHGL1998	ACCCTCCGCCGCTAAGAAAG	GGAGAAACCCGTACACCAATGG
EST	estHGL1999	GGCTCCAGTCTTCCCTTTGTTG	CCCACCGTCCCAACCCTTC
EST	estHGL2000	TCTTGGGTGTTCTTTGGCATCC	GGCTCTAACCTCTCGCAACTG
EST	estHGL2001	GCTTCTTCAGATCCGACGCTTC	GTGCCATCGCTTCCTAGTTGTC
EST	estHGL2003	TCGGTGGTCCTTAAGCTCCTTC	CTGCCGTCGCTGATACTTGTAC
EST	estHGL2005	TCCGTGACTCCGACATCTTCC	CCAACCACTTCCCTCCATCTCC
EST	estHGL2007	GGAAGCGGTGGCGATAGC	CCAAACGGGCAATACAAAGGAG
EST	estHGL2008	CACCAGATTGAGTCCACGCTTC	CGCCTCCACCGACACCTC
EST	estHGL2009	CAGCAGAAGCCATCTCCACATC	TATCCACGGCGATCCACTCAC
EST	estHGL2011	AGACTGACTGCTCTTCCTCCTC	GAATCAAAACGGTGGCGATGTG
EST	estHGL2012	CTCACGACAACGCACCAATCC	ACATCGGTGGCGTGGAAGAG
EST	estHGL2013	CGCTGAGGTTGAGATCGTTGAC	CGCTCGTTCGCTGATTCGTAAG
EST	estHGL2014	ACCAGCTCCACAGTCCACAG	CGTACAGGTTCCTCGCATCAAG
EST	estHGL2016	GCCAACATCGCACCAGAGAATC	CCGCTTGAAGTGATGACGAACG
EST	estHGL2017	GGTTAGCAGAGCCGTGTGTTC	AGAGACGAGAAGAAGCCGACAG
EST	estHGL2022	AGACTGTGGAGGAGGAGGAGAG	TCGTTCACCTTCCGTCTCTGG
EST	estHGL2025	TCCTATGAAGCAAGCAGCAACC	CTGATTGGTGGAGGCGAGATTC
EST	estHGL2026	GTATGCCACACCAGCCCAAAG	GCCTGTTTCCATCTCCACCAAG
EST	estHGL2027	AAGGGCGGATGAGTTGTTGTTC	CCGTCTACTCCATTGCCGATTG
EST	estHGL2029	TTTGAGGCCCTTGATGCTGATG	TCAACCTTGCCGCTAACAGATG
EST	estHGL2030	TTTCGCCTTCACTTCCCAACAC	GCAGTCAAGTTCACCAGGTTCC
EST	estHGL2031	GGAAGAGTGGACGAAGGCAAAG	ACGGGACGAGAGACGCAAAC
EST	estHGL2033	GAAGGTTGTTGCTGGCTTAGGG	CTCCTGCGACGGTGATATGTTG
EST	estHGL2034	ACGAGGACACCCGACAAGAAC	CGTCAAGCAGGAGGAGGATGG
EST	estHGL2036	CCACCGAACCATCCACCATCC	TCAGTCGCTCACACTCGTCATC
EST	estHGL2038	CTGATCTCGGAACGCACAAGTC	CCCAGCACAAAGAGCACCAAC
EST	estHGL2039	CAACGAGGCTTCTGAGGAGTAG	TCGGAGATGATCGCCATTGTTG
EST	estHGL2040	AAACACCTCCATTGGCTCTCTC	CGGCGAAGTCAGTGGTAAGAG
EST	estHGL2042	AAGCTGCTGCGTTCGGATTC	TCTTAGTGAAGGCGGCGTCTC
EST	estHGL2044	CGTGTGCTGCTGCCTCTTTC	ATCCGTTGCTCGTCCTCCTC
EST	estHGL2045	CCCTCCGCCGCTTCTTGG	CGCTCCTTCACATCTTCTGCTC
EST	estHGL2046	TTGGAGATTTGTGGAGCAGAGG	CCGTCACCGATTCGCTGTTG
EST	estHGL2047	CTCGGGTCGGCTTTCCTTCTC	GGAGCCAACAGCCAATGACAAC
EST	estHGL2051	CGTGGCGACTCTCTGCTAAAAC	GCGTGTGATGCGGCTGAAG
EST	estHGL2055	GGCTACAGAACTTGTCGGAGTC	ATCGTGTCGCTCTTAGGATTGC
EST	estHGL2058	TCCCAAGACGGTCGGTTCAC	TCAACGGCTCAGATCCATCCTC
EST	estHGL2059	CGGTTAGCATCTGGACGACTTG	GTATGAGCAGCAGCACTGAGAG
EST	estHGL2060	ACAGCCGTAAGCAAACCATCAC	TCCCATCTACAAACGCCTCTCC
EST	estHGL2061	AAACAACGGTGAACTCGGATGG	TGGTCCTGTGGTGATCGCTATG
EST	estHGL2062	ATGGGCTCTTCTGTGCTTTGTG	ACGGAGACATCGGGACATCG
EST	estHGL2064	GCTATCGCCAACTCTGGTGAAC	CAGGCTAGGAAGGAGGCAGTAG
EST	estHGL2065	GCGACGGATGTTGCGAAGG	TCACGCTCTCACTCTCCTCAAG
EST	estHGL2066	CCTCGCTGAACCGCACATC	GTTCTGGCTCCTGCTGTCTTG
EST	estHGL2068	TGAATCCACCTCCACCTCCAC	ACTCGTCTTCCTCTTGCTCTCC
EST	estHGL2069	CACTTGAGATGACACGCCAGAG	CTCGCTTCCTCGCCTCCTC
EST	estHGL2073	TCTGCCGTGGTTTATGGTCTTG	CGTATTCCTCTCCCGCCGTAG
EST	estHGL2075	GTTCCGACACATCAGACGAAGC	CGCAGCAGAAGCCTATGGTG
EST	estHGL2076	TTGGTGTAGGGTATGCGGGTTC	GGTTCTTGCTGGGCGTTTGG
EST	estHGL2084	TTCTTCCGCAGCATCTTCTTCG	GGAGTTTCTTGGTGGGCTTACG
EST	estHGL2085	AAACCCGTCGTCGCTGTAATAC	GTATCGTGGCTGCGTTGGAG
EST	estHGL2088	ACTAACGGCACTTGGAGAGGAG	GCGGTTTGAAGAGCGTGGAAG
EST	estHGL2090	GGTCATATCAAGCCAGCGTGTG	TGCGTTGAATCTCCTCCATTGC
EST	estHGL2095	TCCGTTGCAGTGCCAAGTTG	GCCGCTATTAGAACCACCAGAC
EST	estHGL2097	CGTGCGGTTGCTTCAAGGG	TTGAGTCCAGCGAACATTGAGC
EST	estHGL2098	GGCTTGTCTCTGGCTTGTCTC	CCACGAGGAAGAACGCAGAC
EST	estHGL2099	CGCACACATACGCTTCAAACAC	TTTGGGTCCTTGGCTTGGTTAC
EST	estHGL2100	AGGGTTTGGCATACGCTTTCTG	CGCCGTGAATCTCCCTGAAC
EST	estHGL2101	GCTACAATGCCAACTCCCTTCC	AGGCTTGCGTTGCTACTTTGAC
EST	estHGL2104	CGACGAAGAAACGGCGGAAAC	ACGGTGGATCTATGGCTGGTTC
EST	estHGL2106	TCCTCTGTCCCGAGCCATTAG	TCGAGTCTTTGGAACGCTGATG
EST	estHGL2107	CCCAACATGACCAGACCAAACC	GTGCTGCTCAGAAACCGCTAC
EST	estHGL2108	AAGGGTCCTCGGTTTGGTCTG	GGCGGCGGGAGTGGTTTC
EST	estHGL2109	ATGATCGTAGCCGTGGATGTTG	CGCTGCCGCCGATGATAAC
EST	estHGL2117	GCTGGCACCTGAACTTGGAATC	CGTCTCGCTCTCACACTCCTC
EST	estHGL2118	ATCCTTTGCCACCGTTTCAGAC	ATTCAGAAGCCGTCGTCACAAG
EST	estHGL2121	GCGTCTGCTTGTGTCTGGATTC	AGAACCGAGGCAAGGACCAAC
EST	estHGL2122	GCAGAGGATTGCTTCCATAGGC	TCGCTGTCCAACCATTCATACG
EST	estHGL2123	ATGGTTCGGCTATGGCAATGAG	AGGCACTCAGACACTCAAATCC
EST	estHGL2124	CCTCTAGTGACGCCCTCTCTTG	ACAGAAGCCGCAGCAGGAG
EST	estHGL2127	CGACGCTGGTGATGATGAAGAG	TGACTCGTGATCTCCTCGGAAG
EST	estHGL2129	CTGCTGATGATCCTCCGTCTCC	AGGCGTCTTCGTCGTCTTCTG
EST	estHGL2130	CGAGCCATTGCGAGATACTACG	TCACCTGAGCCTTAACCATCCG
EST	estHGL2134	GGCAAGGTTGAGAAGCAATGTG	ATCCATAGCCGCCACTTGAATC
EST	estHGL2136	AGTTTCTTCCTTGCGTCATCCC	TGCTTGGTTCTTGCTGCTGTC
EST	estHGL2137	GGAGCGGAGCGGAGTCTTC	ACTAGCAGGCTGGTCGGTTC
EST	estHGL2138	ACGCCTTCGCTGTGTAGTGAG	GGTTCTGGTGGTGGCTGGAG
EST	estHGL2142	AGCGTCAAGAAGCCAACCAAG	TTGCGTGATTGAGCGAGTGATG
EST	estHGL2143	ACTCGTCTCCCTTCATCTCTCC	CCACAATGTCGCATCCTCCTG
EST	estHGL2146	AACAGCCTTGGAATGGACTCAG	CAACGCATCTCGCACCTAATTG
EST	estHGL2147	ACGGAGACGAGCCACCAAC	CAAGCCTACTCACGCAAAGACC
EST	estHGL2148	CGGTGACACACTCCAACAACTC	AATTGGCACTGGCTCATTCGG
EST	estHGL2153	GGTCTTCCTGTGGCTGTCTTTG	ACGCAGTGCTCTAATGGCTTG
EST	estHGL2155	GGCGGTTTCGGTTTCTGGAG	CTCTGGCGTGTCATCTCAAGTG
EST	estHGL2157	AACCCACCCGTAAGTGTTTGTC	TCTCTGCTTCAGCCTGACTCAC
EST	estHGL2158	GCCTTGTGACCCGTAACTTCC	ACCTTGTGCTGTTCTTCCTTCC
EST	estHGL2160	AGACACAACACTGACGACAACG	GAGTTTGCTTGGTGCTGAGGAG
EST	estHGL2161	ACTCGACACATGCCACAACAC	TGGAGCCGTAGAAACACAGTTG
EST	estHGL2165	TCGGTGAGTTCAACGGAGGAG	TTCTTCTTCATCTGCCGCTTCG
EST	estHGL2166	TGAATCACTGCTCCTCGTCCTC	TCTGGAACCAAGGCGAGAAAGG
EST	estHGL2167	GGTGCTGATGGACGAGAACAAG	TCAGTGGGACCCGTGAATAGTG
EST	estHGL2168	ATTCTGCGTTAGGGTCCAAAGC	TCCACTCCGAATCCTTCACCTC
EST	estHGL2170	CCATAACCGCCTCCGAAAGC	ACCGCCACGAACCCAGTC
EST	estHGL2171	TGCCATAGTTTGCCCACATTCC	AGATTTCCTCAAAGCCGACACG
EST	estHGL2179	TCGGCGTCTGGACATTCTCTTC	GGACAGGTTGTTTGGTGGGATG
EST	estHGL2182	ACCACGACCACGCTTCTGAG	CTGCCTTGAACGAACCTGATGG
EST	estHGL2184	CCTTCCGTTGAGAATGGCAGAG	GCAGGGCAATAGCACAGAGAG
EST	estHGL2185	GCCGAAGCGACAGCCATTG	TTACTCCTCCACCACCGTCTTC
EST	estHGL2186	TACGACCGTTAGCCCAGTTCC	GCTCCAGGTCCTCAACAAGAAG
EST	estHGL2187	TCTCACCCAACCGATCCTCTTC	GCCGCTGCTTCACCAACC
EST	estHGL2192	CTCGCTGATGGCACTGACATAG	GGGAAGTTCACCAACGGGAAG
EST	estHGL2194	ACACGAACCAGGTCACATCAAC	GCGGAAATGGAGAAGAGAAGGC
EST	estHGL2195	TCCTCCGCCTCCATGAACAC	CCGCAGCAGGAGACAACAAC
EST	estHGL2196	TGAATGATGCCCAAGAGGATGC	GCGAAGCGAATTGACGATGATG
EST	estHGL2197	ATACCAACAGCAGCACCAACAG	CGAGGAGCAGAGGCAGAGC
EST	estHGL2199	ATGAGCACCAACACAGCGAAG	CTCGTCCTCTTTCAGGGCAATG
EST	estHGL2201	TCGGTTTCCCTTCTCTCGGTTG	AAGCAGCAAAGCAAAGCAAAGC
EST	estHGL2205	AGCCCATGTGGATGTCTTTGTC	GGTCGCCTCCTTCAACTACAC
EST	estHGL2207	GGTTCGACTCTCAACGCTCTAC	GCTTCCTACCGTGGCTTCAAC
EST	estHGL2213	CAAGCAGCAGCAAACAGCAATG	GCAGCGATGAGAAGCCGAATAC
EST	estHGL2214	TCTTCTCCTCAGCACCTTCTCC	TTCAATAGGCTCCCGCTTTTCC
EST	estHGL2215	TCCAGGATCAGCGAGACAGAAC	GTCACGGCTTGCCAAGAACC
EST	estHGL2216	CGCACGGCATCTGAGCAAAC	AAGCAGCAGAGAAGTGGAGGAG
EST	estHGL2217	CGACGAGATGCCAGTGGTTC	GACTCACGCTATGTTCCGACAG
EST	estHGL2220	TCGGTGATCGGCGGCTTC	CGGGTACACAACAGAAGTCGTC
EST	estHGL2221	CAGCGAGGCAAGCACATATACC	GTTGGCGAGTTGGTCCTTCAC
EST	estHGL2222	TGCTTCCACCTCGGTTCTGTC	GGCGATGGTGTGCAAGTGTAG
EST	estHGL2223	CCGAGTGTGATTCCAGTGCTAC	CGGTGCGGCTCATCTTCATC
EST	estHGL2224	AGGAAGCTCAGCAGTACCAACC	CGCCGTGAAACCAAGGAAAGG
EST	estHGL2225	TTGTCGGCGAATCTGTTGCTAC	TGGGAGAGTTGGTGGATGCTTC
EST	estHGL2226	TCTCCCTCGTCTCTGTTCTCTG	AGCGTTCTGGTTCTTCTTCTGC
EST	estHGL2227	TTCGGACAGCAACCTGAACAAG	TCCTCCTCCTCCTCCTCTTCC
EST	estHGL2228	TGGTTGGAGAGGTGGAGGAAG	TTCTATGGTGAAGCTGCGGAAG
EST	estHGL2231	AGGAAGAACAGCGGTGGAGTG	CATGGGTCGAACATCACAAGGC
EST	estHGL2233	GCTCGTCTACCGCAACTTGAAG	GCCCTCTCACAACCACAAAGTC
EST	estHGL2235	GTGGCTTTGTGTGATGGAGGAG	TCAGCGTCTTCACCGTCAGG
EST	estHGL2238	CGGTGGTGGCTGGCTCTC	GCGTCTGGTCCTCTACTCCTC
EST	estHGL2239	CCTAATCGCCACTCACCTCCTC	GCCACCACAGCCGCTCTAG
EST	estHGL2241	GCCGCTATGATGCCACCTTC	ACGGTCAGGCTGCTCTTGG
EST	estHGL2242	GCTGGTGTGAACTCCGATGAC	GAACCCAAGACCTCCGCAAAC
EST	estHGL2247	TGGCGGTAACGGCTGTATCC	GGTGCTGCTGCTCCTCCTC
EST	estHGL2250	GGTTGGAGTTTCCCGACAGTTC	AGCCTTCACGGAGCAAGTAGAC
EST	estHGL2251	GCTTGCGAACAACACCAACATC	GAACCAGTCCTGCGATGCTAAG
EST	estHGL2253	GTCGGACATTGATGCTGGAGTG	GTGGCTTGGGATGTTGGAACC
EST	estHGL2254	ATGATGGCGTAGGCGTTAAGC	CGTACCTGGTGCTCCTGTTAC
EST	estHGL2257	CGACAGATGGCTTGGCTTGTG	TCGGCGTTACCAGTGGAGAAG
EST	estHGL2261	GCTCAAGAGACACTGCCTCAAG	GGACAGGTTGTTTGGTGGGATG
EST	estHGL2262	GCCGTTGCATTCTTAGCCTTGG	AACAGGAGGTCCACCATCACAG
EST	estHGL2263	GCATTGAAGCAAGCACTGGTTG	GGCGGCAATTCTCTCCCTCAG
EST	estHGL2264	AGAGTTCCTGAGGCTGGTCAAG	TTCCATCTCGGTCCCTGTCAAG
EST	estHGL2265	TTTCACCCGACCGAGGAAGAG	CCAAAATCCAGCAGCCGTAGC
EST	estHGL2267	GGCTGCTGTTGCTGGGTTAG	CTCCTGCGACGGTGATATGTTG
EST	estHGL2269	GTTGTGTCTGCCTGCTCCATG	TCCTCCTCCGCCTCTCCAG
EST	estHGL2273	TGGTTGGAGAGGTGGAGGAAG	AACGGCTGGAGTTCTTTGTGG
EST	estHGL2274	CCGAGTCATGGTATGGCTAGGC	TGGTGGAATCCCGAGGAGTTTC
EST	estHGL2278	ACTGATCCTTTGCCACCGTTTC	CCATTCCTCCTCCTCGTCCAC
EST	estHGL2279	AGCGGCGGAGGAAGAATGG	AGGGTTTGGTTAGGCACTTTCG
EST	estHGL2283	CTTCCTCTGCCATCTCCACAAC	CCCACAGTCAGCAATACGAGTC
EST	estHGL2285	GCGGATGAATCGTTGCTGTGG	TGCCTCGTCGTGATTAGCGTAG
EST	estHGL2286	TGGTCACGCACGGCATCTG	AAGCAGCAGAGAAGTGGAGGAG
EST	estHGL2287	TCCTCTCCGCCGTCTCCTG	CCACCCTCCGTCTCTCATCATC
EST	estHGL2288	ACACCACCTGAACCACCTACG	GCTCGCTTACTGTCCTGAACTG
EST	estHGL2289	ATGAGCAGCAGCAGCAAGAAG	GATTACACACAGCAGCCTCCAG
EST	estHGL2291	TTTCACCCGACTGAGGAAGAGC	CCAAAATCCAGCAGCCGTAGC
EST	estHGL2295	CGGCGTATTCGGCTTCTCATC	GTGAATCAGCGGCGGAACAG
EST	estHGL2297	TCGTTGTTCTGTAGCGTCCTTC	CGTGTCTCTTCCTGCTGAGTTC
EST	estHGL2298	GGTATGCTTGTCGTGCCTGTTC	CATGCCTTGCCTGCTCCTTAC
EST	estHGL2301	AGCATCAGGAGGAGGACAAGTG	CCAGGAGGAGTACGAGGACATC
EST	estHGL2302	GGCTGGACTTCTCATCAATGGC	ACGGGTAAGGCAAACACACAAG
EST	estHGL2304	GTGGTCCTCCGATTCCGTCTC	GCCGCATCTTGCTTCTGACTC
EST	estHGL2306	CCTTGTCGCCTTCCTCTTCTTC	GCGTGTTGAGACCTGGAATCG
EST	estHGL2308	AGAGCACCGATAGTACCAGAGG	TGAGTGAGCAGAATCCGCAATG
EST	estHGL2311	GGTCTCTCCATTCGCCATTCTC	GCCACCTTCTCAACGATTTACG
EST	estHGL2312	GCCGTCTCCGCCAACTTATTC	AATGATGAAGCCACCCAACCAG
EST	estHGL2313	TTGGCTTTGGTGGCTCATTGC	CCGAAGGAGACGACGAGGATG
EST	estHGL2314	TTCTGGTTCGGCTGCTGACTC	CACCTCCACTGGCTCCATCAC
EST	estHGL2315	TGGGCGTCGGTTTTGAGTTG	ACCATCCTCGTGCTGCTCTC
EST	estHGL2316	GACGACGCCGCACTCCTC	TCCGCACTCCCTTCCTTAAACC
EST	estHGL2318	TGTGTCTGATTCTCCCGTCTCG	GCGTACCTGGTGCTCCTGTTAC
EST	estHGL2319	CCGCTGCTCTGCCACTGC	GGCTGTTTCCTTGGGTTTCCTC
EST	estHGL2321	ACGCTCCTCCTGTCCTCAAC	GTTCCTCTCGTTTGGTCTCTCG
EST	estHGL2324	GCGATTTGGAGCAGGCTTCAG	TCGTCACCACCACCATCTCTTC
EST	estHGL2326	CCTACGGCGTGGTGGAGAG	AACGGCGGAGACGGAGATG
EST	estHGL2334	TGCTGCTCGGTTACTTCTCCTC	TGCCACGGTCACATCACTTCTC
EST	estHGL2337	GCCGCTTGTAATGTACCACTTG	CCAATGTCGCTTGCCTCCAG
EST	estHGL2341	GCAATCGCAACTCGCTGTCTC	GCCGTGTACCAAGTGGATCAAG
EST	estHGL2343	TGCTGGTGTTTCATCGGTGTTG	GCAAGCAAGGCGAGGTTATGG
EST	estHGL2348	GCGAACTCAACCAGCCCATAG	ACACATCCACCACGCAAAGAAG
EST	estHGL2350	GCCGCTCCTTCACCTTGTTAC	AGAAGTAGAGGCGAGGCAGAAC
EST	estHGL2351	ACACCACCTGAACCACCTACG	TCAAGAGCCGAAGACCAAGGAG
EST	estHGL2354	AGAGGCTTGTTCGTGAGATTGC	CTGCGAGCGAGTTGGATGTC
EST	estHGL2356	CAGCCTCGATCTCCACCTCAG	AAGCAACATTCACCGTCACTCC
EST	estHGL2357	AGAGTGTGGCAGAGTCAGGTAG	AGATAGGAAGGGCTCGTGAAGG
EST	estHGL2358	GTGCTGGCGGCGTTCTAC	ACTGTCGGTCTAGGCAAGGTG
EST	estHGL2359	CTATCCCTCGTCCTGCTGGTG	GGGTCGTCTAAGTGTGGTTTGG
EST	estHGL2361	TGGCGAGGCAGAGATCAAGG	ACCCAATCAAGTGCGTCCAAAC
EST	estHGL2365	AGGAAGAGACAGGGAGCGAAAC	TTAGGATTTGGCGGTCGTTGTG
EST	estHGL2366	ACACCATACCAATCAGCAGCAG	GGGGAGTTACCGTCAGAGGATG
EST	estHGL2367	TTAGCCTCCTGTTCGACTCTCC	TTCTCAAGGGTTGTGCCATCAG
EST	estHGL2368	AGTGTTGCTTGTTGCTCTGGTG	GCTGCGGATGAACTGAGTGC
EST	estHGL2369	TCTCAGGGACAACGACGGTTTC	CTCCGCCGCCGACTCAAC
EST	estHGL2370	CACAGCACCGCCATTGAAGG	GAATAGACAGCAGCAGCATCCC
EST	estHGL2376	GTGCCGTGAGAATGGACAGAAG	GTGTGGCAGCGGCGATAATC
EST	estHGL2378	TGATGCGGTGCTGGTCTGTC	GCGTGAGAGGCGAGGACTTG
EST	estHGL2379	TTCGCCACACTTCCTTGTTCAC	CACGGATGATGAGAGCCCAAAC
EST	estHGL2380	CGAGAAGGTTCACGAGGAGAGG	GCAGAAGCAAGCCGCCATG
EST	estHGL2382	ACCCACCCAGCAAATCATCAAC	CAACAATCCCAACCCTCAGACC
EST	estHGL2383	CGATGCTCAGGGACCAGTTTG	TGGTTTCTGTGGATGGTGAAGG
EST	estHGL2384	GAGGCAGCAGATGATTCCACAG	TCAGCTCAAGCCTTCCAAGAAC
EST	estHGL2385	TCCTTCCGCTTCACCTCTTCAC	TCGCCATCTCTCCTCTCCTCTC
EST	estHGL2387	AGAGACAGCAGCGTGGTTCC	ATGTTGCCTGCAATCACCTTCG
EST	estHGL2388	TCCTCCTGATTGCTGCTGACC	AGGACAGAGCGTGGTAGTGATG
EST	estHGL2395	GGTCACACCCACATCAGCAAAG	GACGGAGGCAGTTGTTCAGAAG
EST	estHGL2396	AACGGCACGAGAATGAACACTG	GGGCGGATTGGGCAAAGAAG
EST	estHGL2397	TCCAGCGGCAATCATAAGTTCC	AATGTGCGTCGGAGATGGTTG
EST	estHGL2398	CTGCCTTGCCATCTTGCTGAG	TGGTGGTGGTGGTGGTGATTC
EST	estHGL2402	GTGCGGCGTGAACTGAGTATG	GGAGCAGCAGCGATTCTTGTAG
EST	estHGL2404	TGACCCTCGTGGAAGCCTTTAG	TCCCACTCTTCTTCAGCCTCAC
EST	estHGL2405	CTCTCTGCTTCCTCTGCTTTCG	CGGTTGCCCTTAGCGTTCTTC
EST	estHGL2406	TCCGTACTCAAACAGCCACAAC	TCGTCGCCAGAATCCATAGCC
EST	estHGL2408	TCCTCAGCAACAACAACAGTGG	CTCCTCCTCCGTCCCAATCG
EST	estHGL2410	GCCGATGGTGAACTGTTAGGTG	CACGGTTGGAGCGGAGGAG
EST	estHGL2411	AGCGAGACCCATTCCCTGAG	TCGTTGATGCTTGGTGGTAGTG
EST	estHGL2412	ATGAAGCTGGACCTGAGGAGAC	CCCGTTCTTGAGCCCTTAATCC
EST	estHGL2413	TGCTTTGCTCGCTCCTTCATTC	CCTCTTGCGGTGGTGTTTGG
EST	estHGL2414	CTGCTTGTTGCTCTGGTGTCC	CGAGGGCTGCTGATGAACTTAG
EST	estHGL2416	TCTGCCAACTCCGACCTTACC	GAGGGAGCCGAGTTTGAACAAG
EST	estHGL2417	AACAACAAGCAGGAGGCAACC	GGTTCGATGGCGTGACACTTG
EST	estHGL2418	CAATGCCTCCGCCAGTTCG	TTCTGTCGTTCCGTTGAGATGC
EST	estHGL2419	ACTCAACATCCTCGTCGTCTCC	GCCAACGGTCAAGGAAGTAGTG
EST	estHGL2421	CTCAACGAATGCAGCCTCTCC	AGCAGTGGTCTCCTTCTCTAGC
EST	estHGL2422	CTTGTTCTTGGGTTGGCTGGTC	TCCCGTCGCCTTGGAGATTG
EST	estHGL2423	ACCAGAACGCTAAGGGAAACAG	CCTTGACCGCCTTCTTCTCTTC
EST	estHGL2426	CGGCTCGTTGAGATCAATGGC	TCTCGGCTCCTCCTCTTCCTC
EST	estHGL2427	TCGCCGTCATCACATCCTCAG	TCAACTCCGCCTCCAACTCAC
EST	estHGL2428	AAGACCGTGACGCTTGTAGGG	CGATGACTTCCTCTGCCATTGC
EST	estHGL2429	TTGGTGGTTGGTCTGCGATTG	ACCTTCCTCCTCCTTGTTCCTC
EST	estHGL2432	AACAAGAGCCTGCTGACAACC	GCATGTTCGACGAATCTTCACG
EST	estHGL2434	TAGGCACCACCACCGTTGAG	GCTTCTCCTTCTGACGCTGATG
EST	estHGL2435	GCTCGGCGATTCTCTACTTCC	GAAAGCGTATGCCAAACCCTAC
EST	estHGL2436	CGGTGCCGTCAGTGTAAGC	TGAGCCTCGTGCCTCTATTCC
EST	estHGL2437	GCACTGCCTCGCTTCTTCTTC	CCACAATGTCGCATCCTCCTG
EST	estHGL2439	AGCGAGTTCGTTGATCCTGTTG	GCCTGTTTCCATCTCCACCAAG
EST	estHGL2440	TGGTGGAGCCTTGCCTTGG	GAGCAGCATAGCCTTCTGTTCC
EST	estHGL2441	GAACCCATTTCTTCGCCCTCTC	CACCGCTGGAAACAAGAACATC
EST	estHGL2442	GTACGAGATCGGGACTTCTTGC	CGCATCACCACCATGTCAGAG
EST	estHGL2443	GGAACACGAGCAAGATCACTGG	GATGGTTGAAGCCGCCTCTATG
EST	estHGL2444	GCAGACGATGTTGAGTGGTGTC	CGGTTTCACAGTCAGGCATTGG
EST	estHGL2445	AATGCGAGCTAGTTGAGGTGTG	TCAGAAGAGGAGCAGCAAGATG
EST	estHGL2449	AGCAACTGATACAGGCACTTCC	GCCGTAGCGAAACCCACTTC
EST	estHGL2450	GGAGCAAACGGTCACGAGAAC	GATGGTTGAAGCCGCCTCTATG
EST	estHGL2451	CGCTGATTCGTCTGCCTCTTC	TCAACTCTTCACACTGCCGTAG
EST	estHGL2452	GTGCCTGGTGACTGGTTGTTG	AGCCTGCCGTCGTTACTGG
EST	estHGL2454	GCATTGGCGTTGGAAGACTTG	AGGTTAGGACAGAGCGTGGTAG
EST	estHGL2455	CTTCCTCTGCCATCTCCACAAC	AAGCCCACAGTCAGCAATACG
EST	estHGL2456	TCCTCCTTGGCGTGTCTTGG	TCAATGACAACTGCGACCTTCC
EST	estHGL2457	GGTGGTCATTGTCGTCGTCATC	CGGTGCTGTGTTGCGGAAAG
EST	estHGL2458	GCCTCGCTAAAGGGTCTCTCTG	TGGGTGACAAGGAGTGAGTTCG
EST	estHGL2459	CTCCTCAGCCGCCAGATACC	CAGAGTCTTTCGCCTCCACAAC
EST	estHGL2462	CTGATGAAGCACTGCGATCCG	TCACAACCACGACCACAACAAG
EST	estHGL2463	CTAACACGGCGGATTCCACTAG	GGCGAACGGACAACGAGAC
EST	estHGL2464	ACACCATACCAATCAGCAGCAG	TCTGAGGTTGGGAAGCGACTG
EST	estHGL2465	ATGGAAGGTGCAGGTGGTCTC	AACCCAGCAGCCAAACATAAGG
EST	estHGL2467	AATCAATCACCGCCTCCGAAAG	GGCTCCAACATCAACCTCCTTG
EST	estHGL2468	ACACGCTCCCTCTTCTTCTTCC	CCTCCACCACCTTGCCTCTC
EST	estHGL2469	CTCGTCCAGTCCACCTACCAG	ATGTCGTCCTCGCCTCTGTC
EST	estHGL2470	CCTCTCCATCCACTCCACCTTC	CAAGTCCAACCAGCTTCCAGTC
EST	estHGL2471	AACGGCTGCTTCCAACTCAAG	ACAACTCCACCACCATCCTCTG
EST	estHGL2473	CATGGCTACTCAGATGCAACGG	CGCTCGGACAAGTGCTTCTTAG
EST	estHGL2474	CATCTCTCCGTGCCAAACTGTC	TGTTGTTCCATGCTGTGTCCTG
EST	estHGL2475	AAGGCACCGAAGAAGGACAATG	GGTTTCAACGACTGTAGCAACG
EST	estHGL2477	GTGATGCGAAGGCTTGAGGAC	AGGACAGAGCGTGGTAGTGATG
EST	estHGL2478	CAGGGCGTAACCGTGAATCAG	CAGCAGTGTGATGGTGAAGGTG
EST	estHGL2481	AGTGTCGGCAGTGTTCGGTATC	GTCGGCAGCAAGCAGCATAC
EST	estHGL2486	AAATGGGAGGCTGCTGCTTTC	AACGGCGGAGGCGATGTG
EST	estHGL2487	GGAGCAGGATGGTGGTTTTGAG	TGGCGGAAGAGACGGTTAAGAG
EST	estHGL2488	AACACCACCACCACCACCTC	CTTGGACCGCCGAAACCTTG
EST	estHGL2489	GGAAGTTGGTGGTAGCAGTAGC	GTTGTGGCAGTGGAGACATCAG
EST	estHGL2492	GTGAAGCGTATCGTCCGTGTG	CAGGTGAAGAGCGAGAGCATTG
EST	estHGL2494	GCAGGAAACGAGAGCAGTCAAC	CTGGAAACGGCGGGTGTAAC
EST	estHGL2495	TCCAGGCTTCCACGCTCAC	GCAAACTCTTCCCACCCATCTG
EST	estHGL2496	TGTCGCTTCACGTCCACTGTC	AGACCACGGAATCGAGCTAACC
EST	estHGL2499	AACCATCATCGGCGTCACTTAC	GCTCCACAACAGTTCCACCAAG
EST	estHGL2500	TGCTTCTCCACACGCCTACTC	GTCCTTGGTGAAATCGGTTCCC
EST	estHGL2502	GTCCGAAGCACTCAAGGCATC	CACCTGGATCTGGCACTGTTG
EST	estHGL2503	AGCATCTCAACGACAGTGAAGC	GCAGCAACTTAGCGGACGATC
EST	estHGL2506	GTCGCAGTAGCCGCCAATG	CGGAGTGAGTTGAAGGTGGAG
EST	estHGL2507	AGCCCATACTTGAGCGAGGTG	TTCCAGTGAAGCGACGGTCTC
EST	estHGL2509	TGTTTCCTTGGACTTGGCTTGC	GTGGCTGCGTCTAATGGTTCTG
EST	estHGL2513	CCGCCATTTCACGCCAATCTC	GGTGATGAAGAGCCTGGAGGAG
EST	estHGL2514	CTTCATGACAACACGGCTCTGG	GGTGAGGAGGAGGAGGAGGAG
EST	estHGL2515	GATTGCTGCTGAGCCGAAGATG	AGGACAGAGCGTGGTAGTGATG
EST	estHGL2517	GTATCCCTCTTCCCGACGAACC	CCGCTCAGTGCTACGATTGC
EST	estHGL2518	AGGCTTCATGGCGTGGAATTG	TGGAGGCTCTAGGTCACAATGG
EST	estHGL2519	AGCGACTTGCATGTTGGTTCTG	AACGAGACAAGGCGAGGAAGG
EST	estHGL2520	TCATCTCCAAGCGGCCAACC	GGCAGAGGCGAAGGCAGAG
EST	estHGL2523	CACATACACGGCGAGATCAACC	CATCATCTTCTTCGGCGTCTCC
EST	estHGL2526	GGGATTTGTGGCAGCAGAAGC	TCTTAGTGAAGGCGGCGTCTC
EST	estHGL2528	ATGTCACGCAGCCAGCAATG	CCAACCACGCATCCTCATCATC
EST	estHGL2529	CACTCGCTCTCCATCTCCTCTC	CCTCCGTGCTGACCATCCTC
EST	estHGL2531	GAGCCAGCCTCCATGTTGTTG	TCCGTCAACCACCATCTCAGG
EST	estHGL2532	GGTCAGCAAGGTACAAGGTAGC	AGGTGCAGCGGTCCAAGTAG
EST	estHGL2537	TGGTCCGTTTGATGACAAGTGC	GCTCTCCCTGCTCCTCCTAAAC
EST	estHGL2538	AGAATGCTGCCTCTCCTCCATC	AGCAGTGGTCTCCTTCTCTAGC
EST	estHGL2540	GCAACGGAGAGCATCGAACTG	ACTGCTGATGAACTTGCCACTG
EST	estHGL2541	CGCCTCTGGGTGTTGGACTAC	GACGGTTCCTCGCAATGGTTAC
EST	estHGL2543	GCAAGCCAATCACACTGTCCTC	CGACCCTTTCCGACTCTCCTC
EST	estHGL2544	GTTAGTGGTTGGAGCAGCATGG	TGGCGGAAGAGACGGTTAAGAG
EST	estHGL2548	AATATGCCTCTGCCTCCTCTGC	TGCTGCTGCTGCCATTATTGTC
EST	estHGL2549	GTACCAGCAGCGACATTAGGAG	TGTTCCACCCATACCACCAAAC
EST	estHGL2550	CTTCTTGATCGCCACCGTCTC	AATCGTCGTCGCCATTATCCAC
EST	estHGL2556	AAGCCAGAGTTGCCACGAATTG	CATCTCCCTCCAGCCCAATCC
EST	estHGL2557	GCCCAGATCGAGGTGAAGAGAG	GGAGGGAGAAGCCAACGAAGAG
EST	estHGL2558	AAGACGCAGCAGAATGTGAAGG	TCTCCCTCCACTGTCCGAATTG
EST	estHGL2563	TGCGTGCATGGTCTTGACTAAC	GCGAGGAGGATGAGGAGGAAG
EST	estHGL2564	GCACGGTCGAGCTAACTGAAG	GTACAACCGCTGACTGACTACG
EST	estHGL2569	CGGTGGCGGCGGAATAGG	AGAAGTGGTTGTGGTCGTGGTC
EST	estHGL2570	AGGGTTGGCTGTGTCTCTGTC	GCTCTCCACCACGCCGTAC
EST	estHGL2571	CGCCAGCACTAATGATGTCACC	CGCACTTCTTCATGTCGGTCTC
EST	estHGL2573	AACCTGAAGGAACCACCGAGTC	CTCCGTACTGTGCTGCTCTCC
EST	estHGL2574	CCATTGCTTCCTCTGCTCCTTC	ACCGAGATGAACAGGTGATTGC
EST	estHGL2579	TCCAGCTCCATTCTCCGAACAC	TCAATCACAGCAACACCGACAC
EST	estHGL2582	CCACCACCACCACCTCCTTC	GCCCGATTCCAACCCGTTTG
EST	estHGL2586	GCGAGAAGATTGGCACAGAGG	GGAGAGGCTGCATTCGTTGAG
EST	estHGL2587	CAGAGGCGGTGGTGGTGTG	GCGACGAGGAGCACGAGAG
EST	estHGL2590	ACCAGCCGCCATGTTAATGTC	CACTTGTCCTCGCCGAGATTC
EST	estHGL2591	GCTGCTCCGATTGCTCCATG	CGAGGGCTGCTGATGAACTTAG
EST	estHGL2601	GCTTCGCCTCCACTCCTTCC	CACCGCCACCACCACCAC
EST	estHGL2603	CTTCGGCGTCACCTTCAACTTC	CGACCTCAGCCTTACGGACTC
EST	estHGL2604	CTTCCTCCGCCGCAGATTTTAC	CTCCGCCGCCGCTATGAC
EST	estHGL2608	AAGACCACCATCGTAGCATTGC	TGCCCTTCGTCAAGTTGGAAAG
EST	estHGL2613	TGCCGCATCTCGTCCATCAC	ACCGTCTCCCTACACACAAAGC
EST	estHGL2614	TGTCGCCGAGTCTACTGTTACC	GCGTTGGTGGATGCTTCTTCTC
EST	estHGL2618	CACAAGGCGGAGAAGAAGGAAG	GCTCTTGCGGCGAATGAATCC
EST	estHGL2619	GCCTTCAATCTCCAGCTTCCTC	GCACGACCAATGACGCAAATAG
EST	estHGL2620	TGCGGCTATCCATAGTCCAAAC	AGTGCCTCGCCTTGTTCTCC
EST	estHGL2622	ATACAGTGGCGATCCGATGACC	AAACTTGCTGCGTGGACCTTTC
EST	estHGL2624	GCGGCGAAGGATGTAGAGAATC	GGACGAAGCAGTGGAGGATTG
EST	estHGL2625	TGCGTGCATGGTCTTGACTAAC	GTATGATGGAGGCGAGGAGGAG
EST	estHGL2626	AGGAAGCGGCGTTGGAAGG	GAGGTCCTGGCGAGAGTGTTC
EST	estHGL2631	ACAACAGTGGAGGAGGAGGATG	CCAAGAAGCCACCAGCAACAG
EST	estHGL2632	TTGTGGCGTTATGTCGGATTGG	TCACCTTCACCTTCACCGTCTC
EST	estHGL2633	CGCTGATCTTGGCTGGCTTATC	CTCGCCGTCAGAACCTTTCATC
EST	estHGL2635	AGCCGTAGCCGTAGTTACAGTC	TGCCATTGCCATTGCCATTACC
EST	estHGL2636	GCGTCGATCAGTGTCTTGGAAG	AGTTCTTGGCGGGCAGTGTC
EST	estHGL2637	TCAGCACAACAGCATCTCCAAC	ACAACGGCGGCGAAGAGG
EST	estHGL2640	CGGCACCTTCAGCGACTCC	CGCCTCCGTGATAACCTCCTTC
EST	estHGL2642	CTATCCCTCGTCCTGCTGGTG	CCGTATCTTGCTGGCACTTGG
EST	estHGL2643	GAGCATCGTTCACCTTCCAACC	CACCACCAACCACCGAATCAC
EST	estHGL2645	ACACTGCCCGCCAAGAACTC	TCTGCCTATTGCGTGGGAAGTC
EST	estHGL2646	TGCTTGTTCTTCCTCGGAGACC	TTCAGACGGCTCCTCAGATGTG
EST	estHGL2649	CACCAGCAACACTTTCCCTACG	GACATCTGCACCACGGTAACTC
EST	estHGL2653	AAGTCGTCTCGCTCTTCTTCAC	ATGGCAGTTGGAGGAGTTTGAG
EST	estHGL2655	AAAGAGGAAACTGGACCAAGGC	TTGTGGCTTATGGAGGCTATGC
EST	estHGL2659	AGCCTGTGTCCTGTCTTCTCG	CTACAACGGTCCGCTCAACATC
EST	estHGL2660	ACAGCGACATGAGTTCCATTGG	GATGGCAACACCTTCACCTCTC
EST	estHGL2661	GACTTGACAACCGCCACGAC	TCACCGACGCCTCCAATCTG
EST	estHGL2662	CCAACCACCACGACGGAAATC	TCACCGACGCCTCCAATCTG
EST	estHGL2663	GAACGCTGGAGATGAGGAGGAG	GGCTTCACCAACAACCGATACC
EST	estHGL2665	GAGCCTCATCCGCATATACCAG	AGCAATCAGCCTCTCCGTAAAC
EST	estHGL2666	CTCGCCGCCCAATCCAAATC	AGGAGGAGGGAAGATGGTGATG
EST	estHGL2667	AGCGACGGTGCCTGGATTC	AGCCTGCTTCCTCGGACTAATG
EST	estHGL2668	TCGCCAATGTCAAGTGTCTCTG	CCGAACGCAGCAGCTTACG
EST	estHGL2669	AGGCTACTGCATCTCGGCTATG	GCACCAACTCTACCACATCACC
EST	estHGL2671	GCGAGAAGATTGGCACAGAGG	AGATGGAGGAGAGGCAGCATTC
EST	estHGL2672	CGGTGCTACTCCATCCTCATCC	GAGGAGGAGGAGGAGCATTGC
EST	estHGL2673	CGTGGCATAGCAGAAGCAGAG	ATCGGAGAAGGCGGTGGTG
EST	estHGL2676	CTGATGGCGGAACCGACAAC	GGTGATCTGCGAGTGGAGTATG
EST	estHGL2678	CGGTGCTGGAGAAGACGATAAC	ACGATGGGGAGAGGAAGGATTG
EST	estHGL2679	TCCAGCGGCAATCATAAGTTCC	CTGTTGTGGCTCGTACCTTGAC
EST	estHGL2680	CGGTGCCGTCAGTGTAAGC	AGCCTCGTGCCTCTGTTCC
EST	estHGL2681	GCTTGTTGATGGTGTTGCTGAG	GCGACTGCGACTGCTTCC
EST	estHGL2682	TGAACGGGACAGGACCTACG	GGTGATCTGCGAGTGGAGTATG
EST	estHGL2685	CGATCTCTGGTTCCGCTTGTTC	ACGAGTCCGACGAGGTTCAC
EST	estHGL2688	AATCCCACGCACACGCTTTC	TGAAGACGACCAACGCCATTG
EST	estHGL2689	CCGCCGCCTGATGGAGTAG	ACACCACCGACGACGACAG
EST	estHGL2690	GGCTGTAACCGTTGCGTGATC	GGCGTCGTTCTTACTTCCACTG
EST	estHGL2691	ACCAGCAGCAGGAGAAGCATC	GGTTCAGCCGTGGCATTAGC
EST	estHGL2693	CAGGCTCCTCTCTCCGCTTAG	CGTGCTCATCTACTGGCTCAAC
EST	estHGL2694	ATGGTGTGTGGTGCTGTGTTG	AAGTCTGGCTTCTGCTTGATGG
EST	estHGL2695	CAGATGGTTCCAGCCGTCAAAG	CCTCCTCCTCATTGGTGTCCTC
EST	estHGL2696	TCGCATCTGGAAGTGGCAATG	GTGGTCCTTCCTTACGGTCATC
EST	estHGL2702	CGTTGACGAGAGCGATTGTGAC	ACAAGCCAAGCCAAGCCAAG
EST	estHGL2703	ACAGGTGGCTCAGGCAGAC	GAGGTCAAGGCAAGTCGTTTCC
EST	estHGL2704	AGAAGGGTGGGTGCTGGATTG	GAGACTGAGGTTGCTGGTTTGG
EST	estHGL2706	TTGGTCGTTGGTCTGGTCATTG	CATGGCACAAGCTGGGAACTAC
EST	estHGL2708	TCCACCGCCTGCTTCATCC	TTCCTCCGTCACACCGATCAC
EST	estHGL2710	AAAGGTATGTGCCGTGAAAGGG	TTTGACCAGTCGTTCTCGTTCC
EST	estHGL2711	TGGAGTGATGGCGAGGTTGTG	ATGGCGACCGAAGACAGAGAC
EST	estHGL2712	GCGTTCCCTCAGCCAAAGC	GCCATCTCCACTCCCACCAC
EST	estHGL2713	TATCCTCGCCGTCGCATCTC	CTCAGCATCTTCAGCCCTTCG
EST	estHGL2714	TTCGGGCGTGGAGAGATGC	GGAGCGTTGACACCAAGGAAC
EST	estHGL2718	GGACGGACGATAAGTTGGAAGC	CGCCCATAGAGTCGCACAGG
EST	estHGL2721	CGGCGGCTCTCCCTATCAG	CTTGTCTCCAAACGGGCAGTC
EST	estHGL2725	TTAGGTGGCAACGCAACAGAAG	CGTGGTCGTGGTCGTCCTC
EST	estHGL2726	TTGCTGTGTGGGAAGGTTGTTG	CGGCGGAGGATGAGGAAGTAG
EST	estHGL2729	AGACCACGAGCAGCCACATC	CGATGATGGTAGACGCAAGGTG
EST	estHGL2730	CCGCCTCTTCCTCCTCCTTG	GCTCCCTCTCGCTCGCATC
EST	estHGL2732	TCACCACCGATTGCACAGTTG	ATGGCTAACGACACCTCCTCTG
EST	estHGL2733	TTACGGCTGTGACCAGGAGAAG	CCCACGAGCCCAAGAAGGAG
EST	estHGL2735	ACACGCACTCCATCTTCTTCAG	CCCACTTCGATCTCTTCTTCCC
EST	estHGL2737	TGAACACGAACCGCAAGAGTC	CCTGAAGATGGGCTGGAAACTG
EST	estHGL2738	GACGACGAGGAAGCAAGTAGTG	CGGCGACAAGGTAACAGAGATG
EST	estHGL2743	CAACAGCCGCCACACCAAC	GCCGATCAACGCTCCTTCTTC
EST	estHGL2745	GATACGCCACCACTACCTGAAG	CGCTGCCGCCGATGATAAC
EST	estHGL2750	GAATAGACCGCTCACGCACTG	GCCAACCCAACTCCAAGACTG
EST	estHGL2751	TGTGTTGCTGCTTTGGTTTGTG	TCTCAGGTCGTCCACTTCTTCC
EST	estHGL2752	GTGTACGGTGGAGACTCAGGAG	GGCTAAACCAACGGCAAGGATG
EST	estHGL2754	ATTGCAGTCCAACGTAGCGATG	GATGGCGAATCAGTGGAGAAGC
EST	estHGL2758	TTTGTCACGAGGCTGCCAATAC	ACACGAACGGCGGCTACC
EST	estHGL2759	ACCACGGCGACTTTCTTTCTTG	TTAGGACAGCCAGCGAGTGAG
EST	estHGL2762	GCAGCAGTCGCAGCATCG	TTGAGGCAGCACCTACCACTAC
EST	estHGL2763	CCTTTCGGTTTCCCTGCTTGG	CGTTGTTTGCTCCTCCTCCAG
EST	estHGL2764	GAGTCCGTCAGCGATGAACAAG	ACCAGCGATTCTCCTCCTAGTG
EST	estHGL2766	ACCAATGAGGCGACACAGGAC	TCAACTCTCAGCGGCGGAAC
EST	estHGL2768	CGAAACACAGACGGAGAGAAGG	ACGGCGGCAGGACTAACG
EST	estHGL2770	CGGAGGAGAGACGAGGGTAATC	AACCTCTCGCAGCTTCTTCTTC
EST	estHGL2771	ACACTGGTGGTCTCAGGTCTG	GAGCAGCATAGCCTTCTGTTCC
EST	estHGL2773	TGACTACGACGGAGACAGATGG	AGAGGTGAAGCCAGAGCAAGG
EST	estHGL2774	CCGCCACTGTCACTGTTAGC	TTCTGTCGTTCCGTTGAGATGC
EST	estHGL2775	ATGAGTTACACCGGGTCAAAGC	GGCAACACAAGTGGCGAGAG
EST	estHGL2777	TCTCGTTTGGATCAGCGTTTGG	CGTGTTCGTACTACTGGTGGTG
EST	estHGL2778	CGCCACATGCCATCCCTTC	TCAAGCCGCTGAACCAGAATC
EST	estHGL2779	TCCACCTCCTCCTCCTCCTTC	AGCAGCAGCATCCCTTCAGAG
EST	estHGL2784	GCAATCTCAACCTCTCGTCCTC	CTCTCCTCTCCTCATCGCTCTC
EST	estHGL2785	CCGTGCCGCTTCCAATCTC	GCCGACGATGACTCCTCCTC
EST	estHGL2792	CATTCTCCAAGCACTGCCCATC	ACCTCCACCCTGACGCAATAC
EST	estHGL2793	CGGCGAGGACAAGTGTTCTATC	AAGCTCTTTGCCACGGTTTCC
EST	estHGL2797	GCATCCGCCGCCAGTAAC	GCTCTTTCAGTTTACGCCTTCC
EST	estHGL2801	TGGAGTGACGGGCGAAGTTC	CGTGATTTGGCGTGGAGAGTAG
EST	estHGL2804	TCCTTCCACCGCTCCTAGTTG	TGGTATCCGCACGCTCTCC
EST	estHGL2805	GCTCCACACTCTACGCAATGTC	GTCTCCTATCGCCGCCTCAG
EST	estHGL2808	ACTAAGGGCTGTTTGGGTTTCG	GCGGATCTGGAGGAGGTCTG
EST	estHGL2810	TCGTCAAACCCGTCAAAGTTGG	AGCAGTGGTCTCCTTCTCTAGC
EST	estHGL2813	AACAGCAAGTAGCAGCGTCATG	GCAAGCCCACAGTCAGCAATAC
EST	estHGL2814	TGCCACAAGAACTGCCACAAC	ATTGCCTATGCTCCGTTGGTTG
EST	estHGL2815	GCTGTCGTGGCTGCATCTAC	TCTGGTTCTGGTGGCTGGAG
EST	estHGL2818	TCATCGTTCGTCAAGCGGTTAC	ATTATCCTGGGCGTCCTTCTCC
EST	estHGL2820	ACTCCTCCTCCTCCTCCTCAC	TTTGGCGGTTTCGTGGTACAG
EST	estHGL2821	TACCCATCCCGTTCAGCAGTTG	AATCGGCATTGCGTGTCACTTC
EST	estHGL2823	CCGTCAGGAAGAAGGCGAGAG	CGCTGGTCTTCGGTCTTTGC
EST	estHGL2824	AGTAGGAGGAGGAGGAGGATGG	GTGCCTGAGCCTGTGTTGTTG
EST	estHGL2826	CCGTGAGAATGGGCAGAAGAG	GTGGCAGCGGCGATAATCC
EST	estHGL2828	ACTTCAGCGGTCCATTCCTCTC	ACTCCTACGCCCAAACCAAGAC
EST	estHGL2831	GATGGCTCATGTACGGTCTTCG	CTCTCCACTCCCACACTTCCC
EST	estHGL2833	TGGCGGCGGTAGAGGAGAG	CCACCACCACCACCACCTTTAG
EST	estHGL2834	CCTCCTTCTCCTCCAACCTCAG	ACCTCCGCATTTACAGCCATTG
EST	estHGL2837	CGCTCGTTGTCGTCGTTGTAG	CTCTGCCTCTCCCTTCTCTTCC
EST	estHGL2838	ATCCATTCCGATCTCCCTCCAG	TCGCTTCACCGCTCCTTCC
EST	estHGL2839	GGCTCTGCTGCTTGGAATGG	ACATCACCTTCTCCACCGACTG
EST	estHGL2840	GCTGAAAGGGAAGGAGGAGGAG	ACATTGTGCGGAACTGCCTAAC
EST	estHGL2841	TGACCTCGACCTCAACACCAG	TCGTGGAGCCAAGGACAAGAG
EST	estHGL2844	ACATTCGGTTACTTGGCTCCTG	GCAAGCAACCATTCTCGTCATC
EST	estHGL2847	CGCTTACTCCTGTGACCACTTC	TTAACGCAGCCGCCTTTACG
EST	estHGL2848	CAGAGGAGACCAGGCACATACC	ACAGTTGACACGGCTCATCTTC
EST	estHGL2850	GCTGTTGTCTCTTCGCACTCTG	GTCGCAGGCAACCTCTTAACG
EST	estHGL2851	TGACGGGACGGGACAGATTG	ACGCTCCTCCTCCTCCTCAC
EST	estHGL2853	CGAGTACGCTGAGTCTGAAGTG	GGCTTCCACATCTGTTGCTTCC
EST	estHGL2855	GATTCTCCACCGACCCTTCAAC	AACATCCACGAGCATAGCCATC
EST	estHGL2857	ATGAAGACTCCACCAGGCATCC	CGGCGTATGTTGTGGCAAGAC
EST	estHGL2858	TTCTGCCTCGCCTCTACTTCTC	CCACAATGTCGCATCCTCCTG
EST	estHGL2859	AACTGGAACGGGTAGAGGGAAG	TCTGCTCATCTTTGTCGCTCTG
EST	estHGL2864	CGCATTACACAAGGCAGGTAGG	GCCACTCACGAACTACTGTCAG
EST	estHGL2866	CAGGCGGAGGCGGTTAGG	ATGCTTCCTCGCTTCAAGTTGG
EST	estHGL2872	AACCTCCTCGTCGCCTATACAG	CTACCGTCGTATCCACAACTGC
EST	estHGL2875	CCCAACACCTCCACCAAAGATC	CGCTTCCATCCTCCAACACTG
EST	estHGL2876	GCCTCACATTCACGGACTAACC	TGGAGAGTTCGCATCAGAAAGC
EST	estHGL2877	GGTTGCACGGCTTCAGAGAC	AAGAATCACCACACGCCAAGG
EST	estHGL2878	GCAGAGCCTCCAACATAGCAG	ACCTCGTCCACCGTCATCTC
EST	estHGL2880	CCCAAAGCGGAAGCATAGGC	ACAGGCGACGACGACGAC
EST	estHGL2884	GGAGGATTGCTTTGCTGGTGAC	TGAGACGGGGAATAGGCTTTGG
EST	estHGL2885	GCGGGAAATCGGACCAACTAC	CCACGGCACCACACAATTCTC
EST	estHGL2886	TGTCGTTGTCTCCGCTACCTTC	TCTCCACCGCAGCCTCAATC
EST	estHGL2889	GGAACACAGCAGTTGCGTCTC	GGCGGGCAGTGGCTCTTAG
EST	estHGL2890	CCTTCTCCTCCACCAACCTCAG	ACCTCCGCATTTACAGCCATTG
EST	estHGL2891	TCTCTGAGGCGGTGCTGTTG	TACGGCTTGTGTAGGCGGAAG
EST	estHGL2892	AACTGTGGATTCGCCGTATTGG	GCACCGCAGCATCCTTGG
EST	estHGL2893	AGAGCCACGAGGTCACCAAC	TGCTTCTCCTCCACGGATTCC
EST	estHGL2897	ACCAAGGACGAGGCAGAGAATC	CCTCTGTTCCGCTGGTTGTTG
EST	estHGL2898	CGGTGCTGGCTCCTAGTATCG	CGCCTCCGCAACAAGATCAAC
EST	estHGL2899	ACAAGAGCAAGGTCGAGGTAGG	GGAGGTGGCGGTGGTTGAG
EST	estHGL2901	AACGAGAGCACTTAGGCAGAGG	GACCATCCGCAGCATGATTTCC
EST	estHGL2902	CATGGGAGGAGGATGGGAAGG	GTGCCTGAGCCTGTGTTGTTG
EST	estHGL2903	AAGGAGGACACGGCGTTCAG	CGTTCGTCGTCACCATCTCAAC
EST	estHGL2904	ACTGTCTGTCGTCGCTCTGTG	TCGCCGCCGTCGTGAATG
EST	estHGL2905	TGGGATGTGCTTCGTTTGTGAC	GGCTTACTCGTCTCGTGGTTG
EST	estHGL2906	TGCCATTGTCCAGGAGGTGAAG	GTCCAAGAGCGGTTGTTGTTCC
EST	estHGL2907	ACAACAGTGGAGGAGGAGGATG	CGACGAGCCCATTGGAGAATC
EST	estHGL2910	GTACCCACGATCACCTGAACTG	CCGCCACCACCTAACAACAATG
EST	estHGL2913	GCCTCGTGCCTGTGCTTAAC	AGATTGCCAAGTGTGCCTTCTG
EST	estHGL2914	GCGATAAGTTCACGACGGTCTC	TCCTCCAAGTTCTTCCCTCCTC
EST	estHGL2915	CGTCTCCATCTCCTCTGTCTCC	CGTCGTCGCAGCCAAGAAC
EST	estHGL2916	ATGTAACGGCTCAACGCTACG	CGCAATCAAGTGACCAACTAGC
EST	estHGL2917	GCCGCTCTACCATTGAGTGATG	GTTGCTTCTGGCGAGACCTTG
EST	estHGL2922	CTTCCTCATCCCACCACACAAC	GCAGAGTCCAGCAGGTTTCAG
EST	estHGL2923	CTCCTCCTCACCTCTCCACAAC	GCTTCTCCTTCTGACGCTGATG
EST	estHGL2925	GTTCTGCTTGGTGATGCTGGAC	CTTGTGCGTCTGCCCGATTG
EST	estHGL2927	TCAAGCAAATGGGCGAACTCTC	TTGATTGGGACTCGTGCTGATG
EST	estHGL2929	AGTGTTGCTTGTTGCTCTGGTG	GCCGATGAACTGAGTGCTCTTC
EST	estHGL2932	AAGTTGAAGGCTCGATGGTTCC	CACGCTGGCTTGGCTACAC
EST	estHGL2933	GCGGCGATGCTTGGAGTTG	GAACAGAACCACGAGCGGATG
EST	estHGL2934	AGAAGTCGCCGTCGTCATCTC	CACAGCCACCATTGAGAAGCC
EST	estHGL2935	GCTCACCAGACAACGCAGAAG	GCTTGAACCGCTGTTACATCCG
EST	estHGL2936	ACTCGCTGCTCTCGGATACC	TCGCCATAGAACTTACGCAACC
EST	estHGL2937	ATCACACGCAGTCTCTTCACAG	GAGGTCTACTCGCAGCTCAAAG
EST	estHGL2939	TGGTTCCTCAAGCAGCAAGTG	TCGTTGTCTCCCTGGTTTGTAG
EST	estHGL2940	GGCGGCATTCCCTTTGTCTC	TGAGGAGGAGGAGGAGGAGTG
EST	estHGL2942	ATCCTCAGGTTGGCTCCATCC	GTTCAGGCTCTGGTCAACTTGG
EST	estHGL2943	GCATAAGCCGACTCCGACAAG	CCTCCAAACCCTGACCCTCTC
EST	estHGL2946	AGCAACCACGGCGGAGAG	CCACCACCACCACCACTACC
EST	estHGL2947	GCTACTCTCTCGCCCGCTTAG	TGCTGTGCTCTTGTTGGAATCC
EST	estHGL2949	AAAGGAAAGCACGACCAAGAGG	GGCGAGGTGGAAGACATTGTG
EST	estHGL2950	TCAGCAGGTCGGCAGAAGC	GAAGCGTGACATGGGTGGATTG
EST	estHGL2953	CTTGTGAAACTCGGCTTGATGC	GCGTCGCTACAGGAGAAGTTC
EST	estHGL2954	GTACGGCGGAGCGAGGAG	GCCTGCGGATTCACTCTACAC
EST	estHGL2957	AACTCCGTCTCCGAGCATGG	CCAAGAAGCCACCAGCAACAG
EST	estHGL2961	CGCCACCACTACCTGTTGAAC	CGCTGCCGCCGATGATAAC
EST	estHGL2962	CCGAAGACGAGGAGGTTACAGG	CACTCCACTCTACCGCAACAAC
EST	estHGL2963	ATCGCTTAACCGTCGCAAGAG	GTTCGTAGCCTTCGCAGTAGC
EST	estHGL2966	GCACTTGGCAAGGACTGTCTC	GGTGATGTGGATGCTGCGATAG
EST	estHGL2967	TCGCCTGTCCCTCCTCTTCC	CCGCAGCCACCGTCTTCAG
EST	estHGL2968	TTCCGTTCTTGGCTGCGAATC	TCTCCTCCTTCTCTCCCTCCTC
EST	estHGL2969	GGTCCGAAGCACTCAAGTCATC	GCTGCCGCATTGTACCATCC
EST	estHGL2970	CAACCACCACCACCAGTTCATC	AGTCACCTTCATCGTCCTCTCC
EST	estHGL2973	AGTCAGACAAGAGTGCCTTTGC	CGACCAACTATGCCTCCTCAAC
EST	estHGL2978	CCGAAGAGAAACCGAAGCAGAG	GGTTGATCCGCACACATCCTAG
EST	estHGL2981	CGACGCCGAACGACTTTCTC	TTGTCCCAGGTGATGTCATTGC
EST	estHGL2983	AGGCTGCGGCGTCACAAG	AGACCAAACCATTCCGACAAGG
EST	estHGL2985	AGACATCTTGGTGGCACGAGAG	TGGCAGGAGTTGGTAGTGTGAC
EST	estHGL2987	TGCGGTATAACAAGAGCGAAGC	AGCAGAAGCCTGATGGAGAGTG
EST	estHGL2990	GATACGCAGCGGCTTGTGTC	CCTCCTCCTCCTCCTCCTCTC
EST	estHGL2991	TCCTCAACCACCACCACCAC	GGGACGGCGAACAAACAGAC
EST	estHGL2993	ATCACGCCGCCGAGGTTG	ACCACCACCACCAAGCCTTC
EST	estHGL2994	CGTGGAAGGACCTCTCCGATAC	GTTCATGTGGCACCGTTCTCTG
EST	estHGL2995	AGGGACCCAACATGACCAGAC	AGAAACCGCAACTCAAGAGACC
EST	estHGL2996	GCCACCGTTGTTGTTGTTGTC	TCCACCGCAGCCTCAATCC
EST	estHGL2997	GGCGGGTCAATCTCCTCTCATC	GCCGACTCTACCTCTTCCTCTG
EST	estHGL3001	ACGACAGCAAGAACCGCAAAC	TCAGAGAAACCTCGCCACCTAC
EST	estHGL3003	CGCATCAGGCAGAGGAGGAG	ACCGCTGAGACTGGCACTTAC
EST	estHGL3007	TTTCCGACAACCACCACCTATG	TTCCTCCACCACCTCTCAAGAC
EST	estHGL3009	GTCTTGGTGTCCTTTCGTCTCC	CACCGCTTCAATTAACCATCGC
EST	estHGL3010	ATGGTTCCTCAAGCAGCAAGTG	TGTGAATCAGGGTCAGCCAAAC
EST	estHGL3012	GTGAGCCAGAAGAAGCGTAGC	GTGGAGAAGGCACACCTGAATC
EST	estHGL3013	GCGAGACAGTCCTAGCCTTGC	GGCGAGGGTAGGTTCCGTAAG
EST	estHGL3016	TCAGCAGGTCGGCAGAAGC	GCGTGACATGGGTGGATTGG
EST	estHGL3017	GCATCGTCTCTCCCAACTAACC	GTGAGCGTAAGAGCAGCATCC
EST	estHGL3020	AGAAGCCGCCGTCGTCATC	CACAGCCACCATTGAGAAGCC
EST	estHGL3021	GGTCCGCAGCATTGGTATCAG	CCGTGGCACCTCCGAGAG
EST	estHGL3024	TAATGGGTGGACAGAGGATCGG	AATCGGCGAGCACTGCATATAG
EST	estHGL3025	TTGTTGCTGCTGCTGCTCTG	TCCACAACGGCACCAAAGAAAG
EST	estHGL3029	TGGTGATAAGGATGCGGAGGAG	CAGCGGAGGCGAAGGTAGAC
EST	estHGL3030	ACTGTGGTTGTCCGTCTGAGG	GCGGCGTTCCAATGTGCTC
EST	estHGL3033	CAACGGAGGGACGATGAATGG	TTGCCACTCTCGCTTTCTTGTC
EST	estHGL3037	AACGCTGAGTGGACTCGGAAG	GGTGAAGTAGACGCTGCTGTTG
EST	estHGL3040	TCCTCCTCCTCACTCAGTCTCC	ACCTCACCACCATCGTCCAAG
EST	estHGL3041	GCCCTACCTTTGACCGATATGC	CACTTGTCCGACTGTTGCTGAG
EST	estHGL3042	TCAATACCAGCCAATGCCAACC	AGACAGCAGCAGCGAGGAG
EST	estHGL3045	GACAAGCGGAGGAGGATCAAAG	TGGATTGGTGAAGGACATTGCC
EST	estHGL3046	CGCTCTCCTCTCCTTCCTCATC	CTGGTGCTGCTTTCTCCTTGTG
EST	estHGL3053	TATGGCGGTCAAGGAGTGGAAC	TGGTTGGTTGGTTGGGCTCTC
EST	estHGL3054	ACAACGACGCTCCTCCTTCTC	GGCGACAGATGAGCAGCAATC
EST	estHGL3055	GGATGATGGCACTACACGAAGC	CTACCCAGCACCCACCCTTC
EST	estHGL3057	CCGTCCGTTGTGAAAGTCTCTG	AGCCTGCCGTCGTTACTGG
EST	estHGL3060	CCTGGAGAGTTGGCGAAGTTG	GGAGGAGGCGGAGCACAAG
EST	estHGL3061	TGAAGACTCCACCAGGCATCC	CGGCGTATGTTGTGGCAAGAC
EST	estHGL3062	TCCGCTTCCAGGTCTCTTGTAC	GATGAAGAGCGAGGAGGAGGAG
EST	estHGL3067	CGACTCTGACGGATGTGAAGTG	GCTGCTGGAAGAGAAGGGAAC
EST	estHGL3069	CCGGGACACACAGCCAAAAC	GGTGTAGCCAGCGATTGTAAGG
EST	estHGL3074	GCTTGCCTCTCCTTCTTCACTC	TGCTCGTGGACCTGCTATCTG
EST	estHGL3075	AAGCACCGACAGAACCATAAGC	AGGTCTTCCCGTTCCGTCATC
EST	estHGL3078	TGGCGGTGGCAAGAGTGAG	CTGGAGGCTGCTATGGAGGTC
EST	estHGL3079	CAGAGCAGCTTCCTCAACTTCG	TTCTCCGACAACCGCCTCTC
EST	estHGL3080	AGGCAATCAGGTGAAGCAAGTG	TGGCGGGTCATCAGCAAGG
EST	estHGL3081	GCTCTCGGCTTCAACGCATATC	AGGTGTGGCGAACTTTGATGAC
EST	estHGL3084	AGCCTGTGTCCTGTCTTCTCG	GCCGTCCATGCCGATATGTTG
EST	estHGL3087	CTTGCTTCTTCACCGCTAGTCC	ATGGCTGCCGTTGTCAAAGTC
EST	estHGL3089	TGAAGGAGACGGTGGCTGAAC	GGAGCGGGAAGGAGGCATTAG
[truncated: 1,804 more rows]
