# Supplementary material for: High-throughput development of simple sequence repeat markers for genetic diversity research in Crambe abyssinica
Source: BMC Plant Biol. 2016 Jun 18;16:139. doi: 10.1186/s12870-016-0828-y (PMC4912734; doi:10.1186/s12870-016-0828-y)
Supplement: Additional file 2: — The total dataset of the genomic-SSR primer sequence. (XLSX 3479 kb) [file 12870_2016_828_MOESM2_ESM.xlsx]

## Sheet: Sheet1
Type	#	F	R
Genome	gH001228	AAACAGAGCCTTCAAAACAGAG	TTCAGGTAACTCTCCATCTTCC
Genome	gH001748	AAACCGTACCGTACCGTAC	TGGAGACGAAGACACTGTTC
Genome	gH005651	AACAGTCGTTAAACCCTAAACC	CTACTTGAAGGTTGCGATAGC
Genome	gH006852	AACCTAACGTGATCCCATTTTC	TTGAGGTTTTGTGTTTGCTTTG
Genome	gH007189	AACGACGATTGTTTCTCTTTC	TATGGAGGTGAGTGATTTTGTC
Genome	gH007190	AACGACGCCGCATGAGTG	GTGTAGAGACCTGGTCCTTTCC
Genome	gH012426	AAGTTGACCAGACTACCTAACG	AGCTTTGTTCTTGTCGGAATC
Genome	gH015966	ACAAAGGTCTATGTCCAACTTC	GAGAGACCCAAGAGTCCAAG
Genome	gH016757	ACAAGGTGAATCATTCGTTTGC	CACCGTCATTAGCCCTTTTATC
Genome	gH017321	ACACAATTTGGATTTTGGAGAG	ACTTCACTCGAACACTATACTC
Genome	gH018110	ACACTCCACGAAGATTCCTAC	CCAGGCGGGTTGATTAGG
Genome	gH021448	ACCATTCTTTCTCTGCTGCTC	GCTGAAGAGGAGGAAGACATG
Genome	gH024862	ACGTGCATTTAGAACTTCTTC	GATGCTCCACTCGTTAGATTC
Genome	gH025173	ACTAAACCAAAGAAACAAAAGC	GCTTCAACTATGATCCTTATGC
Genome	gH025217	ACTAACAATGCTTACGTGCTTG	GTGGAAAGACCTAACCCTGAG
Genome	gH026355	ACTCGTGGATCTAATTAACTCC	AGAGGAGATAACGCATGGAG
Genome	gH026903	ACTGCGTCTTCCTCTGTTTATC	ACACAACCGAGTCAACATCAG
Genome	gH030701	AGAGAAGTGTCATGCAACTGAG	GACTGGCTTCAAGTAAGACAAC
Genome	gH030881	AGAGAGAAGTCGCCAGAGAG	CTCTCCAGCGACCTCTCTC
Genome	gH031911	AGAGTCATTCCTTCTTCTCCTC	TTCTGCACCACCGTATCTTG
Genome	gH032602	AGATGGCTTCTCGAACAACAAC	TTACCCACTCGTGTCCTACTAC
Genome	gH034100	AGCCAGTGAATCATTCTTCTTC	GAGAATGGGTCACCGAGTTC
Genome	gH034199	AGCCCAGATATGTTCTCTTCAG	CAGAGTAGAGTTCGTTGTTGC
Genome	gH035808	AGCTTTGCAACTCTTTTAAACC	GTTCGGATGATGAATGATGATG
Genome	gH035840	AGCTTTTCTTGACAATATACCC	TCTCCACCTTATTCTCCTACC
Genome	gH037719	AGGGTTTGAAATGGGAGATGAG	TGTCCAAGTGCTTCTCTGTTC
Genome	gH040058	AGTGGTGATGCTGCTGAAC	CAAGCTCATCCATGTCCAAATC
Genome	gH043192	ATCAAGCAGAACACAGTAGATG	TTCATATTCCCACCTCAAAACC
Genome	gH043666	ATCAGTCTCTGCCTCGATATGG	CGGCGAAAGAGGTTGAGAAAG
Genome	gH043870	ATCATGGACACTAGCGTAAGAG	GCATCATCCTGCTCAAGATTAC
Genome	gH044829	ATCGCTAGTGCCATTTCAC	CACCTGCTTCTTTTATAATCCC
Genome	gH046606	ATGATGATGATGCTGGTGGTG	GCAAAGTTTCCATCGCTCTATC
Genome	gH046815	ATGCACACACATCTTAACATTC	GGAAGCCTTGAAAAGATGATC
Genome	gH046940	ATGCCAAAGTCGCTCCTG	AGGTCAGCTAATCGTTCAAATC
Genome	gH049903	ATTCGACATACAAAAGACTCTC	TGCTGCGGAATTATACTCAAG
Genome	gH051609	ATTTTCTCTCCCTCACACACAC	TAGTATTTGCTTTGTGCGTGTG
Genome	gH053597	CAAGAACACCACCAACATAAGC	TTTGCCTTCAATGCCAGAGAG
Genome	gH053725	CAAGAGAAGAAGCAGGAAGATG	TGTCCACAAATCCAAAACTCG
Genome	gH054128	CAAGGTACACCATTCTTTGTTG	TTAACCTGACAGACCGTGAG
Genome	gH056654	CACCTTATGTCACCTCTCCATG	TGCTAGACGGTAAACCTCCTAC
Genome	gH060523	CATCATCCGATCTCGCATCC	GTGTCCTTCACAGAGTCCATC
Genome	gH062766	CCAAAGTAGAAAGCAAAACAAC	GGAGGGTGTCAAGGATTTAC
Genome	gH063210	CCAAGTATCCACACGGGTAAC	GGACTGTCTCTGAGGCTCTG
Genome	gH063395	CCAATGAAAAGCAGAGCAGAG	CGCCGTGATTGAAGAATAAGG
Genome	gH064943	CCATCAAGCACCTACGTTTC	CTTACACTGTCTTCCTCTCCTC
Genome	gH065140	CCATCTCTGCATAGACAGTAAG	GAAGTTTCAAGCTTCATACCG
Genome	gH067794	CCGCACAGTTGATTCGTAAG	CTCTTGTGGAAACAGAGGATAC
Genome	gH068384	CCGTCTTCAGACATCATTATCC	TAACAGTGTTGAAGTGAATTCG
Genome	gH071789	CGAATGGAGATCTTGGGAAGG	GACCACACTCAGAGAGATTAGC
Genome	gH074385	CGCTCGTAGGACTAATCAAACC	GCGTACACATCAATGGAAGGAG
Genome	gH075016	CGGATCGGCGTGTACCTAC	AGAGAGGGATCGAGATGAATGG
Genome	gH075344	CGGCTTAGTCCAATCTCTTAAC	CCGTCATTGTAGCGTTTGG
Genome	gH077233	CGTGGAAACCCTAACATACAAC	ACATATAACGTCGGTCTTACAC
Genome	gH077945	CGTTTCCCAATTCCCAATCATC	CCTCCTCCTCATCCCCTTG
Genome	gH078002	CGTTTGCGACTTGGTTTGG	TTCACTGTCTTCGATATTCCTC
Genome	gH078869	CTAGAGTCTGTGACTGGTGAG	TCTCTTGCCCTATTCTCTTCTC
Genome	gH079024	CTAGGCCAGCTCATCATCATC	AAGAAGGCGATGAAGTAGTCC
Genome	gH080476	CTCCATGCCCACCTGATAAAC	TGTTGGTGCTGCTGTAAGTTC
Genome	gH081177	CTCGCTACGGCTTCTTCG	GCATCTTTGTCCCTCATTGTC
Genome	gH083300	CTGCAACATAGGGAGTGGTG	TCTTCTCTCGGAATAGACACAC
Genome	gH083521	CTGCGAGTTAGACTTAAAGAGG	TTGCTCGTTACCCTTTTGTTC
Genome	gH084912	CTTAGGTGAGACTGTTACCATC	TTCCGTCTCTCTCAGATGATAG
Genome	gH087105	CTTTGAATTTGACGTGAACCG	TTAGCAATGCGAAATGTAAGTG
Genome	gH087916	GAAAGCAAAACATGACAAACTC	TGAGAATATGCTGGCAAACG
Genome	gH089317	GAAGCATTCGTCTGTTGTCATC	GAGAAGAGGTGTAAGGTGCTG
Genome	gH089326	GAAGCCAAGGTGAGTCTATGAG	GGTTAAAACAGCCAAGAAGTGC
Genome	gH091381	GACGACGACTCAAACAACAAC	GCGTGAGAATCGAGGAAGAC
Genome	gH091785	GACTCGCTTGACACATGG	ATCTCTCATTATACGTCTTGGC
Genome	gH093159	GAGATGTTGCAGATTGTTGAAG	CAGGAACCCCAAGCAGAAG
Genome	gH093512	GAGCCTGATGAAGATTGAAGAG	TTGGAGATTGTTGATACCTGAC
Genome	gH093556	GAGCGGAAGAAGCAGATAGC	TGCAATGAGGTTGTGAGTCTG
Genome	gH093760	GAGGAAGAGGAGGAGAAAGAAG	GCAACCACAAGCACATCATC
Genome	gH094150	GAGGTCAACAACAAGAATCCAG	GGTGTAGCCGTAGTAGTAGTAG
Genome	gH094369	GAGTCATTGTACGAGGATTTAC	GTGTTACTCGTAAGGTTCTAGG
Genome	gH097036	GCAAACCACATGGAGAAAGC	TAGGCATTGGCTCGTTAGTTC
Genome	gH097791	GCAAGTGAAGAAGCTCTATGTG	GGTGGTTTTGGCAAGGTTTAC
Genome	gH097891	GCAATCACCAGATCCATATTCG	GTCCATTCCACCCATCATTTC
Genome	gH098167	GCACAATCACTTAAGCGTACC	TTGTCTTCTCTGGTTCTTCCTC
Genome	gH100528	GCCACCACCAGGAATTATTAC	CAAGAAAGATGCGCTTTTCG
Genome	gH100778	GCCAGTTCCTCTTGTTCAAC	AGCAACCCACCAGATAAACC
Genome	gH102503	GCGACGCATCAGGTACATG	TTGGATGTCGATGTTGTTGTTG
Genome	gH104637	GCTCTCTGAGTTCTTACAAGTG	ACACGCAGGTTTATTTCCTTTG
Genome	gH104814	GCTGAAAGAGAAACACGAAAG	AAAGAAGCATAGACACATTGAG
Genome	gH104900	GCTGACGCAACCTAACTC	AGTTTGGAAAGAGATGAAGAAG
Genome	gH105904	GCTTCTTCACCGTTAGTCCTAC	ACTTGAACCTACCTTTGTGGAG
Genome	gH108352	GGAGTGGGATATAGAGGGAGAG	TGCTACAGAGCTATCTAAGGTC
Genome	gH109132	GGCACCATCTATTGTGTGACTC	GCTGCAACTGCTCCTATACTTC
Genome	gH109154	GGCACTAGATCAAAGCAGAAAC	TCGCTGTCGATGAGCATAAC
Genome	gH109395	GGCATTACAACTCCCATATCG	CTGTAGTTTCAGCAGGAGATAC
Genome	gH109698	GGCCTCTCACTTGAATCTTCTC	AGATCGGAGGATTCTCACCTTG
Genome	gH112115	GGTAGATGATGCCACAGATC	TATGTAACGAGTTTAGGATTGC
Genome	gH113517	GGTTCTTCGATGAGTTGTGGAG	GAGCTTCACGATCCGATGATG
Genome	gH113588	GGTTGCAAGTACGGAATATAAG	TCTTCTTTCTTGGGGTTCATG
Genome	gH113981	GGTTTTAGCATGACGGTTTGG	AATGTTGTCTTCCCAGTTCCAG
Genome	gH114270	GTAAGCAGAGCAACTACACAAC	GCCATGAGAAACTCTCTTCAAG
Genome	gH114602	GTACCTACGGACGACAAAC	AAGTGTTAATGCCTTTATTGGG
Genome	gH115927	GTCCACCCATAGGATTTAACTC	CCCTTCCACAAGCTCTCTC
Genome	gH116583	GTCTACCTAAAGCTTAAACTGG	CTGCTGGACAGGTAATTTTC
Genome	gH116710	GTCTCCCAACCAGAACCTG	TGCCTTCGTATACAAGTTACAC
Genome	gH117063	GTCTTGAACCCTTGCCTCTC	CTTGCCGTGACTCCGAAC
Genome	gH117513	GTGAGGAAGAAGCTTGAAGAAG	ACAACTTCAAACACTCACGATC
Genome	gH119573	GTTAGGTTCTGTGATGATGATG	GAAGGTGACAATACATGAGTTC
Genome	gH121329	GTTTGGGACATTTTAGAGAGAG	CCTCCACCACACTCAATTAC
Genome	gH122241	TAACATGTGGGATATGGAAAAC	ATCCAAGTTGTGTTAGAAGAAG
Genome	gH122483	TAACTAACTGCCCCTCTCTCTC	GGCAAATGCTTTGGTTATGGG
Genome	gH122579	TAACTTTGGACGAGTTTTGACC	AATCTTATGGAGGCTCTCTCTC
Genome	gH123285	TAATGTAACCAGATCCGAGAG	GGAGACTGGCTCTGTATGC
Genome	gH123642	TACACGATAACCAAAGGACAC	TATCCATCTATTGTGTGTTTGC
Genome	gH124112	TACCCTTTAAACCGACTTGTGG	TGACAATCCCAACGCTTGC
Genome	gH124633	TACTCCCTTCTCCTTCTTCTTC	AGTTGCAGAGACAACGAATAAG
Genome	gH125114	TAGAGAATTTGGTCTGATAGGG	TATATCGAAGCACGAAAGAAAG
Genome	gH128268	TCAAAGCCTGGATGGATAAAAG	ATTGCAGACAACAAAAGGAAAC
Genome	gH128363	TCAAATCCAAGCGTGTCTTTCC	GCCTTCGCATGATCCAACAG
Genome	gH128658	TCAACGTTTGTACTGTTCCAAC	AGGAAGCTCTCTACGATGGG
Genome	gH128773	TCAAGAACCCACACATCAGAAG	CTGACGACCACATCACTCTTG
Genome	gH129982	TCACGTCGAGAAGATGAAGAAG	TGTGGAAGCTGGCAATGC
Genome	gH131123	TCATACCTATCATGTGGCTCTC	CAAACATCCGCGCAGTTG
Genome	gH131654	TCATGCAAAAGCAAACAAACTC	GAAGACAAGAGCCAGCTAGAG
Genome	gH132926	TCCAGGTGAAGAGAAGAAGAAG	TCTTCCCGCCGATTAGCC
Genome	gH132929	TCCAGGTGCTAAGCCAATGAC	TGCGGAGACATAGACACAGAG
Genome	gH133578	TCCCCTTTCCTTGGTTTCAC	AATCGCTGGTGAGTAACTAAAC
Genome	gH134195	TCCGTGAAAGCTGCATTATTC	CGACAAGAACATTTGGAGAGAG
Genome	gH134913	TCCTGGGTAATTTAGGCATAAG	GTTTTCACTCACCACCATTTTC
Genome	gH134984	TCCTTACCCACCTCTCTAGTC	GGATGCCAATTTGTAATGTCAC
Genome	gH136377	TCGGCAAACCTCAATGAAATC	TAAGAAGACGAAGACGATCATG
Genome	gH137183	TCGTTGTCCGTGCAGTTC	TTCATAAACCAAAGGCCCAAAC
Genome	gH137302	TCTAAAGCTCGATGTGAGTCTC	ATCGCAACAACTTTACCCATG
Genome	gH138368	TCTCCATTTGCTAGTCGTCTG	CTCCAATACCGGCTGATCC
Genome	gH138908	TCTCTATCGTCTCATTGCTTGC	TGCGAAAGACAGTTCAAAGATC
Genome	gH139209	TCTCTCTTCTCTCTACAAGAAC	TTCTCTCACACTCTCTGTTTC
Genome	gH139307	TCTCTGCTGTTTTCCGTTTTG	TAACCACCATTAGCGTGTTTAG
Genome	gH140223	TCTGTAAAGCCGTGAAACTCG	GCAAGGGAGAAAACAGCATAAG
Genome	gH140845	TCTTCCTCAAATGCTTGTGTTC	GACAAGAGCTTCCATCATCATC
Genome	gH143243	TGACAAGAGCAAGGCAAAC	ATGGAGATATAGCATGTGATGG
Genome	gH143662	TGACGGTGAAGTAAGAGAGAG	TGCTCCCAAATTAGGGTTTC
Genome	gH144081	TGAGACTGTTGAAGTTGATGAC	AAGTTCATACACAAAGCCCAAC
Genome	gH144641	TGAGTCTTTGGTGGTGGATTAG	CTACAGCAGCAACTACAACAAC
Genome	gH146298	TGCAGAACCTTCAAATTCCAAG	TCGGCAGAATGCTTCAATCTC
Genome	gH146318	TGCAGACAAGGTGAAGAGG	TGCTTCAACTACTCTCACTCTC
Genome	gH146392	TGCAGCTATAGACGCCATTG	TCCTGTAGCATTTCCAGATTTG
Genome	gH147161	TGCCGACTAAATAAGTGTAGAG	GAGCTAGTCCTGAGTGTATAAC
Genome	gH147831	TGCTACGGTTTCACAAGTTC	CATAACACCTCCTGAGTTACTG
Genome	gH147976	TGCTCACAATGGTAATAAACCG	CTGAAGCTACAGAGAAAGAGAG
Genome	gH148022	TGCTCCACACAAGATATTGC	CATGTCGCTGGTGCTATTG
Genome	gH148397	TGCTGTTTCAGTGAACTTGC	ACGTTTGGTGCATGATGAG
Genome	gH148662	TGCTTGTGGAGAGAATTGAG	CCGTTTCTTTTCTTCATTTTCG
Genome	gH149574	TGGATCAGAGTTCTTCTTCTTC	AATCTGTCGTTGGTTATCTTTG
Genome	gH149645	TGGATGCTACACTCGTCAG	ACGTGCATTTAGAACTTCTTC
Genome	gH150810	TGGGTGGATGAAGAAGAAGAAG	TCTCATCTCAATCCACAGCTTC
Genome	gH151030	TGGTAGCTTTCCCTTCTTCTAG	TCTTCTCTGGCTTTCTTCACTC
Genome	gH151070	TGGTATCGGAGCCTTTTGAAG	TCTCACACCAAGTTATCCTCTC
Genome	gH151648	TGGTTCAGATACTTTGTTGCTG	GGAGATTGAAAAGCCCTTTGC
Genome	gH152243	TGTACAATGCATGTAAAGAAGC	GGGCACTGAGGAGTAAGAG
Genome	gH152534	TGTATATCTGAGCTTCTTCTGC	CCCATATGTCTTGTCTCACTG
Genome	gH153343	TGTCTCTTCGTCGTGATTAGC	GAGTAGTTGGAGGTGGATGATG
Genome	gH153684	TGTGAGTCACTATTCTATACGC	ATCTTTTGTGTGAAATGTAGCG
Genome	gH155914	TGTTTTCTATACACTTCTGCAC	TCATCATCTCGAAGGTTCAAC
Genome	gH156356	TTAAGAAACGTTGGAGAGAGAG	GATCTACGCTCGCCCAAC
Genome	gH156643	TTACAACAACAGCAAAGTACCC	TTATACGATCTACCGCACTGG
Genome	gH157408	TTAGCCCATCTCTCTATCAATC	ATTACGAACCATACCATCTCTC
Genome	gH157614	TTAGGTGTTAAGGACAAATCCC	GTGATAGCTGTACGATTCTACG
Genome	gH157642	TTAGTAGATGCCGGAGAGAGAG	CTTTGCACTTCTGATTCCCTTC
Genome	gH157931	TTATCCTCCTCATTCCTTTTGC	CGGTGGTTTTGATCCAACTG
Genome	gH158098	TTATGGCTTTACTTGACTGGTC	TGGTGATGTTTGAAGAAGAAGG
Genome	gH159274	TTCATCATCAGCCTGGTCAAC	CTAGCATGGCAGAGAGGAAAG
Genome	gH159502	TTCCAAACAAGATAACACACAC	TACAAGAAAGTGAAACTGAAGC
Genome	gH159605	TTCCACACTGAGAGCAACTG	CACCTCCAGTTTTCTCTTCTTC
Genome	gH160200	TTCCTCCTCCCGCAAGTC	ATATCCATCGTCACTGAGAAGG
Genome	gH160413	TTCCTTGCGTTGCTTCTTATTC	GACGAACAGAACTCATCTCTTC
Genome	gH161464	TTCTCTAGAAGTCTTCATGTGG	TGCTGAGATTAGAGGTAGTGG
Genome	gH161892	TTCTGTTGCTGATGAGAGAGAG	GCTGACAAGTTCGCTCCTG
Genome	gH161914	TTCTTACACTTCTCCTGACAC	TTTTGTGTGTTAATTGTGTGTG
Genome	gH162083	TTCTTCTAACGCTTCTTTCTTC	AGAAGAGTCTTAGTGTGGTAAG
Genome	gH162146	TTCTTCTTCTCGGCGATGATC	TTTCACCCAGTTTCAATCACAG
Genome	gH162204	TTCTTGATGTCCATAAATGGTC	ACTCAACAAATCAACATCCTTC
Genome	gH163197	TTGATCTCTGTGCTTCTTAGTG	TAACTCTCCACTTGACTCAAAC
Genome	gH163309	TTGATTCAGACGCAAAGTTTTG	GAGAAACCAAATTGCAGATTCC
Genome	gH163319	TTGATTCCAAGAGTTCATGTTC	GAATGATTCAGTGACCTCTCTC
Genome	gH163876	TTGCGTTATTGAGCCTTGTTC	CTGCGTTGTTGTCTTCTTCTTC
Genome	gH164096	TTGCTTAAGTAGTGTGTGCTG	AAGTAATGGAGGATGAGAAAGC
Genome	gH164209	TTGCTTTGCCTTCCTTCCTTG	CAGAAAAGCCCCTTTCTCTCTC
Genome	gH164772	TTGGGCGTCAAGCGAGAC	TTGCGAGAATGCCAGAGGAG
Genome	gH165072	TTGGTGCCATTGTTAGAAGC	TCTCAAACCCTAGATCCCATTC
Genome	gH165114	TTGGTGTGATTACTGGTATGTG	ACCAAAGATGGATGAAATCAGC
Genome	gH165223	TTGGTTTCTCATCTTCAATCAG	GCCGCCTTCAAAAGATCC
Genome	gH165418	TTGTATATTCCTCTCCCTTTCC	TAAGACAAAGACGTTAGCATAC
Genome	gH166182	TTGTTCTCTCCCTCTCACCTC	CTCCACGAGTAAGTCTGTAACC
Genome	gH167136	TTTCAACTTCAGCACACAAATC	TTCCCTTCCTTCAAAACAATGG
Genome	gH167408	TTTCCAACACAAGCCATATCTC	AAGGTATGCTTCCTCCAATTTG
Genome	gH167657	TTTCCTTTCGCCCACCATTC	ATCCGATTTGTAGCTCTTTCCC
Genome	gH168152	TTTCTTTCCCATGTCCTCTCTC	AGAAAGTGAGTGTTCGTCAGAG
Genome	gH168386	TTTGAGCTACTCTTTCTCTCTC	TCTAGCTCCTCTTTTAATACCC
Genome	gH168533	TTTGCACGTTTGGGTATCTC	ACCTAGTAAGAAAGTGATCGAC
Genome	gH168993	TTTGGGACTCTCACTTCACC	TGATTAACAATGGTGGACTTGG
Genome	gH169919	TTTTCGAATCAGACATCAGAAG	GCAGTCTATGCAAAACAAAAG
Genome	gHGL100001	CATCTCAGCACACGAGTTCAA	GCTGAATCTGGAGAAATGGG
Genome	gHGL100004	TTTTCATTTTGCGACCATCTC	GGGCTTACTCTCTGATACCTATTTT
Genome	gHGL100011	GAAAATAAATCTGACACGTTAATGTC	TCATATATAACAACCGTGAAGAAAAA
Genome	gHGL100015	GGGAACCCACCATAGACGAT	AAAAGAGAGTGCCTTTGGTAGC
Genome	gHGL100016	TTGCATCTAATCAAAACAGAGATAA	CATCTCAAAACTCTAATGCAACG
Genome	gHGL100023	TCATTCTCCACGCTCTTTCC	AGTCTTCCTCGTCGTGGAAA
Genome	gHGL100024	CTCACACCACCGAAGAGAGAG	TGAGATCGGATCCTTTGACC
Genome	gHGL100026	TTCTATTGCGGTTTGGATCC	CGGTGAAAAATGAAATTAAATTAATC
Genome	gHGL100027	GGCAAATCCTCAGGGAAGTA	GACCTTTAGGGATTTAGTGTTAATTTT
Genome	gHGL100033	ACCTGAACGCGGAAACATAG	TTGATATTCACCTTTGATGACCA
Genome	gHGL100035	TTTGTTGCATTTTGTATGGTCA	GGTGTAGGCAAGTATGAAATGGA
Genome	gHGL100036	GCAAAATCCACTTGAGGAGC	ACTTGGTGTTTCTTGCCTCC
Genome	gHGL100037	GACAGTACGCTATTCGACAAAAA	CGGCCGATGAATCTGATATT
Genome	gHGL100039	AGGAGAGATTCACCAACCCC	TGTCTTCGTTGCCTCTGTTG
Genome	gHGL100040	TCACATTCAACAAGAGACACGA	TCATTTTTAACATTTGAAAATGCA
Genome	gHGL100042	GCTGCCGGAATCTTGTTAGT	TTGGTCAACGATGTAAAACTCTG
Genome	gHGL100043	CACCATGTACGATATTTTATAATTTGC	TGGTTTTAAACTGTTTTTCTATCGG
Genome	gHGL100044	TGAGGATGGGATATCAATCTTG	CGTAGATCGCCTTCTAACGC
Genome	gHGL100048	CAAGCTTCAACGCCTCTTCT	TTCGCATCACGTGGAATAAA
Genome	gHGL100049	CACGTGACGTCCTAACAATACAA	AGTAACAACGATGGGAAGCG
Genome	gHGL100050	AAACAAATAAACAAACACTCGAGA	AGATTGTTCGCAGACTTGGC
Genome	gHGL100055	TGTGTGACAAGACAGAAAAGATGA	TATTTTTGTCCGCGAAAACG
Genome	gHGL100056	CAGAGACGAGCCGTTTTGAT	AAAACAATCTGTCCACTTTCCTG
Genome	gHGL100059	TCTGTGCATCTTTTTAACAACCA	CAAAACAGATGTTGTTGTGTCTTG
Genome	gHGL100060	AACTATATACTAAGAAAAACCGAACCG	TGCTTATCCAACGAAATTTGAA
Genome	gHGL100061	TTCTTCTCCGCTTGCTGAAT	GTTTTCTGGCGTGTCCTCTC
Genome	gHGL100062	AGGCGATTTGGACATATTCG	TGTAATTTCTTCATCTTCTTCTAGGTT
Genome	gHGL100063	AAAAAGCTTCTTTAGACATGAACAA	CCTAACCAGAAAAATAGCCGG
Genome	gHGL100068	TAACCCTTAATCAGAACCAATTCA	TGAGAGAATCGCTAATCTCGC
Genome	gHGL100069	GCGAGCAAGTGCATGAATT	CAACAAAGTTATAGTGGGCCAA
Genome	gHGL100072	AGTGGTCGCCTCAAATGAAG	TCGTCGTCTTCATCATCATCA
Genome	gHGL100073	CCTTTCCCTTTCTCTACAAGAAAA	TGTTCCTTACATACAAAATATACCTGG
Genome	gHGL100076	CCATATCCATCGGGAATTCTT	ACCCAAACAATGTGGGAGAA
Genome	gHGL100079	CCACCGAAGAATCAAGATCG	TCAATGTAGTTTGACTTTTGATTTG
Genome	gHGL100083	ACAATGAATATTGGTCAAGTGTGG	TTGTTGCGTGTAAACAATGG
Genome	gHGL100086	CCGCAGTACACGTTTCAAAA	CAGTTTATCTACCCAAAATGGTG
Genome	gHGL100087	TTGTGTGGTGGCTGAAGAGA	AATTGGCCCGGGTTTATAAG
Genome	gHGL100090	GTCTCCTTTAGGCCCGCTAG	CCTTGGACTCACTAGCCCAA
Genome	gHGL100093	AGGCCTAAAGTGATGTGTCTCA	TTGGTTGGTAGAACTTGGGG
Genome	gHGL100096	CGAAGCCTGCTTCTTAATGG	AACCATTTCACTGAATCCTTTCA
Genome	gHGL100097	CCCAAAATGTAAGATTGTTTTGG	TTTGGTTAATGATTTTTCTGCAA
Genome	gHGL100112	GCAATTAAAAAGTATGAATGATTGGA	AAAATCTAAGTTCATCAGAAAAAGGT
Genome	gHGL100113	TCTCTGTCAACTAAACTGTGATTTTT	TGAACAAATAAGTGGTGAATGCA
Genome	gHGL100119	CTTTGGGCCACTTCCAAAA	CAACTATGCATTAAAATAAGATTGTCA
Genome	gHGL100125	TGCTTCATTGCACCTATCTCA	GCGAAGGTTTGCTAAGATGC
Genome	gHGL100136	TCGAGTGGTTACGATCTCTTCA	ATGAGCTCCTCGTTCTCGAA
Genome	gHGL100145	TGGAACTGAGCAGGTGATTG	GCCAGGACCATTATACATGTTC
Genome	gHGL100146	CAATTATTGGAACTTGGTAAATGAAA	AAAAACAAAGAATAGCCATTGACTC
Genome	gHGL100149	ATACCTTGGAACCACGCTCA	TGAAAAACTCAGAGAAAATACGGA
Genome	gHGL100151	CGGTTTCTTGACGAGGATTC	ATTGAGAAAGGCACCATGGT
Genome	gHGL100180	AAAACCGCTGAGTTTAGCCA	GAGTTGCAGCTATGTCAAGGG
Genome	gHGL100182	CGTTTTTCAGATGAATAAATTTAACA	GCAAATCAAGAACTCGGATTC
Genome	gHGL100183	TTTTCTTTTCTCATCTTCTTAACACAA	AACCTTCCTTTAGCTCCACCA
Genome	gHGL100184	TCCCATTATTTTTCATGGCC	AGCCCTTTGTTTCAAACACA
Genome	gHGL100186	CGAATTTTCCACATTATGTAAAAGC	GATCAGGTTTTGCTTCCTGC
Genome	gHGL100187	CACTTTTCCCAATCTCAGATTTTT	CTTTGGCTGGTCGTCATTTT
Genome	gHGL100189	TTTGCCATAAATCGAAGCTG	GCTACATATAATAACCAGCCACG
Genome	gHGL100190	ATCTTTGGTTGCGTGGATTC	GATTGCTCACTTTGACAAGCC
Genome	gHGL100196	CAAACCCATTTTGATTGCTTT	GGTTTTGTTAGTTTGAGTTAATTTTGA
Genome	gHGL100197	GCAAAAAGCATTGCTCACAA	GGAACTTTGTTACTCTGCAAATG
Genome	gHGL100198	TCTTTAATGGCGAGAGGACC	CGCAAACTTTTGTTTCCACA
Genome	gHGL100199	AAGAGAGACAGATCGCTGCG	GGAAAGATAGCCCGACACAC
Genome	gHGL100200	CGTCGATTTTCGTCCAATTT	TCAGCTCTGATTGACAAATTCAA
Genome	gHGL100202	TCCTACTTTCAACTAAATTGATTCCA	TCTGATTCAAGGAAACACATCC
Genome	gHGL100203	TTTTTCATCTTAAGCTAATCGTATGG	TCTTGAAAGGATGTGGACTAGTTC
Genome	gHGL100204	AACCCAATTGAAACCGAACT	GGCTTTGTTCAATTTCCGAA
Genome	gHGL100205	AACGTTATCAGATTATTGTGTGGG	AATAAACAAAAAGCCAGTGGTTAA
Genome	gHGL100207	TGAACTCAAAGATTATAACAATTGCTC	TCCTAACCGAGTTATGGTTATCAA
Genome	gHGL100208	AACGAGAAGTTAACATCCTCGAA	GCTTTCTTTCTTTTTGACTGTGG
Genome	gHGL100209	ACCAGGTTATTGGATTGATAAATT	CTGCCCACCTCAAACTCCTA
Genome	gHGL100212	ATATTTGATCATGGGCTCGG	AACTACGACAAGAGCACAAGGA
Genome	gHGL100214	TTACACGGTATCGCGAATGA	AATCTTTGACGCTTTCCGAC
Genome	gHGL100216	CGATTTGACGTAATTATCTCTTGTG	TTTGTTTTCAAAGTTATCAATGGAA
Genome	gHGL100220	GATCCACACACGAATGACCA	CCTTGTTTGTTTCTCTGTTGTACA
Genome	gHGL100223	CGACAATTTATTAATGGGAGTAGGA	TGCAAGGTTTGAGTTTTACCC
Genome	gHGL100226	TCTTCCGCTGAGGTTGTTTT	CAAAATGATTGGTTTGACCTAAGA
Genome	gHGL100227	TTTCCGGTTCTTCAGTTTGG	CCACGAGTATCAGCTCCGTT
Genome	gHGL100230	CAATCGTCTAGGTCACATGGG	TTCTTTTTGGGATCAGCAGC
Genome	gHGL100233	TGATATGTCCACACTTACACACTGA	TTTTTAGAAGTTCTCAATATCCACTTT
Genome	gHGL100237	TTTCGTCAGAAATTTTTGTGAGA	AACATGCAAAGTCTATGTTCTTTTG
Genome	gHGL100241	TCACTCCTTTCACTGGATGAA	GAGTTTCAATAGCTTGGAGAAAAA
Genome	gHGL100246	CTTCAAGGGGCAAGCATAAC	TCGTAAAGGCCCCTTAATCC
Genome	gHGL100248	TTTGTGGTGGAAGTGGTTCA	TCCAAAATCAACCAAAATTCA
Genome	gHGL100249	TTAAAAAGCCCGAACTTCGA	CGAAGAATGATTGAATACTCTTCC
Genome	gHGL100250	GGACCTTTGAGCCATCACAT	CACAACATCATCAACAACAAAAGA
Genome	gHGL100251	AGTTCCATATCGCCGACAAG	ATATTACCAAACGCGTTCGC
Genome	gHGL100252	TCGGTTCATAAATTTTCCGT	GCAAGCTGTCAGAAAATCCC
Genome	gHGL100253	TTCTGTTCATCAAAACAACTATCGA	GAAAAGGAGCAAACCTTGGA
Genome	gHGL100254	TTGTGCTGCTCTGTTTTTGTG	AACCGACCACTCATCAAAAGA
Genome	gHGL100256	GCAACACAACCCACGTTTAA	TCGTAAGCTTCCTCTTCATCATC
Genome	gHGL100257	CTTGAGTTCCACTTTGACTGGA	TTCTTTTGTAGGGTTGTAAATGGA
Genome	gHGL100258	AAATATCACGGCAAAGAAGC	CAAATTCTCAACAAAATGCATCA
Genome	gHGL100259	CTGATGAGTCGGTGTCTCCC	TCTGGTCCCACGTTCAAAGT
Genome	gHGL100260	AACGAAGCTGATCAAATCCC	GCAAAACTATTTTCAGCTCGC
Genome	gHGL100262	ATGAAAGCTCGAGCGGATAA	TCGCAGCTCGATAACAAAAA
Genome	gHGL100264	CATCCCAACCGTCCTACTTT	TACCTGTCACAATGGCTGGA
Genome	gHGL100265	CCTTTTCCTAAACACAACACTATGC	ACTTTCATTTCCCTCAAAATTGA
Genome	gHGL100273	CCTTCTAATGAGGAACTAATGGGA	AAAGAGATCCCAAGCCGAAC
Genome	gHGL100274	CCAAAGCTTTCTAGGCTCAAA	TTTGTGTCCCATTGCTTTTT
Genome	gHGL100279	TCACCAACCAATTCTGAAAAA	TTTGGTTTGAGTTTATTTTGGC
Genome	gHGL100281	TTTGAAAACGTGATGCTTTTTG	CTGAAAATGCCAAACAAGCT
Genome	gHGL100282	TTTGTAGTTTTGCAAATCGAAA	TTTTTGTTGGTAGTCGCTCAAA
Genome	gHGL100283	CGTGAGCTCGTAGTCAAATAGG	TCTTTTGGTCGTGTGATGCT
Genome	gHGL100284	CCGAAAAGCGAACTCAAAAG	GGGTTTAGAAACTGAATCGAGAAA
Genome	gHGL100286	AAAATGAAAAGATGCTAAACAAATTG	CAAGCAAAATGGCAGTGAAA
Genome	gHGL100287	GCATGCACGAGGCTATTTAA	TCATCTCATGACCCTTGACTACTT
Genome	gHGL100288	TGGCTGGAGAAAACTGAATTTT	ATTTCATTTGTGGCAATCGG
Genome	gHGL100290	TTTCGCGTCTCTTCGATAAAA	TCAGAATCGATCCCGGTTTA
Genome	gHGL100296	CAGCACGTAAGCTTTCCACA	TCAACACAATTTGCAATTTCAA
Genome	gHGL100297	CCACTCATGGAGACAATGGA	CCCGCAGTAGCATTGTCTTT
Genome	gHGL100298	GGTTTGGGTGGGTAAGTGTG	CGCGCTAATCAATTTTACATTT
Genome	gHGL100299	ATGAAACATGAAGGCTCGTG	AATTAACACCGACATCCATCAA
Genome	gHGL100300	TGAACCTTGATCTGGCATTG	TTGTTTAAGCAAAGACTGAATCAT
Genome	gHGL100303	AGTGGCATCCATGGAGAGAC	GGTAATAACAATTCAGAAGTGAAAAA
Genome	gHGL100304	AACACCCCTAACACCACACC	GCGCTAGATAATGGACCAGC
Genome	gHGL100308	CAAAGCTTAAGAAGAAAATTGTTGG	GCTCAAAACTAAACACTTGGATCA
Genome	gHGL100310	CGTCGTTTCTTTAAGGGCAA	TCCCTTGGGTTAACTAATCAAGA
Genome	gHGL100311	TCAACTTAGCGTTCTTGCCA	CCGAAGGGTGTTTCTCGTAA
Genome	gHGL100314	ACCCAAACCAAACCCAAATT	CGTGTGATTGCATGCGATTA
Genome	gHGL100316	TGTGCTTCTATTATTATTGATTGTGGA	GGATTTTGAAAATATCATGGATAAA
Genome	gHGL100319	GAAATAAGCGCTGAGTGGGA	CGATGCTGGTTTTGAACTCA
Genome	gHGL100320	CCTACAGCTAATCTTTTACGGC	GCAGCAATAACTATGGGCCT
Genome	gHGL100322	TCCTGCATTTGTCAAGTGAGA	TGTTTCCATGTGTTGTTGGC
Genome	gHGL100323	CCTTTTTCCGTTTGATCGAA	AGAAACCGGAGTTCATGGTG
Genome	gHGL100324	TTGAATCAGATTCGGCTCAA	GTCTTGTTCCCGTTGCTTTC
Genome	gHGL100326	CGGATGAAGTTGGAGGACAT	GAACTTTCGCATATGGTTCTCC
Genome	gHGL100327	AATCCAGCAGCCTGTCTGAT	GCTCTTTTGTCAATGGGGAG
Genome	gHGL100331	CAAAACACAGATAAATTCATAATGGAA	CATGTGTCAAACCTTCACTCAAA
Genome	gHGL100332	TGTTGCAATCAAAGTAGCCG	TCCGAGAACGAGAAACAACA
Genome	gHGL100334	TGTTCTGCTACCTTGCTTTCA	CTCCCCTAAAAACCTTGGGA
Genome	gHGL100335	TGCCAGACACGAAGAAAACA	TGCACAAGAAACAAAACAGCA
Genome	gHGL100337	AGCCTTAGGGGATGTTCTGG	CGAATATACACCAGGATACGCC
Genome	gHGL100338	GCTTCGCCACTGGTTAATTT	TTCATCATTGGTACTTACTGATACCA
Genome	gHGL100339	CGACTCACAACGCTGTCCTA	TCTTATTTTTCTGTCATGGTTAAAAA
Genome	gHGL100340	GATCATGATATGCCCATCCC	CGATGATCATGATTGTTGCC
Genome	gHGL100343	CTTTGCGATCGGAAATCATT	CCAACTCGTCGCCTACTAGC
Genome	gHGL100346	CCATAGTTTTATCTAGCATTGTCCA	GGGCTATTAGAATAACTAAGTGGGC
Genome	gHGL100349	GCAGTCAATGTGTTCATCGC	CACGTAATGCACCAGTACCAA
Genome	gHGL100350	AAAGGCAAATGGGAGAGTTG	CACTGCGTTCTTTGGAGAGA
Genome	gHGL100351	CATCTCCATTAAAAGGAAGACCA	TAATTAATTTCACCATAGCGTTGG
Genome	gHGL100353	CCAGTTTGCGCATTCAATAA	TTCTGAATGGATGCACGAAG
Genome	gHGL100355	CAGCGAGGACAAAAAGAAAAA	TCAAAATCAATATAATGTTTAAGGGGA
Genome	gHGL100358	TGTGACGTTGATACCCAATCC	CCTTTTCTCCAGAGAAGCGA
Genome	gHGL100359	TCATGTTCATACGTTGACCAAA	GAAAAATGATTTCATGATTAGGAAGA
Genome	gHGL100360	CCAAGAGGTACTATAATCACAACTGTT	TATATCATTGTTCTTCACATAGATCCA
Genome	gHGL100361	CAGCTGAGTAAGAGGATCTCGAA	CAACTTCAACCGGATAAACGA
Genome	gHGL100364	ATGTGCATGTGCTGAGGATG	GTATCAGGCCCGTCTCAGAG
Genome	gHGL100367	CGACGATCCTTGGAAGACAT	TTTGGGCAGAAATCAGGATC
Genome	gHGL100368	TGATTGGACATTACGAAACGA	CGGATCAACCATGATTCAAA
Genome	gHGL100369	TGTTTGGATGTGTCTACGAAAAA	TCAAAGCAGACACAAGTATTTAAAGC
Genome	gHGL100372	GAGACGCAGAGGTGGAGAGT	TTTGGGTGTTCATCTTCTAAAGC
Genome	gHGL100373	CGAGATGAAGCCATCAAGAAG	TTTTCAAAGTTCAGGTTTGCAA
Genome	gHGL100374	CCGAGCCATAAAGGAGACTAA	TGGTTGATGTGATAGATTTCGG
Genome	gHGL100375	CACAAATATCTGTTCATTTTTCGG	AGCTTCAGATCAAACGTCCG
Genome	gHGL100376	GATGGAGAAAATACGGCCAA	TTGGATCTTGGAACGACCTC
Genome	gHGL100377	CACGAACAGTGCAACAAACC	CGATGAAACTTTTAAAAGTCCCA
Genome	gHGL100384	CCAGGAACACGACACATCAC	TCACCACATGCAAGTTCCTC
Genome	gHGL100389	TCACTTTCTTTCCCATTCTCC	TCTGGTTTCTTCAATGGCATC
Genome	gHGL100392	CTTCTGCAAGAGGCACTGTG	GGGCCGTGATTGGTTAATTT
Genome	gHGL100397	CATGAGTGCTAAGGGCTTCA	TGGGAGTATCGATCATTGAACA
Genome	gHGL100399	AAACCGAGTCCAGGACACAA	TGTTGAGAGATGGTGCAGCT
Genome	gHGL100401	CGAATCTCCCCTCGAAAGTT	TAGCTTTACAATCACCCAAGGAA
Genome	gHGL100402	CGTTCTGTTGGAGGAAACCA	TACACCATGGGCTGCTGATA
Genome	gHGL100403	AACGATTGTAGCCACATGCA	CTTGACGGCATGACAAAAGA
Genome	gHGL100406	TTTGATATGGTTTCGGTTTGC	TAGTATTTGGAAGGGCCACG
Genome	gHGL100407	GGGTACGTAGGCAGCCTTAA	CGAACCTAACCCGAATTCCT
Genome	gHGL100409	GAAGCTCCTGAATCTCACACCT	TCTGAAGCCAACACTGTTGC
Genome	gHGL100411	GTTAATGAAGTAAGGTTTAACCAAAAA	TTCTTGGCCCATGGTTTAAC
Genome	gHGL100412	CAAATTTGAGGTCCTAAAATTTTT	TCAAGGTTTAAAGTGTCAATAAATACC
Genome	gHGL100415	TCAAACAAGACAATGCTTAAATG	TGGGAGATTAGGGCTCAATG
Genome	gHGL100418	TCCATTTTCACTGATAATGCAT	CCAATCACTCACTTTTTCGTTG
Genome	gHGL100420	TTGGCAACTTCCCGAAATTA	TCGTAAATGTGCTCACTCGC
Genome	gHGL100422	TGAGTGAAGCTGAGTCAGAGATG	TTCTTGAAATAGGGTTTTGCG
Genome	gHGL100423	TAGACCATCCACCTTGAAGG	AGGTGAGTAACACAATGCCG
Genome	gHGL100425	TCAAACATGGGTCGTCAATG	GTCCAATAGGCAAAAAGTCTTG
Genome	gHGL100426	TCAATGGAAAAGATGTCTCACTT	CCAACTTTGAACCATGAAAGC
Genome	gHGL100427	TTGACAACTCGTATAATTGCCAA	GCCTTAGGGTCCAATACGGT
Genome	gHGL100428	TGACTGGCCACAATCACATT	GAGCTGGGATGGTTCGTAAA
Genome	gHGL100435	CCAGTAATCTCCTTCATTCACG	CAGATGATAATATGAGATTTTGCAGAA
Genome	gHGL100437	GGCTAACATGATTAGATTTGATTTGA	TCCGGATCCAAATAACAATTTC
Genome	gHGL100438	TCTCATGTGTGTGTGGGTCA	TGTTGTTGTTGCAGCCATTT
Genome	gHGL100441	TGGTTTTGCCAACTAATTTTGA	TCGAATCTCGACCAATGTGA
Genome	gHGL100445	TTGCACTTCCATGATTTTGTCT	TTGATTTTTGGAAATGGATTTTT
Genome	gHGL100450	GGTGAGCCAACATTCAACAA	TCTTTGATCTCCTTGAAAAGCTTT
Genome	gHGL100453	TCAGGAAGATTTGATACGAGACC	AAACCAGAAATTTGGGCCTT
Genome	gHGL100458	AAAACAAGCGCTTAGTGGGA	TGTTTTCGGGTTTATGTGGA
Genome	gHGL100459	TGGAGTGGAGACAGGGAAGT	GTGGAATCACATAGACCGGC
Genome	gHGL100460	CCACGACCCTCATAAGCCTA	TACTGGGGACAACGAGTTCG
Genome	gHGL100462	TCTCTTGTTTTGTCTTCTGCTCC	TGATAGGGTTTTCTTTTGAAATGA
Genome	gHGL100465	CAACTCCGGTTATTGCAGGA	GTGGATCGGTACTCATGGCT
Genome	gHGL100466	GATCGGAATCAGCCACTCC	GATCCCGTCTCCACTCAGAT
Genome	gHGL100467	CACTTGCGTTAGTGCCTTGA	ATATCCGCATTTTTCAAGGG
Genome	gHGL100468	AGCCAGGAACATGGATGAAC	GGCGTATCTTTTGAACATATCTTAT
Genome	gHGL100483	TTGTGATCTTGTAAGGACCCAA	AAGAACCTTACTTTCTAAACCAAAAA
Genome	gHGL100490	CAAGTAATCTGGCACCTGCA	AAAAACATTACGGCAAAGCC
Genome	gHGL100496	CAAACCACGAGGTCCAGTG	TCATCAACCATATCCACCGA
Genome	gHGL100498	CCCTTACGGTTTTTATTTAGGTTT	AGTGAGTGACGACCTTGGCT
Genome	gHGL100500	CGTCGTAAAGATCTCGTAAACG	ATCTTCTGCAGGGCCTTCTT
Genome	gHGL100501	GCCGTAGATGCGTAGACTGC	AACAGGTCCGTCCATTGATC
Genome	gHGL100503	CACATTAACAAAACTATACATCCCCA	TCTGCCGATGATTTTCTCTTT
Genome	gHGL100504	TACGGTTTTAAATGAGGCGC	CGAACTGGAGAAAATGGAGG
Genome	gHGL100505	CCACAAAGCTGCCATCTTTT	GGTTATCTGACCGTGGAGGA
Genome	gHGL100507	TTTTAGCCACTTTTTGAACTTCAA	TGTAAATGGCACCAGGACAA
Genome	gHGL100510	TGCATATTAAATTTTGGATTTTTCA	AAGTGATCGTGATTCGTGCTT
Genome	gHGL100513	TTGACTTGGAAAAGCTATCTTTTG	TGGGAGATCTGAAGAGTTAACAAA
Genome	gHGL100517	AAATGATGAATTATGATCAAGGCA	CATGATTGTTAAATTTCACAATCTCA
Genome	gHGL100518	GGTAGATTTTTAAATTGGACCTCC	TGAAAATGAAGAAACATTCAACA
Genome	gHGL100519	CCTCCCTATCTTTGCACTGC	ATCCACGATCCATGGACAAT
Genome	gHGL100525	AAATCCAAACCCGTTAAAGAGA	TCAAAGAACCAATTTGGGGA
Genome	gHGL100528	CAACGGTTTTCCTGTTAAAACG	AAACGAATTTGCGATTTTGG
Genome	gHGL100531	AACAGATTCCAAAATCTTAGACCTAT	GGATTGTTTACGTTCCGCTC
Genome	gHGL100532	AACCCCTTTGTCTCTTTGTATCC	AAGGGTAAAGCTTTCCTCAGAA
Genome	gHGL100535	CACACAATAGTGGGCCACAC	GGAGGTGAGAGGAGATGCAG
Genome	gHGL100536	CCGCTATTTGACAACTCTGCT	TCACCTCCTTCAAAATGCCT
Genome	gHGL100537	TGCTGAGAAGTGTGAAGCGT	GCTAAAATATAAATAAGCCACACAGG
Genome	gHGL100543	GGGTTTAGAATTAAAAGTGAGTTGG	CCTGTCTCTCATCTTGTTGGC
Genome	gHGL100545	TGGTTCAAGAAATGGGGAAA	CTTTTGAGTACCCTGAAAATATACAA
Genome	gHGL100547	CCAGTATGCAATTTATGAGCACA	AAAGTTTTATTTTGAGAAAGACGTTCA
Genome	gHGL100550	TGCTGATTTTGTATTGTGTGTGA	TTTTCTTTCTTTTAGCACAAAACTCA
Genome	gHGL100552	CAACTATGAGAACCGGTCACA	GGAATCCTTACACTATTTGCGG
Genome	gHGL100553	CCAAATCAAAATAAAAAGAGAGCAA	CGCAAAAACAAGAAATTTTCA
Genome	gHGL100556	TGAACTGTTAAAAGAATAATCATGCTG	TGAGTCGTGTGAGTTGGTCA
Genome	gHGL100558	TGTGGGATCAAAGATCGTCTT	TTTGATTTGAAGATGGTTGCTC
Genome	gHGL100562	GGGTCAGCTGAACCCAGTAT	AATCGAGCATTTGGATCAGC
Genome	gHGL100565	AAGATGAATATGAATTAAGGGCCA	TAACTTCCAAACATGCCACG
Genome	gHGL100566	TGCGTTTAAAGTTTGGAGCA	GCAAACGCGAAATAAAGGTT
Genome	gHGL100568	CATCTCCTGATTGCTTTGCA	CGTTTACTCGCCAGGAGAAT
Genome	gHGL100571	CAACCCCCAAATGCATAATC	GGGTTCTTGTTTTTAGTTTGATTG
Genome	gHGL100574	TGTGTTTCAATGTGAGATAAGTTTCTT	TTGTCGGCTGTAGAATCGTCT
Genome	gHGL100577	TTTTATAAACCAAAATATCGGAAAA	GTTTAGTGGGCCGTATGAGG
Genome	gHGL100578	TCTGGTCATACTGTGCAAGAAAA	TGTGGTTGGTGAAAGTCATATATG
Genome	gHGL100579	TAAACCCCACATCGGAAGAA	CTGGCGCGGATATTACATTT
Genome	gHGL100581	TTTACATAAAACCGGTAACATTCAA	CTAAGGAATCAGTGGGGGCT
Genome	gHGL100583	CTGGATCATGCGTGACAAGA	CCAGAAAATACTTGCAAACCTG
Genome	gHGL100584	AACTGAAAATCCGAACCGAA	CGATTTAAATTTCGGTTCGG
Genome	gHGL100585	CGCCTATTGAACCGGACTT	ATGGTTTCGGTTTTGGTTCA
Genome	gHGL100589	CCGTCAAGTCCCACTCATCT	AGAGCTTACGACGAAGCAGC
Genome	gHGL100592	AAACATTACATTGATCCGTAACAAA	TTGCAAAGAATTTCGGAAATG
Genome	gHGL100593	TTCAGAGGAACGTTCTCCCA	CATATTCAACTGATCAAAAAGAAAAA
Genome	gHGL100595	TGTGTGCAATCCTCTCAAATG	CAACAAATAAAATGAAACGGAATG
Genome	gHGL100600	GGAGGTAAAAGATCCGCCTT	CCGTTGTCCTGATCTTGAGG
Genome	gHGL100601	TGGCACAGAACTTTGAAACAA	TGTTCTTTTGGTGATTGCTCA
Genome	gHGL100605	ATCAAGATGAATGTTCCCACG	ACATTAGTTTTCGGCCCAAA
Genome	gHGL100606	CTCTGAGATTTCTTGTCTGGCA	GTTACCGCTGCAAGGTGAAT
Genome	gHGL100607	CAGATTGGCAATGAGTATTTAAAAA	TTATTGTTCGTTTGAGAAAGTTCA
Genome	gHGL100609	TGAGACTGTTATCAATTACTGATAGCG	TGGTTATTAAGCAAAATCACCCA
Genome	gHGL100612	GGACATGATTGATTAGTCGAATG	CTGCACCATCAACATCATCA
Genome	gHGL100616	TCCTGTTACTGGGTTTATCCG	TCAGACAAATGAGAAACTCGACA
Genome	gHGL100618	TGAGAATAATCGGTGATCGTCT	TTCTTCTTGGATTGGTCCCA
Genome	gHGL100620	CAGCAGCTGTTAATTTTCTGTTG	AACATACGATTCACTTGGTTTCTG
Genome	gHGL100621	CCACGACCTTGACCAGAAAT	TTTTAACTGTTTGCGGGTCC
Genome	gHGL100624	TCTCCATCTTCCAGCGTAAGA	TCAGCAAATTGGGTGATCAA
Genome	gHGL100625	GCAACTGCATGCTCTTGGAT	AAGCTTTCAAACCAGCGAAA
Genome	gHGL100630	GAGACAGGAGGACGACAAGG	TGTGGGAAGTTGGATAAGCC
Genome	gHGL100634	GCTCAAATAGGCTTGGGGTA	TTGCTCATTTTCGTCAGTCA
Genome	gHGL100638	CAATATTGGAATTTCTGCAAAAA	CAAAGAACAATCAAATCCCACA
Genome	gHGL100640	AGAGTGTTTTATCTTCCTTTTCTCCA	ACATGTTAATGAGACCCGCA
Genome	gHGL100641	TCAACACTTAACTTCTTCAAGTGATTT	CCGAAAACAACCTAAAATCGA
Genome	gHGL100643	TTTGCCCCTTAATTAATATAGAGAAAA	ATTGCAAGAACGCCCTTTTA
Genome	gHGL100646	TGGCTGATTGAACAGAAACAA	TGCTGGAATTTGAGGGAATT
Genome	gHGL100648	TGTTCGTTAAGAAAACCCTGTG	TGATTCACCAGAGTCGAGCA
Genome	gHGL100649	ATGTTTATTCGATTTCGGCG	GAAAATAAGACAGGACATGAACATG
Genome	gHGL100650	CGTGTGATGGCTGATAATGC	CCATCTCTCATCACACACGG
Genome	gHGL100651	AACCGGTGATCATGTGATGA	CTGGTCAAATGACGAGAAACAG
Genome	gHGL100652	CAAGAAAAGAAGCACGTTGC	CCATTGTTGGACATTAGTGCTG
Genome	gHGL100654	GGTAGCGGAAACAGAACATCA	TCGTACTGTTTATTCGCAGGT
Genome	gHGL100656	CATTTGCAACATCATGCTGA	GCTCTCAAAGCTCTGAACAGG
Genome	gHGL100658	GAGTTTCAGCAGGCGTCAAT	CACTAATCAAAGAGGAAGAAGAAGA
Genome	gHGL100660	TGGTTCACAAGAGCTCATGG	GAGCCAAAGAAAAGTTTGCAA
Genome	gHGL100661	GATTTTATCAGCTTAATAAAATTTCCA	TTTTGAATCTCGTTTAATACATGAA
Genome	gHGL100664	AGAGTAGTTTAATCATTGGTCCTTCT	TTAAAATGTGATTTTATGGTTAGATCA
Genome	gHGL100666	GCAAAAGCTTTTAAATATTCTTTCTTC	TGCAAACTAATGTCTCCTGCTT
Genome	gHGL100670	CTCGTGTGGAAAATCGACG	CGAGTTTGTTTTAATCGTATGCC
Genome	gHGL100672	TTGCTGTTTCAGGCATATGC	GCAGGGCCTATTATCAGTCC
Genome	gHGL100673	GCTAGAGATGGTGTTGACAAAAA	AATGGCATGTTGAAAGAGTGC
Genome	gHGL100674	GCAGCTTTTGATCTGAATTGC	GCGTGAGAGATTGAAGAAGCTT
Genome	gHGL100680	AGGTAGAAAAGACTCACTAAAACAACA	CGCTCTTCTTTAGCTGACACAA
Genome	gHGL100681	GGTGAGATCTAATATCAGGGTTATTTT	TCATTTTTCTATTCCGGTTTCAA
Genome	gHGL100683	AGAAGAAGCCAGACGATTCG	GGATGAGTGTTTGTACTTTGAGCA
Genome	gHGL100684	TGAAAATAAAATAACACTTTGTATCGA	CCAGAATAGGGAATGTTAAGGTT
Genome	gHGL100685	AACATCATTCAACTTTCGATCTGA	TGTAGGTTAGACCTCGCAAAAA
Genome	gHGL100686	AGTCACCTCCTTCTCTGGCA	TCCGACCAGTCTGTGTTCTCT
Genome	gHGL100687	CGGAAAGGATCCAATAACCC	GCCAGAGCTTTTGATCTTGC
Genome	gHGL100688	CAATGAAAGTTTCCATACATTCTCA	TGGTGGAAATGGGGTTTTAA
Genome	gHGL100690	CTCTCTGAACCAAGCCTTGA	CACAGGAGATAACAGCGAGGA
Genome	gHGL100691	TCATCAGAAGCATCACAGCC	TGCAACCGTAAAAACCAAAA
Genome	gHGL100692	CGCTCCTGGTTTTCTCCTTT	AATAAGGTAGTGGAGCGGCC
Genome	gHGL100695	TTGAACATAAAAATGGAGCCC	GGCACGCAATTGGTTGTAAT
Genome	gHGL100696	AAAATGGTAATTAGCTAACAAAACCT	GGTTTTGCCTCCTCATTTTG
Genome	gHGL100698	CCTCACGAGAATTGAGAGGC	CGGCCAAGCGTATGTATTTT
Genome	gHGL100706	GGCGAAATGTTGAGCTCATA	AAGCAAGATGGAAATCATAAGCA
Genome	gHGL100709	TACAATACAAGGGGCGCTTC	TCTTCTTGCATTACAATGTTATACAGT
Genome	gHGL100710	TCGTAATCTCCTTCCTAAACCAA	AAGATTCTCCCTTTGTGCCA
Genome	gHGL100711	AAACTACCGGCTAAGGATCGA	TGCAGCATTTCAGTTGGAAA
Genome	gHGL100713	GCTACATTCTCTCGCGGAAC	TGCCAGGTTGAATCAACTCA
Genome	gHGL100719	TCCTTGAGAAGATTCTGCAGC	GCTTCTCATAAAACCGCTTCC
Genome	gHGL100725	CCTGTTTTAGAGATTCAATCCTCAA	AATGGTGTCCTTCTTTCCCA
Genome	gHGL100726	AGACGTAAATTGGACATAAACGAA	AAAAAGTGGATTAATGCTCAAATAAA
Genome	gHGL100727	ATCATGCGTCACAGAAACCA	CTCAGCGCTGAGGAGAAGTC
Genome	gHGL100728	TTTTAAAAAGGTGATTGGTTGAA	TTTAAAGAGCATATGAATACCATTTTT
Genome	gHGL100730	TCGATCAAATGTTTAATTACCGC	TGGTTTGACCACGAACTAATGA
Genome	gHGL100734	GTGTGCATGCAATGGTGAAT	TCCGATTCTGTTGAAAGCAA
Genome	gHGL100736	TCGTAAATTTATTTATTTAAGCGGAA	AAGAATTTAAATATTCCCTGCAACA
Genome	gHGL100737	CAACAAGTAAACATCATAAACTCCAAA	CGTGGATGTTGACTTGGAAA
Genome	gHGL100739	TCTAACTCTTGACTACATTTTCATTCA	TCTTCCCACATCTCTGTAACCC
Genome	gHGL100744	TTTTAGCGGTATAGACTTTCACTTACA	CACGTTTTGGTTCTTGGTTC
Genome	gHGL100746	TTGTTTTGACATGTGTTCAAAGAA	TGGAAACAAGGTGTCTTTTAGC
Genome	gHGL100747	GGCTTTAAGTCTCTTGGCCC	AATGCCAAAGTTGACCCAAA
Genome	gHGL100748	AATTGTCCGAGTTCAGACCG	AGCAACACATGTCCGAACAC
Genome	gHGL100750	AGGATTGCAAGGTTCATGAA	TCGAGAACTGTGAGAAACGAAA
Genome	gHGL100751	TTCGTCAACAATTTCAGCGA	CGAAAACTCTGGAATTCCGA
Genome	gHGL100753	TCAGCGTCTGTAGTCCAACG	GGGACGTCTCTTCCTTCTCC
Genome	gHGL100754	TTTTGAAACGTGGGTCAAAA	TTAGAAATGATGGCTGCATCA
Genome	gHGL100755	TGGCACAACAAGATAATCAGG	TGGATGGTATTTGGCCTCTC
Genome	gHGL100757	CCTCCTCTGATGTTGCACAC	ACGAATGGTTGTTGTCTCCA
Genome	gHGL100758	GCCGCAACACAATTTGAATA	CAAGTTATTGGATGGTAAAAATTCA
Genome	gHGL100761	CACAAATACACACCTTACTGAATCG	TGTCTGCTTGTCCGTTTTCA
Genome	gHGL100769	AGCTACTCCATGTCGACAAAAA	CTCTTCGTGAAAACCCCAAA
Genome	gHGL100770	GCCGAAATTGGTTTAGGTTTT	TTGCACCTATACGGCTAAAACA
Genome	gHGL100772	TGGTTGTTGGCGAGTCACTA	TTGCATTGCATTTAGAGAAAAA
Genome	gHGL100774	GGGTTTCTCCAGAGCTTTGA	TGTTTAGCTGCGTATTGTTTGTT
Genome	gHGL100776	TCGTATTCACGAGCCGTATAA	CTCGGGAAATCCTCTGATCA
Genome	gHGL100777	TATTTTTCGCCTTTTCGGTG	AGCCCTGCTCAATTGTAGGA
Genome	gHGL100779	TCATCGAATATCTCACACTATAACAA	CAAATCCAACCAAATAACAAGG
Genome	gHGL100780	CCAGTTGCCAAGTCAATGAG	TGGCATAGACAGTACGGTGC
Genome	gHGL100782	TTGAACTTCCGACAGGTCCT	GTAAGGAACCGTTGCCAAAA
Genome	gHGL100784	TCTTTATCATCTAACGACAAACCAA	AAATAGAATCTACCCAAAACTGTATTG
Genome	gHGL100786	CGACTTCGAACGAAAATTTTG	AATCTATTCGGATATTCCCATGA
Genome	gHGL100787	CGGTACCGTATGAAAGAGCA	CCCATTTCCGGAACAAAAT
Genome	gHGL100792	CCCAAGATTGTTTGGTTTACC	TCACATTCCCTAGTGCACCA
Genome	gHGL100794	TAGCTATAGAGGTCTTGACTCGACAA	TCTCTTCTCTGCCTAACGCC
Genome	gHGL100798	GGAAGGTAGCTGCGATTTTC	TTTTTCTCTATTATGGAGTGGAAAA
Genome	gHGL100809	TCAAATCATACACATGGTCGC	TTGTGCTTCTAGAACGTTCTCG
Genome	gHGL100811	CGTCGTTTCGCTCCTTCTTA	ATCGATGGCTCGTTACGAAC
Genome	gHGL100812	TTGACAAGTTTAAATCGATTGAGA	TCGTGTCCAATATGTGTGCA
Genome	gHGL100814	AAGAATCTCTGGTGTAGACGAGG	TTGTTTCCGCTTGATTCATTC
Genome	gHGL100815	TGGAGATCATCTTCTCTGAGGA	GCAAGTTGCTAGTGTTCTGCA
Genome	gHGL100816	AACATTCCGCACCACTTACC	TTACGCTGATCCATCCTTTTT
Genome	gHGL100817	CATATGCAATGCACCTAAATGC	TTTGTCTTTCGGTTCGGTTC
Genome	gHGL100823	CTCTTTTGTGTCTTTGTTGCTTT	CAAAAGAAGAGCACGAGATGTTT
Genome	gHGL100830	AAGGACAGACCATAGGCACG	ATCCCCATCGATGATCGTAG
Genome	gHGL100840	TGGTTGAAGTCTCTCTCTAGTCCA	AGATAGCCGTTACTTCCCGC
Genome	gHGL100841	CATTTTAATTGAAAGCCTTTTTCA	GTCGTACTCGGTGCAGGTG
Genome	gHGL100844	GTTGTTAACCAAAGAGCAAGGT	TTGATTTTCTAGGAAGGGTCCA
Genome	gHGL100849	TCGGTTATGGTTTTGATTTCG	TAAATGCGGATATTCTCGGG
Genome	gHGL100850	TCCTCTATTTCTTGAGGCGTAAA	TCGAATATTTTGGTCCAAGAAGA
Genome	gHGL100854	CTTCATTGGCTTGTTCTGCA	AACAGCTCGTAGGAATCTCTGG
Genome	gHGL100855	TTTCCATTAAATGGTAATGATCG	GGGTTCGGTTCGGTTAGAA
Genome	gHGL100856	TTTTTGTTTACTCAAATTTTCAAACTC	TTGGGGTGAATTGGACAAAT
Genome	gHGL100860	TCATTTTAGTAATGATACGTGGGTAAA	TTGAACAATGAGGATTCTGGC
Genome	gHGL100861	TACCCGCCCTTTTAAAGAGC	TCTCATAATGCATTGAACCCTG
Genome	gHGL100862	GTGGTCACATATAATTTAAAACATCAA	TTGGTTTTTGTTTTCAATGTATGAA
Genome	gHGL100868	AAGCTTTGCCTGCACCATAC	GCCATTGCTATCCTCGGTAC
Genome	gHGL100870	TGCACGAGTACCGTCTCATC	TTTGTGCGCTTGATTGTTTC
Genome	gHGL100877	CATCAAACTCCATAGCTTACTTGG	TCATTGTCTGTTCGTCCTGG
Genome	gHGL100878	CAGCAGAGGAGTCATCCAGG	TTTCAGCGGCCATCTTCTAT
Genome	gHGL100879	GGTCTTTTTCTCCAGAGGGC	AACCACGGTTTTTCAACGTT
Genome	gHGL100880	TAAAAGACGTTGGGGGTGAG	ATGTTGAATTTTAGTTTGTCGAATT
Genome	gHGL100885	CTGGCCCATAGGATCAATTG	AAATCATGATCTCCTTGATATGTATCA
Genome	gHGL100886	TCATGAGAAACTTCTTCTTTTCACC	TCCATGGACTTGATCGTTGA
Genome	gHGL100887	GGATGTATAGGGGATAATTACACGA	CAGGTCAAACTTTTACGCTCC
Genome	gHGL100893	AAAAGGTGGTAGTAATTTTACCAAAT	CCAAAGGAGGTCATCAACAAA
Genome	gHGL100897	TGTTGGTTTCACAGGGGATT	GGAGATGCAACAAATTATTGAGG
Genome	gHGL100898	TGATGAAAAACATGGTGTAACTTTT	TTGCACGGTGAAAGTGAAAG
Genome	gHGL100905	CGGTTTGGTACGTTATCAGAAA	GAAGTCTGGTCATACATACCACGA
Genome	gHGL100909	TTGATGTGAATGAGGCTCTTTG	CAAAATAAGTTGCATGGCAAAA
Genome	gHGL100911	CACCGTTACATGATGATTAACTCTG	CACCAAGATCTTGTTTTTCTTTCA
Genome	gHGL100912	GTCGCTTATTTTCCTCGACG	GCATAGCCCAGTTTTCATCC
Genome	gHGL100913	ACTGACACACCCATCAAGCA	GTGGCATGAAAACTCGGAAT
Genome	gHGL100914	GGTTTCGATTCCAACCTTGA	TCTGTTGTACCAATCGAGGC
Genome	gHGL100917	CCGTAATTCCAGATGCCTACA	GACAGAGATTTCAGGGTGGC
Genome	gHGL100918	TTAGTCGCAACTTGCAGTCG	TCGCAAGTTTTGGTATTGCA
Genome	gHGL100925	ACTACTCAGACATAATCATAAAAAGCA	TATTGCGGTTCACTGTGCAC
Genome	gHGL100927	TGTCTTTTGTAAAAATAAATTAAAGGG	CCTTTAGATGTCTTAAACCTTAGCG
Genome	gHGL100928	CCACCAAGCCTTGAGACAAT	GGCCATAGACCCAATATCCC
Genome	gHGL100932	TTCTTTTTAGGAGCAACGTTTTT	TCAGACCCTCGTCTTAACGG
Genome	gHGL100934	TGACCGAACTCGAGGGTAAT	TTGTTCAACTGACAATTCAGAAAAA
Genome	gHGL100936	GGGGACAATGCTAAACTCGA	TCTATAGCATGCATTATATGTGGTAA
Genome	gHGL100938	AACTCGCGCTTTTGAATCAC	CGGACACTATTTATGACACCCA
Genome	gHGL100939	TCAGGTTACCTTTAAGACAATTTCAA	AGCGTGAAAGACGGAAAGAA
Genome	gHGL100940	TAATAATTATTTATGCGCATGGTG	TTGCAAAGAGAGAGAGAACCG
Genome	gHGL100945	GGGTTAACCCGTACGAAAAT	TCCATAGATTTAGGCAGCATATGA
Genome	gHGL100949	AGGGAAGCGGGAATACTGAC	GGACAAAGCGGAGATGAAGA
Genome	gHGL100952	GACTTTGGTTGCCCTCTAGG	GGAAAACACCAAACATATGATCAA
Genome	gHGL100953	CAATGGCCCAGATTTTTGTT	CGGAACAGACGTGCGTACTA
Genome	gHGL100955	TGTGTTATATTTTAATCTCCAAAATGA	TTATTTTCATCAGACAACGTCAA
Genome	gHGL100956	TCTAACTTACTTTTGGAGTCTGCG	CAATTTATTTTAAGCGGGGAA
Genome	gHGL100958	CCGTTACACCGAAACAAGAAA	AGATAGTGATGCATACGAGTTCG
Genome	gHGL100959	GCCTTTCAAGCTAGAAATCAAAA	CGAGTCTTGACGGTGGATTT
Genome	gHGL100961	AGCATAGATGAAGATGACCATCA	TTCCAAAGTTTATTTCTAATCGACA
Genome	gHGL100962	TGTGTGTACTTTGGAATTGGATG	TGAACACGATACGCCGACTA
Genome	gHGL100965	TCTTCATGGTTGAAATTTTGAAAA	TATGTTAATCGGGACCCACG
Genome	gHGL100967	GCCTGTCAAGTTCAGTGCAT	AGGCCTCTTCACTGGGATTT
Genome	gHGL100968	TTGCTCGTTTGCGTCTTAAA	TTTCCGCAACAATCCATACA
Genome	gHGL100969	CATCACGAGTTCGAGCACC	ATCTTTTTGGCAAGCTGAGG
Genome	gHGL100970	TGTTCTTTGGATCGGTTTAATC	CCACCTTAAAACGTCAAATGG
Genome	gHGL100972	GCATTTCAACTTGTTTCAAACC	TTTGAACATTGTCGTAACTTTCA
Genome	gHGL100973	GGTTGCCCTAAAAATCTCTGC	ACGGCCATTAAAGGAGGAAG
Genome	gHGL100975	GAATCGGTTCCAAAAACTATTAAA	CAAAGGTAGGAGTACAATTATGTTGTG
Genome	gHGL100979	GTTTTAGATTTACTAATATGGGTGAGG	AAAAACCAAAATGAAAGTGGC
Genome	gHGL100981	TTGGAAACACTTTTCAGTAGAAGAA	TGTAGAAACCGCCATGACAA
Genome	gHGL100988	GTTGTCGTGGACACATCAGG	TCCAAACAAATCACCAACGA
Genome	gHGL100992	ACTGACATCCATGCTCCCTC	CATGTGTTCTCCATCCTGGA
Genome	gHGL100993	GAACAAGTTGAATTATACAAAGGGG	CGAACAAACAAAAATGATGCA
Genome	gHGL100994	AAAGGGTGGATTTTTGGGAT	ATCGCCAGCTCGTTCTAGAA
Genome	gHGL100995	TGAGTTCAAACTTATACATGAGCTCA	TTTATGATGATGTTGTCTGCACC
Genome	gHGL101000	AGCTTCCAAATCCTGATCCA	CCTCCCTGACCTACTCATCG
Genome	gHGL101006	TACGCAAACAATTAAGGGCC	GGTTCGCGATTGATTCATTT
Genome	gHGL101007	ACATCCGAGAAAACCAAACG	TCTGGTTTCTAATCCAATCCAA
Genome	gHGL101011	CACAATAATTTCTCCGCAGC	TGATAAAACAAACCCTAAGCCAA
Genome	gHGL101016	GAAGAACTAATGTTGAATTTTATGGG	CAGAAGCCAAGAAAAGGTTTT
Genome	gHGL101017	TTAACGCTAGCACCCATGTG	ATAATAAAAGGTGGGCCCCA
Genome	gHGL101019	GGACACAGCACAGTGAATGC	AGCCCTTTTGTTTAATCGCA
Genome	gHGL101020	ATTCAGAATTGGGGACGTGA	AGCTCGTTCTGGTCGCTTT
Genome	gHGL101022	ATTGCATTTTTCCACCACCA	TGTTATACCGGCATTGCAGA
Genome	gHGL101023	CTCGTAGGATAGCCCCTTCC	TCAGGGGTCCTTCAACTCTG
Genome	gHGL101024	CCACGTAGCTAATGAGACCAA	CATAACTGGTTGGCTTGCAA
Genome	gHGL101025	CCAGTTAAATGGTGTTAGCGTA	ATGTATCAATAGGATCATGCCTAATTT
Genome	gHGL101029	CCCGCCACATTTTTCTTTT	AGAAGACGCTCTGCATCCTC
Genome	gHGL101031	CTTCTTCCTCCCCACCAAAT	ACATTGGGAAGCTCACCAAG
Genome	gHGL101032	TACCCTTTGCATAGTGGCTG	TGTGTTTCTAGCAAAGTTTTAACTAAA
Genome	gHGL101036	CGATGAACTAAAATGAGCTCCA	GATACCGCTACTCACCTCGC
Genome	gHGL101037	AAGCCCACTGGACCTTTACA	CGGTAGTTCATGGCTATCGG
Genome	gHGL101045	GACTAGGCATCACGCTGTCA	TTGGCTCAGCTTATGACCTCT
Genome	gHGL101053	TTCATCATCTTTTACCATTTATCCT	TTTCTCTTTCGGGTTCTAGATCTC
Genome	gHGL101056	ATCCAAGACTCGACCAGCAT	GTCCATGAGAGTTGGTGCCT
Genome	gHGL101057	AAACCTCGAGTCTTCAATGAACA	GCGTCGGTGCAGACTATTTT
Genome	gHGL101059	TGAGGATTACAAGCTGCAGC	GGTCGCTGTTACCGTACCAT
Genome	gHGL101061	CACCTCTCTTGAATCGCCAT	GTGGACTTATTTCCCCGTGA
Genome	gHGL101066	AGGGTTTAGAGTTGAGGGTGG	TCTTCAAATTGATAATTGGGCA
Genome	gHGL101067	TGTTTTTACGTCCAAATTGAAAAA	TTTTGGCTAAAAACATGATTTTT
Genome	gHGL101068	TAAGGACCCCTAACATCCCC	CCTCATAATTGGAACGCCAT
Genome	gHGL101074	TGAGATAATTGAAACTAAATCTGCCA	ACAGGTCCGAAACGTCCTAT
Genome	gHGL101075	CAAGAACAGAGTTGGGCCTC	TGGCATCATCCTGAAATGTC
Genome	gHGL101078	CATGTCATCTTCTGGGTGGA	GTGAAGGGGGCCAAAGTTAT
Genome	gHGL101079	CGTAATCAATACGTATAAAGTTGATTG	GTAACGTTCGCCGAGAGAGT
Genome	gHGL101081	GCCACACTCCTGCGATCTAT	TTGGATAAGTTTTGTTTTGTAGAGAA
Genome	gHGL101083	ATAATGTCGCAAAGCTCCGT	CCTACTCCTACACCGAGCCA
Genome	gHGL101085	CAATGGTTCTTCAGATCCCTG	TCAGTTCTGTAAAAAGAAAAATACACA
Genome	gHGL101087	GGTGCCACTCTAGGACCAGT	TCGTTTGGTTTTGCATACCA
Genome	gHGL101089	GTTTCAAGTTTTCGGGTCCA	AAGTGCTGATTCCGGATTTG
Genome	gHGL101091	AACCAATTTGATTTTGGACACC	GGATGAGAGACGGCTGAGAG
Genome	gHGL101093	CGGTTCTATCAGTCTTAACTCAAAAA	TTCATTCCTGTGCTAATACAAAACA
Genome	gHGL101098	TTTTCATTTATAGCTGAGCATTGC	CCGCGATTGGTTTCTTTTTA
Genome	gHGL101107	ATGCTACCGTTCAAGGAGGA	GCTGAGGTTAGAGCACCAGC
Genome	gHGL101108	GAAAAACATAAACATGAAACGCA	TGCTTGCATTTCAAGTTTCC
Genome	gHGL101109	TGGCTTAGCCTTTTCTGTGG	TCGTACACGAAATCTAGTTTGAGTC
Genome	gHGL101111	TGATTCACCAATGTGTTCCC	ACCCGTGAACTCGCTTGTAC
Genome	gHGL101112	AAAAGGTGAGTTAGGGTGGATTT	GAATCTCAGTGTCGCATGGA
Genome	gHGL101113	TCTCTGTCTCACCTTTATTGGTTG	CCTACATGTGACGTTCTGTTCTG
Genome	gHGL101114	GCATAGGTTGGCTGTCATCA	ATTGGGAGCCTTTGTTCCTC
Genome	gHGL101118	CTCTTCTCACCCCATTCCAC	TAATGGATTCCGCCCAAGTA
Genome	gHGL101119	CAGAACAAAGTCAAACGCGA	TCGCCGATTATCCTCTCTTC
Genome	gHGL101121	CGTTAAAAAGAAATTACGACGGA	TCTGACGAGTCGATCACGTT
Genome	gHGL101122	CTTTTACCTGCATCGAGGCT	TCCCTTAAAAGGTCCCTGCT
Genome	gHGL101123	TCATCTGCATTTTAACATCTAAAAA	GGAATACCAATCCAACAGCC
Genome	gHGL101124	ACAAGGGAGGACAGCAAAAC	TTGCTCACACTAGTAAACCTTGAAA
Genome	gHGL101141	GGTTTGTACTCTTCTCTTATTGCAA	GCTTTGGTGATTAATAAAAATTTACAA
Genome	gHGL101148	TCATCAAAACAAACATATGTTCACA	CACAAATCATGGGCTTCCTT
Genome	gHGL101149	TCATCTTGTGGCCCTTTCTT	ACGTCAAAACCATTGCATCA
Genome	gHGL101152	AAAATCAGTTACGTCCAGTTCCA	TGAAACCCAATCATATCTTTGAAA
Genome	gHGL101154	TTGCCGAGATATACACTTCTTTTT	TTGTTGTCCGTTTTTCATGA
Genome	gHGL101158	GAAGCATTTTCAGCCAAAAA	AAAACAATTATATTTTTCACTTCCACG
Genome	gHGL101161	GAAATGATGGAACAGGGGAA	GCAAGGAAGCAATCAAGTCC
Genome	gHGL101163	GCATTCATTTGATTGATCATCC	GGTAATGTGGGATGAGAGAATTG
Genome	gHGL101165	CGGTATATGTCTTTATAAGCATGGG	TCTTTCTATTTCACTTAATTTAGCCAA
Genome	gHGL101167	TCTTCTGTTTGATTCGTTAAGCA	CAGCTCTTTAAATGAAGCTACTCG
Genome	gHGL101171	AAAGAATGCATGTACTAGGAACCA	TTCCGGATCCAAGTCTAGGA
Genome	gHGL101173	CTCTGCAACAATACGACCCTT	CAAATTGAACAAGAACCAGGG
Genome	gHGL101174	CAAAAACTCACAACAACAGTTGAA	CGCTTCCTATCTCTTTCCCC
Genome	gHGL101175	TCCAATAGGCAAAGGACACA	AAGGACGAGAAAAGGTTTTCTT
Genome	gHGL101178	CTCGACATCATCAGGGATCC	TGTGCAGCATTTCATTGAAA
Genome	gHGL101180	CATCAATCTCGAAGGGACAA	TCATGTTTAGGAATGACCGAGA
Genome	gHGL101182	AAAACACCGCTGGGATAGTG	GGGTTCAACATTGTATGCTTCA
Genome	gHGL101183	CCAGGACATGTTTTTCGACC	TGAGGACTGTTTTGTTGACCTTT
Genome	gHGL101185	TGCATCCTAGTATTCGTGTGG	GACACGTGTCAGTGGGGC
Genome	gHGL101186	CCCCACACGACAAAGAAAAC	GCTTGCTCTGTTATAACTCTAGTCTGA
Genome	gHGL101188	CTTCTTGCGTTGTCTGAAAGT	TTTTTACAGTCCTATGCTACCAACA
Genome	gHGL101190	AGCATCTAGATGTTGCATCTGAA	CAGTTTCTACCTTCCTCTTTCCC
Genome	gHGL101193	TGCTTTCAGTAGCAGAAAACGA	TGACCAATGACAAAACGCAT
Genome	gHGL101197	TCTCTGAGGAATTCGATCCC	TGGTTAATGGCATTTTGGTAA
Genome	gHGL101198	ATTAAGCCCAACGTTTTGGC	GAGAGCCACTTCCCGTAACA
Genome	gHGL101200	CCGCGAATAGTGCAAAAATC	GGCAAAAACATCGCTTAAGG
Genome	gHGL101202	AAAATCTTACATTTAGGAAGGGAGG	TGATGATGACATCACTAGGTAGGA
Genome	gHGL101203	TGGCGTGTTTGAAAGTTTAGG	TCGCAAACTATAAAATTCGAAATTC
Genome	gHGL101206	TCCAATTTCGGTTAAGACAACA	TCTGAAGCAATGTCCACTGTCT
Genome	gHGL101207	GACCAGCCATAGACCTCTGG	CGAGGGTGAACCACATAGCT
Genome	gHGL101208	GTATTGTGCGTGGGTCTTGA	CCCAAAAACAAATTCAAAGG
Genome	gHGL101210	TCTGCTTGCTTGATTCCCTT	AACTGGTTTTACTGGAGCGG
Genome	gHGL101212	ACCTTCATTCAGTTCACCGG	TTCTCAGATGTGAATAATCGAACAA
Genome	gHGL101217	TGCATGGCAAAGGAATTAAA	TGACACTGCACCACTGACAA
Genome	gHGL101219	GCTCTAGCCTCTGTGTTTCAAAA	CGAAATCCATGAGCTCCAAA
Genome	gHGL101223	GCACCACCAAAGTCATCAAA	TCGCGTTTGAAAACTTCTTTC
Genome	gHGL101225	ACATGGCGTGACAGTACGG	CTCTCAAACAGCCCTTGCTC
Genome	gHGL101232	TCAACTAAAACCAAATAACCGAAA	CGAAGCGGATGATACGAGAG
Genome	gHGL101235	TTCATTGCTTTTGTCAGGACA	TTTTGATTCCAGCCAAGCTT
Genome	gHGL101237	CTTGCAATCGCTACAGCAAG	CTTTGCCAGGTTCCTTCAAG
Genome	gHGL101239	CGCAAGTGAAGAGAACAAAGG	CCTCTGATCTCTCCATCAAACTT
Genome	gHGL101240	TTTTATTTTCAAAATGGTGAGGA	AACTTGTGAAAACATCTCCATCG
Genome	gHGL101241	GCCAAACAAGTAACCAAGCAA	GCATATTGATATCTTTGGTAGGCTC
Genome	gHGL101244	AGGAAGAATGGTTCCCTTTTT	TGGGAACATGATAAATATAAGATTGAA
Genome	gHGL101247	CGGTTTTGAACGTAATCGTATG	TTTTGGGTCGCGTTAATAGA
Genome	gHGL101255	TGGTTTATAATATTATTGTGGCCTAA	CACGCGTTTTAGGTTAAGCA
Genome	gHGL101256	AGGGTTTGGTGAAGACGACA	TTTTTGTCGTTCTCTTCTTTTTCT
Genome	gHGL101258	AACTGGTATGGCACACTGGC	CGGATCCGAATCAGATATGAA
Genome	gHGL101260	TTGACATGGCAAATTCAAGG	TTGCTTCTTCCGACAAAATC
Genome	gHGL101269	CGTCAGAATTTCCGACGAAT	GGTTGTGGGATGAAAATCGT
Genome	gHGL101271	CCAGCTTCGAATTCGTGTTT	CATTTCTAGTGTGAAACAAAAGCAA
Genome	gHGL101274	TCCACTGGGTAAAAGAGTGAA	TTTTGCGCAAACTTTCCTCT
Genome	gHGL101277	GCTTGAACTTGGGGATTTGA	TTGATCACCTCCATCACAACA
Genome	gHGL101280	CTCAATTAATTTTTCTATTCTTCCTTG	AACTAGTGTTCTTCTTTTTAATCGGAA
Genome	gHGL101281	TGCTTTGAAAACTTATAAATATCCGA	AGCGTTTTTGGCTCATCAAG
Genome	gHGL101288	TTGATTGTGTCAATGAATAATTTCAA	TGGGAAAATGATTTCTAGCAAGA
Genome	gHGL101289	TTGGTGAGGACATAAAGGGC	CCTCTTGGCGTCTTTCTCAG
Genome	gHGL101290	GCCAGTTATGAAGCCCAATC	TGATTCTTCTGATTCATTAAATTCTTT
Genome	gHGL101291	ATTGGACGGTTGAACAAAAA	AGAAGCAGCTGCAAAACGTT
Genome	gHGL101294	TGTGTATTAAGAAGAAATGAGATGCC	AAGTGGGTTAGTGGTCGCAC
Genome	gHGL101297	CCGCCATAGCTCATCTCCTA	AACCGTCGGTGGAAATGTAG
Genome	gHGL101298	GCCTTTGAAAAACAAAATAACCA	GGCAAATCCCTTAAATAGCTCA
Genome	gHGL101300	GCATCCGTGGTGAAAGAACT	TGACAGCTGGGTCAGGTTTA
Genome	gHGL101301	TTCGCTAAGTAGTGCGCTCA	CCAGCGCCATGAGGTACTA
Genome	gHGL101305	CGTGAGACCATTCGTGAATC	CATTTCTCATTTTTGACATAAAAAGAA
Genome	gHGL101306	TTTGAAGAAGACAAGATGAAAATTC	GTCAGAGAAGTGTGAGGCCC
Genome	gHGL101308	GAAGCTGCCTTGGATCTGAC	TGTCATCAAAACTCAAATCAAGAA
Genome	gHGL101310	GAAATCAGAGTGAGAGGGGC	TTCAATTTAGTGAGATTGTGGCA
Genome	gHGL101312	CTGACCTGTCCCATCCTGTT	CCTCCCTCGTCTGGGTAATT
Genome	gHGL101315	TGGTGTTGGCTTATTCGACTT	TGGCATGTCCAAGTTTACTTTT
Genome	gHGL101316	ATGGGCGATTTGAGCTAATG	ACATTCAGATCGCCCACTGT
Genome	gHGL101320	GGTCCAGAGCAAGTGGTGAT	AAGGATGGGACAATGCCAC
Genome	gHGL101323	TCCTTTGTGTCTCATCTCTGGA	CACTCAACCTTCAGCATCGA
Genome	gHGL101327	GCCGACTGGTCTTGTCTAGG	CAACTACGGGAAACTGGCTG
Genome	gHGL101329	ACCACCAGGCGATATAGCTG	GCAAAGATGGGTCGCTACAC
Genome	gHGL101334	TGCTCTGCTCTTATTGTAATGGC	TGCAGATTTCTTAGCGGTCA
Genome	gHGL101338	TGGGTTTTAAATTTGGACATTT	CCCTCTTTTTCCCTTTTATTGAA
Genome	gHGL101341	CACCTTGACAGTGTAACTTTTAGTGG	TCAAAATGATTAAACGTCCAATT
Genome	gHGL101344	TCCAAAGCTGAGCAAATTCA	AAGCTATGATTCTGACTCCAGGA
Genome	gHGL101345	CAGTGAGCCTAGGTTGCTGA	TGTCGACAAATCTCATGGGA
Genome	gHGL101346	TGATCTCCGGATTCTTGACC	CCAAAGCCCCTAGAAAAATC
Genome	gHGL101347	CTTTCTCCAGCAGCAAAGCT	CTGGTGGTGAAACCTCTGGT
Genome	gHGL101349	AATTGAATTTTACACGTTCCTGC	TGTAGAAAACGTGTAGATCCAAGAA
Genome	gHGL101350	ATGGATCCCTACATCGAGGT	TCGATCGATGCTGGTCTTAA
Genome	gHGL101351	CTTCTGCCTGGTTAAACCCA	TGGATTTGGTTTGTACCGTTG
Genome	gHGL101352	TCTGTCTGAAAAGTTGTTTATTCTGG	TGAAATCTCAGTGGTGAGCAA
Genome	gHGL101353	TCAATTATTCCTAAAAGCCCAGA	CCGGAGTTGTCAACTGCTTT
Genome	gHGL101355	GACATTTTAACTAGCCAAGCAAA	TCCTTATCAAAATTTTAAAAAGATGC
Genome	gHGL101360	AACATAGAATTTATGAGATTGCAAAAA	TGGAAAAAGTCTGATCCGTT
Genome	gHGL101361	GCAATTTCCAAACTCGATGG	AGACTGAGGAGAAACGCTCG
Genome	gHGL101363	AGAGATTTGGGAGGTTTGGG	GGGCAGTACTTATGTGGACAA
Genome	gHGL101364	CTGGCTCTGATGAATTCGACT	GGCCCGTAAATAGCTAAAAGC
Genome	gHGL101369	AAGTTAACCCTCGAGGCCTC	GAGAAGAGAGAGAGGTCTGTACTCAA
Genome	gHGL101372	CTAGTGCCGCTTTCTCCAAC	CGGACCGATGCTAGTACGA
Genome	gHGL101374	TGGTGTGTTTGGCAGATTTG	TCGTTCGAGTGACAATCCTTT
Genome	gHGL101375	TTAGTATCCGAACCCGACCC	GAGAGAAGAAGCTTCATGGCA
Genome	gHGL101376	ATGCCCAGACAAAGCTTTCA	CATTGCTAAAGCCAAGGTTTG
Genome	gHGL101377	GAGAGCTTCGGTTGATTTCG	GACTGACATTCCGACGGATT
Genome	gHGL101380	AAGTAGACTTTTCTTCCGCAGG	AGATGGGAGGTTGTGTATCCA
Genome	gHGL101386	AACCGTTGGAGACAGTCGAG	AATGGGTCCAAGTCACATGA
Genome	gHGL101394	TGATCACAACCTGGCATGTT	TTGTATTCCCTGGGACCGTA
Genome	gHGL101395	CCAGCTCTCTTTTCCTCAGC	CTATCGCTGATGATGCCTGA
Genome	gHGL101396	TGGCTGATGTTGTCTTCTCG	GCTAATTATTTTACATTTGTACCCAAA
Genome	gHGL101397	AGGAGCTTTGGTGAGGGTTT	GTGGGCTTTTTGTGTCCACT
Genome	gHGL101399	CCGTAATGAAACCGGACACT	TGTGAGCGTTTTTAACCCAA
Genome	gHGL101401	TGCGTGATTCAAAATAACTTTTT	GGGTACTTTCCCAACCACAA
Genome	gHGL101402	GCACCACTAGCACCGTACCT	TGTTCAAAATGTGTGCGGTT
Genome	gHGL101403	CTTTCGACATTGAAGCGGAT	CAAATTTGGGTAATCGAGTTCA
Genome	gHGL101406	GGCGACCATGTCCTTTTAGA	AGATCCCATACGGATGCTTG
Genome	gHGL101407	CGTTCATATGAGGAGACGCA	CAATCACAGTTATATATACCGAGACAA
Genome	gHGL101411	AAAAACCCGCGTTTTTAAGC	TGCCAAATTTTACTCTCTCCC
Genome	gHGL101415	CCCAAATAACATTACGCCATG	AGCTTAGCAAGGGGTTGTTG
Genome	gHGL101418	TCGGAAATATAATTGATAACCGAAA	AGAAAGTTTGGGTGGGTGGT
Genome	gHGL101420	CATGCACATATTTTCATTAGCCA	CGAAACTACCACCGATCTCC
Genome	gHGL101423	TGTCTCCACCCACTTCCTTC	GCCAGCTCCTTTGTTCTCCT
Genome	gHGL101424	AATGGTGATTTAAAGCCCCC	TTTCTCACCACGCTTTTGTG
Genome	gHGL101432	GCATTCAAGCATCGTCTTGA	TGGTCTGACATGTACACAGGA
Genome	gHGL101436	GCTAATTCCTAGCAGTCATCATC	TTAATTAAGTTTGTAAAAGGGAAAAGG
Genome	gHGL101439	ACAGACACATGACAGCTCGG	GCATTTTGTATTTGACCCATTTT
Genome	gHGL101443	AACAGATTGTAAATTTCGAAATCA	TTGAAATTTTGCAAGGACAGTT
Genome	gHGL101444	TCCATATCGTTGAAGCTAATTTTG	CCACCACTTGGGCTCTACAT
Genome	gHGL101445	TTCTTTTGATTTGTTCACTGCTT	TGCGGCATCATGTTTTTAGT
Genome	gHGL101447	ACCACATATGTCCGGATTGC	GCCTAGTGGCGTCTAAAAATC
Genome	gHGL101448	CGATCCCTAAGTACTGCAATCG	AAGGCTCCCTTTTTGAAGGA
Genome	gHGL101449	TGCATCGATAAGTGAATCATTG	CTCCAGCATCCTCCATTGTT
Genome	gHGL101452	TTTCTTGTGGACGTTTGTAATGA	TGGGTTTCTGGTTAAGTTACAAAA
Genome	gHGL101453	TGCAATTCAAGAAAAGAAGCA	CAAGCTCCCTCATCTCAAGC
Genome	gHGL101454	TTTTCGGATCGAATCGAAAC	TATCTGTGCTGATGATGGGG
Genome	gHGL101457	GAAAAACTGGAACCGAACCC	GAAGACGAAGTGGAATCAGG
Genome	gHGL101458	CCTTTAACGGATGCTGGATC	TGGTTGGGGATTGGGTATAG
Genome	gHGL101460	TAGGAACATTCGCGTTCATG	GTTCTTGAGAAGGTGGCGAA
Genome	gHGL101461	TCTCTCTTCTCTCTACAAGAAC	TTCTCTCACACTCTCTGTTTC
Genome	gHGL101463	TGAAGTTAGGTCTGTTTTCGAGG	CGTATCTCCAACCAAGACTGC
Genome	gHGL101470	CATCAAATCCCTTGGTGCAT	CGTGACTTGCTTCACTTGTCC
Genome	gHGL101486	AAAAATTGTTTCCCATCTTTCAA	AAGCGAGCATAAGTTTCAAGACA
Genome	gHGL101502	ATCGTCTTGGTATGCCTGGT	CCACTGGGAGAAGAACAGAAA
Genome	gHGL101508	AAACAAGTGAAATACGATCGAACA	TCCACCATTGGACAACTTTTT
Genome	gHGL101509	CATACGAGAAAGGGCACACA	TGTTAGACTGGCAGTGAACATTTT
Genome	gHGL101514	CGGCGATGACTCTGAGTTTC	CAGTTATTTCCACCTTAAAGATTTCA
Genome	gHGL101515	TGACGACGAGGAACAATTGA	CCCAAGGCACACACAAATAG
Genome	gHGL101518	CTTAGGAACAATACGTGAAATCAA	TTGTTCTACGCAACTCACATGA
Genome	gHGL101519	TGTAGCAAAACAGATATTATTGTCATT	TGGAGCTTAATTGAAAATCCAAA
Genome	gHGL101521	TTTTCAACATGAAAAGGGTTACAA	TCATGGAAGTTTGGGGGTTA
Genome	gHGL101525	CGTCTGCATCAATTTATTTCCTC	ATCTTGACGTGTTGGGAAGC
Genome	gHGL101527	TTCAAGATGAACTTAGGCCACA	CCCCACGTGGAAATCTACTG
Genome	gHGL101530	CTCACTCGCAGTCTCCAGC	TCTCTGTGACGTCATCTCGG
Genome	gHGL101531	ATAAGGCTTGTTGGATGGGG	CCTCACATTACTTTTAAGACAAGACAA
Genome	gHGL101532	AGGGAACACATGTCGCTCTT	GCGAAATCATCTTTGTAACCG
Genome	gHGL101533	TTTTAATGTTACCGGGGCAG	GATTAAATGAAAATCCAAAATTTCA
Genome	gHGL101535	CGTGATTCTACATGTTTTTCATCA	TCTTCTCATACAAGAGGTGTCAGAA
Genome	gHGL101536	TTCTCCTCTCTTCAAAGCATCA	TCACCATTCCTTGAGCTTCC
Genome	gHGL101539	CCGTGTTTGGGCTTTATCAT	GGCTTGCTTGACGTGTGTAA
Genome	gHGL101540	ACATGCATGTGCCTTGTAACA	TCCCCTTCTTATATACCTGTGGG
Genome	gHGL101541	AACCCATTTCAAATACATTGGTT	TGTATTTCACATAATTTAGGAAAACAA
Genome	gHGL101543	CCGGTCTCTTACCTGGGATT	TCGACGATTGGGTAAACTCC
Genome	gHGL101544	ACCTCCTGCAACTCTTCCAA	GGTTTTATCAAACGGGAGGA
Genome	gHGL101545	GGATCCATGAACTTTTAATATGAAA	GAGAGAGGCATAAAAATCTATTTTCC
Genome	gHGL101547	TGATGAAAATGGCTTGGAATC	TGAAGAGAAGCGAGATGAGAA
Genome	gHGL101549	TCAATATACCTACTCATTGTTTAACCA	CACAACCACATACATACATCAATGA
Genome	gHGL101550	AAAGAGAAGAAAAGCTGATAAAGTCG	AATTTTGCATTTGACTTTTTGTTTT
Genome	gHGL101551	GGCTCAAAATTTGGAAGGTG	GTTGCCCTTTTTGAAAAATTT
Genome	gHGL101552	TGATAATTTGCTCCTCGGAAA	GTAAAGGTCGTTTGCCACGT
Genome	gHGL101557	AGCAGAAGAGACGTTGCAGG	AGCATCTCAATTCATAAACTTGTCA
Genome	gHGL101558	AAAATGAAATTATTTTGGTCGTTTT	CGCATATGCAGGACAATCTG
Genome	gHGL101561	TGATCTCGTCACTGGCTCAC	CGTACGTATGTGCTGCTGCT
Genome	gHGL101565	CGTGAGGAGAAGATTGGACTG	GCTGGTTTTCAGACAAGACATG
Genome	gHGL101566	ATTCCGGAAGAGATAAACTCGA	GTGGAGTCACAGCTCGATACC
Genome	gHGL101568	GGAAAGAAAAATAAGTTACAAAATGGA	TCCTTTTTCGGTTTATTTGCA
Genome	gHGL101571	ACACCCCAATTCCTTTCACA	TCTCTTTGGGCATAACATGG
Genome	gHGL101573	CAGGAAGGAGAAACAAAAGGA	TTCTCTTGCAGACCCTTGCT
Genome	gHGL101574	TGCATCAAAAGAACCCATCA	GAACTCGATCTCGTGCCTTC
Genome	gHGL101576	CAAGCATTACAAATGTGATTTTTGA	TTCTTTAATATGATTTGCCCCC
Genome	gHGL101577	ATCTCCCTTACCGAAATGCC	CGTGAACCCGCAGTTTAGAC
Genome	gHGL101579	AACAATGTAGTCCAACAACCTATGA	CGTCATCAAAAGCTCCTACCTC
Genome	gHGL101585	GCAGACTTGCAGTTGTATATAGAGAA	TTTTTGAGGACGTGGACACC
Genome	gHGL101586	TCACTTAAGCGTTGACAAAAAGA	CCGAGCTTTTCAGGTTTGTA
Genome	gHGL101588	TCGCAAATTTGGTTTGTGTC	GAAAATGGCGCGTCTATGAT
Genome	gHGL101591	GGCAGCCTCATCCATAAAAA	GTTCTTGTACTGTGCGCGG
Genome	gHGL101592	AAGGCTCAGACGATCCTCCT	AAAAATAATTATAGTACACGTTTTGCC
Genome	gHGL101593	ACTCCATTTCCACACTTGCC	GCCGGCCCTATATATAAACCA
Genome	gHGL101596	CGACTTGGTTAGGTTTCAAACA	TAAGGCGCCAGACTCAAGTT
Genome	gHGL101597	ACTTGCTTGGCCATCTCCAG	TTCTGTAGGAACCACGGCTT
Genome	gHGL101598	CCGAAATTAAGACATTAAAAATGGA	GAACTTGTCACGCCATTCAG
Genome	gHGL101599	TTGGGTAGTGAGTGAAAACGA	TTGCATCATTACGATCTTCACTTT
Genome	gHGL101603	GATATCTGCTCCGTCCCAAG	GGATTCTGGGTGCCATTAGT
Genome	gHGL101606	TCTCAATGTATTGAATTAAAACTTCAA	CTTGAGGGGTGTTCCATTGT
Genome	gHGL101613	TTTGGTAAGCTAGGTAACAACAAAAA	TTCATTTGATTAGCAGAAACGG
Genome	gHGL101615	CAATGGTCTCAAACGAAGCA	AAAAACAAACTCTTTTGGTCAATTTT
Genome	gHGL101616	TCCCATATTGACCACCCTAAA	TTTGTAAGATTTTTAGTTGAGGGTTTT
Genome	gHGL101619	GGGTCTTTTAGCAGGGGTTC	TTAATCAGGATCCCCAATGC
Genome	gHGL101620	CATGCATAAAAGAAAGCAATTGA	CAATCACACCCAACTTGATAATG
Genome	gHGL101622	CGAGGAATGAAGTGTCTCCC	CGAAATGTTAAATGCGCAGA
Genome	gHGL101623	AAAATGCGAAAGTTAACTTCAGC	GCTAAATAATGTTTGAAACTCAGCT
Genome	gHGL101630	TCCAGCCATAAGTTCCAAAAA	ACAAGAAAGCGTTTCGTCGT
Genome	gHGL101631	GACCAACCAATGTATCATGCC	TCGGTAAAATTTTGATGCCC
Genome	gHGL101633	CAAGAAAGCTTTGGCTGCTC	TCCATTGTTACACTCATCAGCC
Genome	gHGL101634	TTGTGAAAATGAATGTGGAAGTG	GAAGCGTGATGGCTAGGAAC
Genome	gHGL101635	TCACAACTACCCGCATTTACA	GGCACTACTTGACTTGATGAGAA
Genome	gHGL101636	AAAATATTTTTGGGCCCCTTT	TGACTCCATGTTCGTCTAACCA
Genome	gHGL101637	TGAGCATTTCTCAAATATGGGG	GCTCTTATAATTTTCACACTTTTTCAA
Genome	gHGL101639	AATCATGACATCGTAGCCCA	TTGTATACCAGAGGTTGTCATTTTT
Genome	gHGL101642	CAATTTGACCTACACGCTTCC	TGGATTCGTACTGTGCAAGTG
Genome	gHGL101644	GTCAAACTCCGGTGGAAAAA	CAATCAAATGGTCTTGAAACATG
Genome	gHGL101647	GCCCGCGTTCTTCACTATTA	TCGGTCTCAGGTTCAAGAAAA
Genome	gHGL101648	CACTCAGACATCACAAAACAGTCA	TCGTTCTAGCTCAGACCACG
Genome	gHGL101653	TTGTTTTGACATGGATCATCATC	CAAGTTCAGTCGGTGAAAGCT
Genome	gHGL101654	ACGATGGTGAAACCCATTGT	GGAACAAATTTGGGGATGAA
Genome	gHGL101656	AAGACCCTGGAAGCATACCC	CCTCTACGGCTTGACCTCTG
Genome	gHGL101658	TTGCTGAAGCTTTTTAATCACA	TTGGAAGAACGCAAGAATCC
Genome	gHGL101660	CGTCCCACGAACTCAAAATT	GAGCGCGTAAATGTGAAACA
Genome	gHGL101661	GAAATATAGTGTACCATTGGAGATGC	CAGATTTTATAGATGATGCATGCA
Genome	gHGL101663	ACGTTCCGGTGAAGACTGTC	GCTTTTGAGAAAATAGGGCCA
Genome	gHGL101665	GCAAATCAGGGATATGAAAAGA	TTTGTTGCAAGAAGCCAGAA
Genome	gHGL101669	GAGATGTATGAAAAGTTCAACTTTCTG	CCAGCTTTGGTGACTGTTTG
Genome	gHGL101672	TCGAAACTAACAAACATCACCA	TCGTTGAGAGTTTTATTGGGTTT
Genome	gHGL101673	AGTCTCCAATCGCTAACTCCC	TAGAGCCGTCGGAGATTCC
Genome	gHGL101676	CACCAGATTATCAGCCTGCA	TCCTTTGGTTCTGTGTTCTTGTT
Genome	gHGL101677	CGTCTCTGTTCTTGGTGTGG	CACATAATCAATAAACCCTAAAACGA
Genome	gHGL101678	GTCTCAAGCCTGGTGAGCTT	GTGAGCCCTTTACCACCAGA
Genome	gHGL101680	TAGACTTTTATGCAAAGCAAATCAA	TGAACATGTCTAAGTCACCAGTCC
Genome	gHGL101685	CGTGGCAGAGAATCACACAT	CAGACAAGACAAAGAGGTGGTC
Genome	gHGL101686	TCAGAAAACTTCAGATCTCTCAACC	CCAATGCTTCTGATGTAAGCC
Genome	gHGL101698	CCATTTGAAGTCTGGGTTTG	AGGATTAATACCACAATCTCATCGA
Genome	gHGL101699	AAAAGTTAAGAAATCCAAGAAAGAGC	GTGTTTGGGTGGATAGTTAAAAA
Genome	gHGL101700	ATTAAATAACCCTTCGCCCG	GTAAAACGCTGGAACTCCCA
Genome	gHGL101701	CATCCAATAAGAGCCCCAAA	ACGCAATTGAAGTTTCGGTC
Genome	gHGL101702	TCACATATTTGGAGAAAACCG	TGGTTCTGGTTGAAAAATGTGA
Genome	gHGL101703	CCTCCAGCTTCAATGATTCC	TTTCAAGTTTCCTGGTGGATC
Genome	gHGL101707	GAAAGCAGATCAAGAACGCA	AACGGTTTTAGCATCAAATTTG
Genome	gHGL101708	CATCCTATGGTTTTTCTCTATTTTCA	CTTATGCTGCTCCATGCTGA
Genome	gHGL101709	TTTTTGCTGAATCTGATATTTTTCA	TCTCTCCTCTTTTTATAGTTTAAGCAA
Genome	gHGL101712	TCCTTGTTTATTTAAAGGGCAAA	AAGGGAGAAATATAAATTTATGTCCA
Genome	gHGL101713	TGGATATCCCACTGTTGCAA	GAGCTTTCTTGTTGCTCTTCATC
Genome	gHGL101720	CAATGTGTTGGTACTGGGCTT	CATGACCAACTGCTGCAGAT
Genome	gHGL101721	TAGACTCAGCCAGAGGTGCA	GATTCAGCTGGACTTGAGGG
Genome	gHGL101722	CGATGTCGAGAGAACCAGGT	AATCTCCTCTCAACGATGCC
Genome	gHGL101725	ACCGCAGCTTGATGAACTCT	TTCCATCGGCAATGTGTAGA
Genome	gHGL101726	CGGCACTTCCAATCCTAGAT	CTTGGAATCAAACCGGAGAA
Genome	gHGL101730	GATCCTCGGATCCAAAATGA	GGCTCAAATATCGACGGTACA
Genome	gHGL101732	TGAGTCATTCTCACCCTTCTCA	CCAAATCTTTCAACGCCTTC
Genome	gHGL101735	TCACTTTGTCACGAGGATCAA	TGATTCGTTCGACAGGTTTG
Genome	gHGL101736	TGTATATCTGAGCTTCTTCTGC	CCCATATGTCTTGTCTCACTG
Genome	gHGL101740	TCTCTTGCTTGTGCTTTCCC	TGATCGAACTCCAAGATCGTT
Genome	gHGL101741	TGGCCCACATACATTCTTCTT	GCATCTTCCTCCAGCAGAAA
Genome	gHGL101743	CCAAGTACACGTTAGGAGTAAGAACA	AAGATGGTTCTAAAGCCACATGA
Genome	gHGL101744	GGAAGCTCTTCCCATAATTCTT	ATAACGCTTGAAACCGCAAC
Genome	gHGL101745	TCAATTGATGCAATGGTTTTG	TGGTACCAACATACATGAACCC
Genome	gHGL101746	CAGGTGAGAGAGCTTGCTCA	GGTTTAACCACAAAAGCTACCTT
Genome	gHGL101747	TGTTGATGAATCACCAAACAAA	TGGCAATTACTTGGGGAGAG
Genome	gHGL101748	GGTGTGTTTTAGGAGCGTGG	TGACAAGAGAGAAAGAGGAGAAGA
Genome	gHGL101751	CGTTCATATGCTAGGGTTGC	TCATCTTCAAGCATATGATCAGC
Genome	gHGL101754	TTGGTCAAATGGAGAAACGA	CCCAAAACTGGAACGTGATT
Genome	gHGL101755	GCTGAGAAAGCCTCTACGGA	ATGGCGAGTTCTCATGCTTT
Genome	gHGL101758	CTGAAGGTCCAGGGAAATCA	GCTAAAAGCTGAACCAAAGGC
Genome	gHGL101759	TCGGGTTTGTTGATCAAGTTC	CGGAAAGAACCTTGTCCTCA
Genome	gHGL101761	TTAGAGCCGATCGAGAACCT	GAACTTGACTTGGCGAGGAG
Genome	gHGL101767	AACTGTAGGTATTCTGGAGGCC	AAGGCCTTTGGGTTTACAAA
Genome	gHGL101768	AGACACCATGATGCAGGAAA	TCCGAGGATATAACCCTTTTTG
Genome	gHGL101771	TCTTCATGAGCATGCTTACCA	AAACGTGAAAAAGGAGGTGG
Genome	gHGL101773	TGTGTAGATCGCCCACTTTC	CCTTATTTTTATCGAAAAGACAGCA
Genome	gHGL101774	TCATCAGACAAGATCTCATACGC	ACAAGGGTGCTCAGGAGAAA
Genome	gHGL101783	TGTCCAAGTAAACTATGTTATCAAAAA	TAAAATACCCATTTCGGACCA
Genome	gHGL101784	TCCCTAGTAAATTACAATTAAAGCCC	GTCGACGGTTAGGGTTACGA
Genome	gHGL101785	TGAAGACAACATAAGTGCATGAAA	GCTTTGTGAAAGAGGACCATG
Genome	gHGL101787	TGCACCTAGTCGAGCAAATG	GACCTAGATGCTCCCGAATG
Genome	gHGL101788	TGAAAACATGACCATTATGTTAGTAGA	CGGTTTGGTCAAACTTTTGC
Genome	gHGL101789	TGAATAACCAAAATGGGAATAAAAA	ATATGCAACCGGTGAAACCT
Genome	gHGL101792	GCCACAACTCTCTGCATCCT	TTGCTTTAATCATGGTCTTAAGGA
Genome	gHGL101794	GTTTGCTCTTGGTCGTTTGG	TGTGTGTGTCCTGCGAAATT
Genome	gHGL101799	TCAACTGCCAGTGATCAAGC	GCAATTTGAAAAGCAAACAGA
Genome	gHGL101810	AAGAGAGACCGTGTTGTTGTTG	GAAAGATTTCTTCATTTTACAGTCCTT
Genome	gHGL101823	TCGATGCACTTGTAAAGACCA	AGCATTGCTGGATCTTCCAA
Genome	gHGL101831	AAAATTTTGGATGTATTAGTTCCTAAA	TCCTATTTTAAATTAACGATGAAACAA
Genome	gHGL101832	GAAATAAATTGAAGATGCTCTTAGGAA	CGCCGTGTTAAAGTAAAGGG
Genome	gHGL101834	AACACAACATATCATGCGCC	TGAGAGAGTACTCAAAATATCCAAAAA
Genome	gHGL101835	AAAAAGTTGGGTGTTGAATTTG	ACTCTTTTTATTATTAATCTGCACCAT
Genome	gHGL101837	TCCTTGCCCATGTTTCTCTC	GGTCAAGGAAAGATAGGGGC
Genome	gHGL101839	CCCAAATGGTCAAACTCAAGA	CCACATTGTCCTGTGATTGG
Genome	gHGL101840	GAAAAACGGGAAAGCAGTTTT	CCACTGTTACTAATCTTGGCCC
Genome	gHGL101842	AAAAGAAAACTCGGCTGGG	CCCATCGATTAGTCACCGTT
Genome	gHGL101843	TTCTACAGTTTCTTGCCGGC	CCAAATATTTGGCAGATCTTTG
Genome	gHGL101845	GTCGGTCCAATCCTTCCATA	AAAAAGACAAACAAAAAGGATTTTT
Genome	gHGL101846	TCGGGTTCAGATCGGATCTA	ATGCAAACCCGACTCTGATT
Genome	gHGL101847	TTTTTGAAATGGAAAGAATATTGA	CCAAAAGTTGCAACAAACGA
Genome	gHGL101848	TCATTCGGTATATGTTTTTCGAAA	TCTGTTTGGTTTTCCATATGAAAA
Genome	gHGL101851	GCCGTGAAAAGTGAAAGAGC	TTCGATCACGGTTATGCAAC
Genome	gHGL101853	AGAAAGAGGTGTTTCCAACGA	TTTGTTGGAGGTTGGTCAAA
Genome	gHGL101854	CATCTATGAAGTTAATGTTCCTTGG	GCCGTTAAAGTTTCATAGGGC
Genome	gHGL101857	GTTGTCGTGGCAAAATTTGA	CGTGCCCTCTAATGGACAAT
Genome	gHGL101860	AGTCAAATTACCACAACGGAA	TTGTGTGTAAATGTTCTATGTGCG
Genome	gHGL101862	CTGTCACTTTTCCACCTTCTCA	ATGGCCATGGAAGAAGAAGA
Genome	gHGL101863	TTGCCTACAATGTTGTTGTTTC	ATGATCACCACTGCTTGAGC
Genome	gHGL101865	CAACTGCAACGTCTCCCTG	GAGGAAGGTAGTAGCCTGAAACC
Genome	gHGL101871	TCTCAGCCTCGCTCTCTCTC	GGTTACGGAACTTGAACCCA
Genome	gHGL101873	CGTAAAGACAAGAGGATGTTCCA	ATTGACCAAAGCCTTGCAAC
Genome	gHGL101875	TGACTGTCAATTATCACGGGA	CGATAGGTCATCCAGCCCTA
Genome	gHGL101876	TCACAAAGTGAACCTGAGTGAAA	TGAACGTTGATTCGATCTATCAA
Genome	gHGL101881	GTGGTGGGACTTGTGGAGAT	TCGTTAACGTCGACTTCGTG
Genome	gHGL101882	AATCCGTTTTTGACGTTTCAA	GCAAACACTCTCGATAAGTCTGTC
Genome	gHGL101885	TGGATCTCCTCCCATACGAG	GCGAGAATGGTGGTAAAGTTTT
Genome	gHGL101886	AACATCAATCAAAATCCGTGC	TGAATGAAATTTCTCTATTGTGAAAAA
Genome	gHGL101888	GTGCAGTGGCTTGTGGAGTA	CATAAGCCATCAGCAGTGGA
Genome	gHGL101897	AAACAACCGCATGGAATGTT	AATCGGTTCGGTTTGAGTTG
Genome	gHGL101902	GGACTGACCGCCAACTATTT	TGGATCAAAGATGACTAACTTCCTC
Genome	gHGL101903	GCACCGTTTCAGCAACATAA	GCAAAATCATGCTCTGGGAT
Genome	gHGL101908	ACCTTTAAAACCTGTAACAACTTTTT	GTTTTGAAATTTTCCAAATTGAA
Genome	gHGL101914	ACATGCTCAAGGGAAATTGC	TGCTTGGAAGACAATTTGAGAA
Genome	gHGL101917	TTTGGTGCAGACTCTGATGG	CAATTCCCTGCAAACCAAGT
Genome	gHGL101922	AAGCAAAAAGTGGACATCGAA	TGGGATAAAAATTATGATGAGAAAAA
Genome	gHGL101923	AAAAATAATGAAGGGCGCAA	GGTGAATTTTGGGGATGAAG
Genome	gHGL101928	CTTCGCTTTGGCACTTCTGT	AACTATTTGATTCCTTTTTGACAAAAA
Genome	gHGL101929	TTTCCCCCTGTCAAGAAAAA	GACAAGATCCACGACGGTAA
Genome	gHGL101931	CGGAGATGCAGTAACTTCAACT	TGGAGAGATTTTGTCCCAGG
Genome	gHGL101933	AACCCTTATAGCATGGGTAATCC	GGACAAAGTCCAACAATGGG
Genome	gHGL101934	GGACCCATTCTTGTTGCATC	TCACATGTAATCCACCGTGG
Genome	gHGL101936	CACATTTTTATTGATCTCACTTTTGC	GTTCTTTTTGCTCCCTCCCT
Genome	gHGL101938	TTTGTTTGTTCTTGTTGGCG	CCATCTATAAACGGCCAGGA
Genome	gHGL101942	CGCAGTTTTGGTCACAATTG	TTCTGGTTCATTAATATGTTCCCA
Genome	gHGL101943	TCAACACGTAAACTTGAAGGAA	AGGGCTCCTTGGGGTTTATA
Genome	gHGL101944	ACCACAGGCATGTCAATCAG	TTTGGAAGGTGATAAGATTAAATCA
Genome	gHGL101950	CTGTGAGATGCAGCCATGTT	AGCACCTTCCCACTGTCAGA
Genome	gHGL101954	GGCATGAGCACTGGTAACCT	AGAGTGAGCTCATCGGCAAT
Genome	gHGL101956	TTCCCTCCAAATTGTCAAAAA	GTCCAACGTTCCTGGATGTC
Genome	gHGL101958	TTCGCCTACACTTTGCAGAA	TGTTCAACCGTGTTAATCCCT
Genome	gHGL101963	TTTGACAAGTGGAAGGAGGAA	GCCTCTTCAGCACTCCTAGC
Genome	gHGL101965	GAGGTGCTCAGCTCATCAAA	GCATCACTGCAAGTGGAAAA
Genome	gHGL101966	ACAGATTCAGCCGTTACGCT	CTCTCGCGGATAAATCCTCA
Genome	gHGL101969	AACAAGCTGAAGCCTTCCAA	GCCTCTTGAGCTGCATCCTA
Genome	gHGL101970	TGGAGACACCTTTACTGCATCA	TTTCGGGTCTGAACGTCAGT
Genome	gHGL101972	TTTTTGATTAATCTGAAATATCCTCAA	TCATGAAAAGTATCCGATGCA
Genome	gHGL101973	CAAAAACTTTCTTTCTCGTCGAA	TGGGTGTTCTTGATCATGTCTC
Genome	gHGL101975	CCAAATTTTGAATTGTTTTGGAA	TCAAACTCCAAAGGATGGCT
Genome	gHGL101977	GGTTGAATAGGAAGGACCCC	ATTCCATCATCCTCAGCCTG
Genome	gHGL101978	TGCTATTCGTCCTCCTGCTT	GCGAATCATGCGTTCAAGTA
Genome	gHGL101982	ACGGTACTGGTTCACTGGGA	GAAAGGAAAGATGTTTTGCCA
Genome	gHGL101983	AGCCACGCTTTTAATCCATC	ACGTAACCCTAACTCCGCCT
Genome	gHGL101987	TGATCAACCAAACAAACAGAGC	CCACCTTCTTCTGGTCTCATTT
Genome	gHGL101988	CACAGTCATATAATCCGGATATGAA	TTGTTTGATGTGGCTGGGTA
Genome	gHGL101989	GCTTCTTCAGCCTCTTCCAC	CAGCTCTGCGTGTGTGTTTT
Genome	gHGL101994	TGTGGTTTGATTGTCGTTTCA	TTCCAGTCATCCTCAGGAATG
Genome	gHGL101999	AGGTGATTTTAGGCCAATTAGA	CGAGGAAGTTACGAGGAAATG
Genome	gHGL102001	AAAACTCAACCATTTCATTTTGG	TACCAAAAACCCGAACCAAA
Genome	gHGL102002	TTGGGAATAAAGCAACCGAG	TGTATGTGTTTGGAAGGGTTTTT
Genome	gHGL102006	AGTGTTGCATGGATTGGTGA	CGATCGCATCTAGAAACGAA
Genome	gHGL102007	CATCAAAAACTGTGAATTTAGAGG	CAGCCCAACGAGAAATATTTTT
Genome	gHGL102012	TTGGATGGACGAGGCTTATC	GGGCAAATTCAATAATCTTTGG
Genome	gHGL102013	CGGTAGTAAACCCGAACGAA	AACCTAATTAAACCAAATATGAACCA
Genome	gHGL102014	CAGGAGGCAACCCTAAGATG	TAGGCCCGTACAACTTGTCC
Genome	gHGL102015	GGACGTTTCTTAATCTTTGGCA	TGGTCATTTTCTTCCTTAAATACTTG
Genome	gHGL102017	CGAATTCAAGTGATACGCCA	TTCTCCTCACCATCTCTCCG
Genome	gHGL102025	CTGGAGAAGGAAACCAACCA	CTCCCCGCTAAAAAGCTTCT
Genome	gHGL102026	TGCGATCATAGTTTTACGATTTG	AAACGGTTTTGTTGGACACTTT
Genome	gHGL102028	CAACGCATTACTTCAGGCAA	AGGCGATGCAAACTCTGTTT
Genome	gHGL102029	CCAAGCCTGACAGAGTCATC	TGCAATGTTTTACGGACCCT
Genome	gHGL102030	CACCACTCCAGCTCAAACAA	AGACCCGAGAAACGTCTTGA
Genome	gHGL102032	TCATCAATCTAGCTGTTGATCTCA	TGTTTTCATTAGGTTTCTAAGGAAA
Genome	gHGL102033	GGATCAAGGCCAGCAACTAA	TAAAGTAAATTTTTGGAGCAAATCC
Genome	gHGL102037	TTATTTTTGAAGCCTAATCCGC	GATTTCGTCGGGAGATCAGA
Genome	gHGL102039	GCTGGAACTATGCCATGGTT	GACCTCAGCGAGATGATGCT
Genome	gHGL102040	CCGTGAACCAAATCAAGTACG	TACACGAGCTCAATCTCTCCC
Genome	gHGL102042	GGTCTCAACTATGCTTCCGG	GGCACAGCCGCTTTTATAAT
Genome	gHGL102043	TCTTTCTCTATTTTGTATGCAAATCG	TTTTTGAGGGATTTGTTGAGC
Genome	gHGL102046	TGAAACCCATCTCCAACACA	TGTTGTTTAATATTCTCCGACAAGA
Genome	gHGL102048	ATTCGGTTTGGTTGGTGTGT	GCAAGATAACTTATAACCACAAGGAA
Genome	gHGL102050	TTTCCTCGAGCAGGTTCAAT	TTCATCTGCAAACAAACCCA
Genome	gHGL102051	CGTTTTCACAAACTGTCTTCCA	GCTGGCGAGTATTTCCAAAG
Genome	gHGL102052	TTTTCTTTGTCGGAATCCTATAAAA	CTCTGTCTCGGGTCTCTCGT
Genome	gHGL102053	AGACATGTTCATGCTTCCCC	TGAGACAATCTCATCTTGAATCTCA
Genome	gHGL102054	GGTGTCAGCATTTTCGCTTT	TCTCGAATCAGAGAGAGAGATACAGA
Genome	gHGL102056	TCACTTGGAACACAAAAGCG	CATCAATGGCAGCAGACAAG
Genome	gHGL102063	GACTGAAGACAATGGCAGCA	CTCTCTTTGTGTCTTCCGCC
Genome	gHGL102064	TGCGACGGTTCGATAACATA	AAAGGTGCTTACCATTATAGAAAAGT
Genome	gHGL102065	AACGGATTCTGAACCGCTAC	GCTTTCACGGAACAGCTAGG
Genome	gHGL102066	GAAGGATCACAAGGCAAAGG	CAAGGAGTTTCCTCAGCCAG
Genome	gHGL102068	CGTGGGGATGATTAAATGATT	GGAAGTGGAATGGAGATAGTAAAAA
Genome	gHGL102069	GATGCATTCAAGAACTTCTCCA	TCATTCACAGTAACTGCAATTGG
Genome	gHGL102070	AGGATTTTGAGCGTAATAACAATT	GAATCGGTGAAGCTATGCG
Genome	gHGL102074	TCGTTGAGATCGGTACCACA	CAGGAGCTTCGAGGAGTGAT
Genome	gHGL102075	TGCAAAACCACAAGAACTCAA	AAAAAGTTATGGGTGCACGG
Genome	gHGL102076	TTCCATTCCATACTTCACCACT	TCCCTCTTCCTGCTCTTGAA
Genome	gHGL102077	CTCCCGGCACTACACATTTC	GGATTCAACTGTTGTGTGAAATG
Genome	gHGL102079	GACTTCCATCCCAACAAGGA	TTAGTGACGAAGCAGCCAGA
Genome	gHGL102081	GTTTGGGTTGCAGATTTTGG	TTCAAATTTACAAAAGAATCCACAA
Genome	gHGL102083	TGAGTGTTAATGAAAATTGTGTTCTT	TGGGGCTAGGATGAAGTTTG
Genome	gHGL102084	TGGAAGCTTGTTTCGTAAAACTT	GGTGCAATAAAGTGGTTAAGTGG
Genome	gHGL102085	GCCTAAAAGCTGAACATCCG	CCTTTTCCCATACGGTGTTG
Genome	gHGL102086	GGGTGTCGTCGTCTTCAAAG	CCGATTCAAAACACAAACCC
Genome	gHGL102087	TCGTTCTTTCATTACCTGAAAAA	TGTGTTGGACGAGAGGATTG
Genome	gHGL102090	CGCGAAACAGTGTTGATACG	CTCACAAAGACGCCAACTCA
Genome	gHGL102092	GGCATCGGAGTTTACCAAAA	CAGGTCCGGAAACTACTTGG
Genome	gHGL102094	GTTTCGGACCGGTTCCTATC	TGTTTTGGAAAACAATGTTTCA
Genome	gHGL102095	AAAAAGTTATGATTCACGGATTAAA	TGATCATTTTTCTCTTCGGTGA
Genome	gHGL102096	TTGACATAAATTAAAGAAGTGGACAAA	TGGTGGTGTGAAATTGAAGG
Genome	gHGL102097	TACCAATTCAAATTCCGCCT	GGACATGCGTTTAGAGGAGC
Genome	gHGL102099	AACCACATCGCATACAAAGAG	TGGTCTTGTACTCTCGGTTATGG
Genome	gHGL102101	GGGAGAAAGAATGAGAGTTTGTG	CTGTATAAGCGTCCCCATCC
Genome	gHGL102105	TGTGTGGCAAAGAAAAATATTTG	GGAAAGTAATGATTTCTAACTGTTGA
Genome	gHGL102106	TCTCCACGATGACCAAAGGT	GGCGAAGAAAAGCAAAAAGA
Genome	gHGL102117	CCATACAATCATCTTCCGCA	GGGTTTTAGAACAAGGGGGA
Genome	gHGL102118	AATGGTAGTTTGCATGGCAT	TTCAAAAATTTACAGATTCAACCTT
Genome	gHGL102119	TGTGTGTTTAGGTTTTGCGA	TGTTTGAATTAGGGCATTACATT
Genome	gHGL102123	GAAGGTGAGGGATCGATTGA	GGAAGCATTGGATCCTCATT
Genome	gHGL102124	GGAATCGTTGCTGAAAACGT	ATCCGCTAAGAACCCCATCT
Genome	gHGL102127	GCAATGCCTCCCATTACATC	AGGAGAGCACCAAGAAAGGG
Genome	gHGL102130	CTACTCCCATGCCTAGACCG	TGCTGTGACTTGTGCCAAAT
Genome	gHGL102131	GTGGAGTTACGAAATCCCCA	GTCTTGGTGAAGGGCCATAG
Genome	gHGL102150	AAAGTTTCTACCAACGTGTAATGGA	GAGCCAAGAAGCAACCTGTC
Genome	gHGL102151	TGACCTGCAACAGATGGGTA	TTACGCCAAAGATGGGAAAC
Genome	gHGL102152	ACTAGCTAATCACGGGCCG	GTGTAAAATGAATTCCCGCG
Genome	gHGL102154	TCAAACTCAGGACACAAACCA	CATGATTAAGTGAAACAGAGAGGG
Genome	gHGL102156	GCCCAAATGAACATATCTTCAA	TGAACAACACGGTAAAGCCA
Genome	gHGL102157	GCCCTTAAGAGAAAAAGAGACTAAAA	TTTTTGAAAAGGAAAATAACGAAA
Genome	gHGL102158	GCGGACTTTTGAGGAAATGA	TTTCATAATGGAAAGAAAGCTGG
Genome	gHGL102159	ACCTGCGCAGTTACGTGAAT	TTAAAATAACAGTTTTTGTCAAAACAG
Genome	gHGL102160	GGAAAACAGGGGAAAGATGG	TAACTCCACCTCCTTCACGG
Genome	gHGL102161	ACGCGTTCAGCAAAATCTTT	TGTTTTCGTGCATAATTCTAAAAGA
Genome	gHGL102164	CGCAAAGAATATGGCACAGA	TGAGTACGAATCCGCTTTTTG
Genome	gHGL102166	TCGGTCAGCATATTGATTCA	CGAGAAATATTTTTGTTTCATATCATT
Genome	gHGL102167	CCCAAACACGAACGAATACC	TTGGATATTTCATAAATGTCTTCAGC
Genome	gHGL102168	TGGGCATAGAAAGCTTTTGG	CGTGGAGAGTTACAAACGCA
Genome	gHGL102173	GGATGGATGATATGTGTTACGTTC	TTCCATTTTCTCCAAGCAGG
Genome	gHGL102175	ATCTGAACCGCGAGAAGAAA	TACGGCGACTCCTCTCTCTC
Genome	gHGL102177	TTCAAGAGAAAAGCTTTGAGGG	GTCCAGCTTTCAACTCCTCG
Genome	gHGL102180	CAATGATTAAATATTGGTACATGGAAA	GAATTTTTGATACGGGCGAG
Genome	gHGL102184	GCTGCAGATGAAGCAAAGGT	TGAACCATTCTTTCCCTTTGA
Genome	gHGL102187	TCGAAAGGAGAACCGAGAAA	GGACAGTGAGTTTGAGAAGGC
Genome	gHGL102188	AACAAAAAGGACGAGAAGAAGTAA	TCACATGAAAGCGAAAAGAAGA
Genome	gHGL102192	CCACCATTCATTCTAGCTCGA	TGGTAACATTCATAACGCTGC
Genome	gHGL102193	AACATCTCCTCACGGCTCAC	GACGATTCATCCACTCTTCAAA
Genome	gHGL102195	CAAGATTTGTAAAGAGTACACAATTGG	GCATCAACAAAGCTATCCCC
Genome	gHGL102197	AACTCCGAGGAAGATGACGA	CATCGTGGCATTTTCTCATG
Genome	gHGL102198	TCGGACATTAACCCAATACCA	TTATCTTCTCGTCACTGCATGA
Genome	gHGL102200	AGTCTCGACATGGCGGTTAA	AGATCACATGTTGCTATTGAGGT
Genome	gHGL102201	TTTGGTAATTTTCTGTTTTAGAGGC	CATACAAAAATAAGTCTCAAAATGAAA
Genome	gHGL102206	TGCCTAGTAAAACTCAATAAACGA	GGAAGGTCAAACAGTTCTTTTG
Genome	gHGL102209	ATGTCCGAAGTGGAGAGCAC	CGATTTCAACACCACGATTG
Genome	gHGL102210	TCAATAAAGTTTCACCATTCAAAAA	CAAATATGCAATTTTCTTTTCAGAA
Genome	gHGL102211	TGCAGTCCCTTTGATTGTTG	TCAATACACTGATGACGACTAGTACG
Genome	gHGL102212	ATGATTCACCAGGTGCACTG	ACGTCAGCTTCAGTTGGGTC
Genome	gHGL102213	TTTGTAGGTCGACATGAAAGCT	CAAGAACATCTTGTCGGCAA
Genome	gHGL102216	GCTGTCCAGTAAGGTGGGAA	TTCATTAAACAAATCGACAACTTGA
Genome	gHGL102217	CGTTGGAGTTTAAAATTAGAAGGA	AAATGAAAAAGGATCACGAAACTT
Genome	gHGL102219	AAGAGATGGTGGTGTGCGTT	CCCTCAGGTCTTATTTATAACCCC
Genome	gHGL102221	ATCCAAGGAGCAACAACACC	TTCTTGTTCGAGCTGAGCAA
Genome	gHGL102222	CAATGAGAAAGCAAGCAAAGG	CAAATGATGCAACTAAATGCTTC
Genome	gHGL102223	CCCCTCAAAAATTAGCCACA	CGTCGCTCGATTAATTCGTT
Genome	gHGL102224	TGCGATGAATTATTTTCTGGG	TCCTCGTGTTGGTCCTCTCT
Genome	gHGL102226	AAATCATACCGAAAAATCCAAAA	CTCATCTTCTTCCACCAGCG
Genome	gHGL102227	GGATTGAATCATAATTGACTAAGGTTG	TCATAGATGCAAATACACTGAGCT
Genome	gHGL102228	AAGGAGGTGTACTAAGGTGGCA	TGTCCTCCCATCATCACAGA
Genome	gHGL102230	GCAAACACAATGGCGTAGAG	CCTCAAGATCCACACCATCA
Genome	gHGL102231	TTACAAACCGCACTACACCG	TGGTGAATAAAAATGTTTTCTTTTT
Genome	gHGL102234	TCATGATTTTTGGTTTGAAGGA	CACCAGATGTCCAACCCCTA
Genome	gHGL102235	TTTGTATTTATTTTCTTCGGTCTCTTC	AAGGTAATATGATGACTGAAAAATGA
Genome	gHGL102236	TCACTCAATCTTAGCCACCTTC	ATTGTAAGGCTGGGGAGGTT
Genome	gHGL102238	GACTTGACTTATTGAAATCTGAAAATG	CGGGTTGACTGAGAATTCGT
Genome	gHGL102240	CTGACGATGCACGAAATGAG	CCATGCTTATTCACAATCATTCA
Genome	gHGL102244	TCTGATCACCCAACATCCAA	TGATTGGTTATTTAAGATGCATGT
Genome	gHGL102247	TAATAGCAGGCAAATGGGGT	GCCCATAAAATCCCTCCAAT
Genome	gHGL102249	CCGTCGGTTTAGCGTTTTAA	GAAATGGTACCAGTTCGTCG
Genome	gHGL102251	AAGCATTTGGATATACATTTGAGTT	TGGTGGTTATTTGATTTCATGTG
Genome	gHGL102253	AATCTCGCTTTTGTGCTTTCA	TTTTAAGAAATTTTGTTTGAGTGTTG
Genome	gHGL102254	GAAGCAAGGATTGAGTTGTTAATACA	CATTCAGACTTGTGCGGGTA
Genome	gHGL102256	GAGTTTAAATATGCGGAGGAGAA	TCAACAAATGCATGTTTCCAG
Genome	gHGL102257	TCGAGGTTACAAAGAATCACATG	TCCTTCGCCTTTTTGAACTA
Genome	gHGL102259	CCATTTTAAAAATCGTGTCTACAA	CATATGGGTGGTGGTGGAA
Genome	gHGL102262	TTCTTTACAACATTCAATTATCCG	TATGTGCGGGTCATGACCTA
Genome	gHGL102264	TTAACACATGGTCTTTGCGG	GGTTCACACAGGCCTGAAAT
Genome	gHGL102265	GAAACCTCCTTCTTGGTTTTGA	GGAAGAAGTTGATCGACAAGC
Genome	gHGL102271	AACGGGCCAATTAAGATGGT	TGAAGGTTTGTGAAAGTGCA
Genome	gHGL102273	TCCATTTATAGAACTCCGCTTTTT	TCACCATAACCAAACACACCA
Genome	gHGL102274	CAAAAATTTTAAAACACATCATCCC	TGAAAACAAAAATCACAGACATG
Genome	gHGL102276	GAGTAGGATTGAAGAATGAAAATGG	AAACCATATGTTAAGTCTCTTTGGAAA
Genome	gHGL102283	TCTAAATCTGCATTTATCATAAATGAA	CGTCAACCCACTTCAAGACA
Genome	gHGL102285	GAAAACCCCAAACAAAACAAAA	ACATGCCTTCATCTCGCTCT
Genome	gHGL102287	TGGAGAACAATTTGAATATTTGGA	AACAATGGGTGTCGATCGAT
Genome	gHGL102291	TTCGAACAGCTGTTTTAGTAAGC	TTCTCATCAGATTCGTCCCC
Genome	gHGL102292	TTTTAAAGGCAATGTCATAAAGATG	GGGGATAGATATTGCTTTCTCAAA
Genome	gHGL102293	ACCTTCCCGGAGCTCTACAC	ACTCGCGGCTTTCCTTAGAG
Genome	gHGL102297	TGAGGTCCTGGATTTCTGCT	CGAGCTACGACTCAACTTGG
Genome	gHGL102299	TCATCACCAGAAATATGTTTTTGG	CAGTGCAATAACCGTTTCCA
Genome	gHGL102303	TTGAGAGCTGAATCGTGGTG	CAAACCTCGTGCTTTGTGAG
Genome	gHGL102308	TGGTTTCTTGGAGAGAGCGT	AGTAGTCCCACTTCCCCACC
Genome	gHGL102316	TCATTTTCGTCACCTAGTCAACA	ATTCGAAATGGTTGGAGCAT
Genome	gHGL102319	TTTGCAGTTCCAACCTTTCC	GCAAGGGAAGGACAAACTGA
Genome	gHGL102322	AAAGTCATTTTGAGAGTTAACAAACA	CATTTGCCATTAAAACCCTGA
Genome	gHGL102326	TGTCATTGGTTTAGGGTTTGA	GGGAGTCTTCCGGAAAGTCT
Genome	gHGL102327	TGGGAGCCACTGTCTTCTCT	ACTTTCTCCACCGTGACGAG
Genome	gHGL102334	TTGGTCATGATCATCATCATCA	ACAAATGGGATAGCAGCTGC
Genome	gHGL102335	CGTTCCAGACCAAGTCCACT	TCCGGTTGGCTCAAATATGT
Genome	gHGL102337	GAGGCCATTTCCAACTACCA	GCAAAAATTTGTATTCAATTCATTTG
Genome	gHGL102338	CCAACTTTATTTTCCAAAAGTTTATTT	AGGGCGTAGGAGTGAGAAGA
Genome	gHGL102339	AATGAAAGTCTTAAATCGGTAGTTG	TGGTCGTTTCTCAGGACAGA
Genome	gHGL102341	CGAGGAGGTCTTGCAATTGT	TTTTGAGAGATCATCAATGCAGA
Genome	gHGL102343	GAGAATGGGGGAAAAAGAGG	AAAATTGAATAAATATGAGCTTGAAGA
Genome	gHGL102349	CTTCTTCTTCGCTTGTGCTG	TGGAACCGTTCAGAGTTTTCT
Genome	gHGL102354	TACCCCTCCCACTCTTTGAA	TCTGGAGAGAAAAGGGGAAAA
Genome	gHGL102361	CCCAGAAAATTCATTCATCACA	CCTATTCAGAACCTCCAGCG
Genome	gHGL102362	CAAAATTTTCCCATCATGATGA	AATAATAGCCGTTTGTCGTAAAAA
Genome	gHGL102364	GATCTGGACCTGGATCCTGA	CTATGAAGGTGCTGCTGCTG
Genome	gHGL102365	CCACTCTACCAGTTGCGTGA	GTATAGCCCCCAACTTGTGG
Genome	gHGL102369	TTTTTAAGAAGCTAAAGGGGCA	TCAAAATCTGAGCTCTTTCACTTG
Genome	gHGL102370	TGGTAACACCATTGGAGGTACTC	AACTTGATTTCTTAGTCCTGTTACG
Genome	gHGL102373	TTTTGGTGAGCAGGATTGTG	CCGCGAGAAAGTCAAGTCTT
Genome	gHGL102376	TGGCGAGTTGTTTAGTTGCA	TCGTCTCCTGCTACTAGCTAACG
Genome	gHGL102380	ATTACCTTTTTCTGCCGGCT	AACCAGAGGCAAAGAGAGTCC
Genome	gHGL102382	AAAACAGTTGCCTTGTTTCCA	GAGTTTGTTGATTTTAAAAATTGAAAG
Genome	gHGL102386	AACATGAGTTTCTGCATAAAATGAA	GGACATTTTCAATATCACAAGATGTT
Genome	gHGL102387	TGTAAAATTAACAAGATCATTTGAAAG	TGATATGAGATCCCAAGAAGAAGA
Genome	gHGL102388	TGGTCTAACCATACTCATTCCG	CTCCATCCATCGTGTTTTAGG
Genome	gHGL102389	TTCTCAGGCTCATCAACAACA	ATCTTCTTCAGGCGTCCATG
Genome	gHGL102391	TAATTGAGTCGCAGCTCGAG	CCAAAGATAATCAGGAAGACCG
Genome	gHGL102393	ACTCGTTACGGTGATACTGTCA	TCCTCACTCCGTTTTCTCCT
Genome	gHGL102394	AAGTGGGGTAACAATAGGAGCC	GCTTATTGCTGAGAACCTCCC
Genome	gHGL102397	ACATCTTCGCCCTTCAACAC	GCTAAAAGCAGCTGCAAGC
Genome	gHGL102404	CAACAAACAAAAAGTTAAAACCAAA	TTTTTAAGAGGCAAAAATAGATGAA
Genome	gHGL102405	TTCCTAACTCGAATTTGTTTGAAA	GGATTTGGTTGGTATTGGCA
Genome	gHGL102408	TGTGTTTTTGTTTTTGGGTAAA	GAACATTCAACGAGTGGACTCA
Genome	gHGL102411	CATCTCTGGATCCTTTCTCATTG	TGCATAACACTTGTAGCCCG
Genome	gHGL102418	ACCTGAAAGAGCAAGCCAGA	TTTCCTCGTTTCTCTTTTCTGG
Genome	gHGL102421	AGCATCACTTGAAGCTTCCC	AGTGATTAAACCAGGGAATGAA
Genome	gHGL102427	CCACTGACACGTGACAGTCC	TGAATGACATCTTATAGATTGTCCG
Genome	gHGL102434	TTTTTGGGTCAACATCATATAGATTT	CTGTAACGCGTGGATGTGAT
Genome	gHGL102435	TCCAAAGAAGTCAAATGCTCC	TTTGGGATCGGATGGTAAAA
Genome	gHGL102437	TGATTCCTTTGTATTCCGCTG	TGTTGTAAGAGGGATTGTATTCGA
Genome	gHGL102438	GCCAAGGTAACAAACAGACCA	TTCTTCTCCTTCCTCCTCCC
Genome	gHGL102439	TGATTTAAAGTGATGCAATCAAA	TGGCTAGTTCATCATACCGC
Genome	gHGL102440	GGCATATCAAAATCTCTCCTTCA	TGCAAGAACCCCCTTCTAAA
Genome	gHGL102442	GCTATCGCAACCGTCTAACC	TGTTTTGCTCATTGCCAAAC
Genome	gHGL102443	TTCTCCGGGTAAGATGCTTG	CCTCTTTAAAGGCGGTTGTG
Genome	gHGL102444	TTGGAATGTAAGTGAATTTGCG	TCCATCCTTGGACACAGTGA
Genome	gHGL102445	GAAATGGAGTCAGTGCAGTGAG	CGAACATATCACAAACCTGGC
Genome	gHGL102446	CGGAAGGAGTATCTGTAAACTTCTG	CGTGGATGAATTGTTCATTATGA
Genome	gHGL102448	ACATTTTAATGGGCCTCACG	AAAATTACCCGATAAGTCATCATTC
Genome	gHGL102449	ATCGTCTTCCACGTTCTTGG	TCATTCTCTTTCCTACCTCCTCA
Genome	gHGL102452	TTTTTCGAACACGTGTCAGC	TAAGTGCATCGCATCCAAAA
Genome	gHGL102453	GCTCCCAAGATTGAGGAAGA	TTGCAAAACTAGCTGAACGTG
Genome	gHGL102454	AGAGTCTTGGCATTGGTCGT	TGTTTTTGTCCCTCCTTAGTCG
Genome	gHGL102461	AAGGGAGTGGGGAGCTGTAT	TCAAATCCAACAAAAGGACAGA
Genome	gHGL102463	TCAAGGGCAATGATCTCCTC	TTTTGCAGCTAAAGAGAGCG
Genome	gHGL102465	CGTGCGTTTAAGAGAGAGGAA	AGGAAAGTGTTGACAAGCTTGA
Genome	gHGL102473	GCAAGTACTGAACCTGCGTCT	ATAGTGGACATGCACACTCCA
Genome	gHGL102476	TGGTTGTTGTGATTCTGGGA	TGGTCATCTCTCAAACACAAGG
Genome	gHGL102480	ATTCTCCTCTTCAACCGGCT	TCGCGCTGATATTGCAGTAG
Genome	gHGL102482	TCAAAGAACTTTTAGAAAGAATTACCA	TTCTTTCGTCATTTGCATGTG
Genome	gHGL102489	TCTTTTGCCACATCTCTTCTTTC	CATGAACTTCGTGTGTTCCG
Genome	gHGL102494	AGCCCATCCCTCGACTAAAT	TTTCCTTTTCCAGCTATTCCA
Genome	gHGL102500	TTTGTCTCTCAATCTGGTTTTAAA	TGTGAATCAAGAAATGGAAAAGG
Genome	gHGL102501	GGCCGCCACGTAATGTATAA	TGCTTTGATTTGGATTGTGTG
Genome	gHGL102506	CACAGAAAACCTTCATGTCCTG	TTCCCATTCTCCATTTCTTTG
Genome	gHGL102507	AGTGACCTTCCTCTTCCGGT	AGCAGAGGTTCATGTCGGAG
Genome	gHGL102508	TGTCGTCAAGAGTTTTGCTTTT	TTACGGCGGAGATACATTCC
Genome	gHGL102509	TCAATCAGTTGACTTTTCACACC	GTCCCGAGTTCGATTCTCAG
Genome	gHGL102510	TCACCACACTAGTCAAGTTTTGAAA	CCTGCACTTGAAAGAGCCAT
Genome	gHGL102512	AACTTGGAACATGGTAACCGA	CCACATCAATTAATTTTGCTTTTC
Genome	gHGL102515	AAATCACTCAATATTCTCTTTTCAATT	ACCCCAAAAACCCACCTTTA
Genome	gHGL102519	TTCTCTTTCTCATTTCCATCCA	ACAGGATAATCGACAACCGC
Genome	gHGL102520	TGCAGTTGCAACTTCAAGTCTT	CCTTGAAAGGTAAATTTGTTCG
Genome	gHGL102522	GGGAAAAAGAAAACAAGTGAGG	AGCAAAGAGTGAGAGGGGAA
Genome	gHGL102525	GATGAACGTGTATACTGGTAAGCAA	ACTACTTTCCTTGGCCCCAT
Genome	gHGL102528	GAGAGAGAGCGTGAAGTCAACA	TCTCTACTCCCGCGTTGAAT
Genome	gHGL102534	TGGTTTTGTATTTCATTGAATATGG	TGGGTGTAAATTGCAGTGAAA
Genome	gHGL102536	CCATTTTCAAACCTTTTTGCA	CCCTTCTATAAAAGCATTTTCAACTC
Genome	gHGL102538	CCCACTTTGTTTTCTTCCTTG	CATGTTCAGCCAACAAATCG
Genome	gHGL102540	ATCATCAGCAATGGACCCAT	TTCTTTCTTCATTGAAAACCCTTC
Genome	gHGL102543	TTGATCAATTGGTGGAGATCA	TGGCTGAGCTTTGATCTGTG
Genome	gHGL102547	TCATCTAAAACAGACTCAAAATCG	TGAAACCAAACGAAGGAGAG
Genome	gHGL102548	GGAGAGAGACACACTTCTCCCT	TGAGACCGTTTGAAGAAGCA
Genome	gHGL102549	TGATTAGGCGTGCACCTAGA	GGTTCCTGCCTCATCAGTGT
Genome	gHGL102550	TTATTGGGATCCATTTAACAAAAA	CTTTTGATTTTTATCGTCACCCA
Genome	gHGL102554	TTGAAAAGTCATTTAATGATTTTTGC	GCATTGATGACACAAAATTTCTT
Genome	gHGL102555	AAGATCGTGTGGTGGATGGT	TTCTGCTTCCATCATGAACG
Genome	gHGL102556	CATTTAGAAATTGATGTGATCAACAA	TCTCTCTCACCAACTTTGATTCA
Genome	gHGL102557	ATGTCCTTTTTGGTGTGCCT	AACCACTTTTACAAACGCCA
Genome	gHGL102561	ACCCGAAGATTTAGATTTTAGAGAA	ACGGACAGTGGCATGGATAT
Genome	gHGL102562	ACCTGTTGTTCCATGGCATT	TGAAAAACAGAACGGGAAGG
Genome	gHGL102563	CCGTTTAAAAGCTCACGATTTT	CTTACACTGTTCATGGGCCC
Genome	gHGL102565	TTTTTCTTGTTTGACATGATACTTTT	GCCCACGAATATCTATTGTCAA
Genome	gHGL102568	TTAAAGCCCCCACTTTCTCT	AAAAATTGATCAAAACAAGCAGTG
Genome	gHGL102569	TCCAAAAAGGGTAAAATACAGG	TGCTAAAAATGTGAGGTAAATTGT
Genome	gHGL102573	CGAGATATACAGAGCAACTTCCAA	GAGAGAGAGGGAGCGTTGTG
Genome	gHGL102574	ATCAGGGGGTGGTCAAAAG	AAAACCAAACAAACGCTATTACG
Genome	gHGL102575	AATCACTTGGCGGAATATGC	TTGCCAATACAGCCTTATTCAA
Genome	gHGL102576	TCCTCAATAATTAACACACTGAACAA	CACATGAATCATGCATGTGG
Genome	gHGL102578	TTGGGTTTACATGGTCCATG	TGCATCAGCATAATCACGCT
Genome	gHGL102581	TTCCCTCTCATTGTCTCATAGC	ATTCGATCCACCGTGAAAAG
Genome	gHGL102583	CCAAGCTTTGGCAGAAATGT	TCCCGTGGTGGTAACTTAGC
Genome	gHGL102586	GCATATCCACCACTCTTCCC	TGAAAAGTGAAAATCGTCCG
Genome	gHGL102587	TGATAACTTCCATGTCATTCATTC	TCGGCATTTGTTTTGATTTG
Genome	gHGL102589	TGAGAAAATAGATGAGCATAGAACTCA	TTTTGGTAAAAGTCTTATGTTTCTTTG
Genome	gHGL102590	TGTAACTACGCCTCTCCCTCT	ACTCGCCAAAGAGAAACCAA
Genome	gHGL102591	TCGAATCTTCGTGGAAGACA	TGCCTTGTAAAATGGTAAATTATCTC
Genome	gHGL102600	AAGGGATGGGGTTAAGTTGG	CCGTCTTTTACAACCCTCCC
Genome	gHGL102601	CTCGAAAGTATAGGTGGCGG	CCCGAAGCTCTATTATAACTTTCC
Genome	gHGL102604	TGCATTAGGAGTTAGGATCACG	ACTACGTCGTTTTAGCTCTAATCTTT
Genome	gHGL102607	CGAAGATTTCAGATAATGGCC	ATTGCCAAAGAGCTTCCAAG
Genome	gHGL102610	GGCCATACCCACGAAAATAA	TCCATAATATTCGTTCTTGTTGGA
Genome	gHGL102619	GACTTCGTCCCCATGATAGC	AAAACGCTGTGGATTCGTTC
Genome	gHGL102624	ATCCAGGTGAGGAACTGGGT	GCTGATGTTGCGTCCTTTTT
Genome	gHGL102630	CGCCGTAACCTTGGCTATAC	TCTGCGGATCATCTATTACAATTT
Genome	gHGL102632	GGGACTGGACTTCACTCTTCC	CTCCAGGGCTTTTCATCAAA
Genome	gHGL102636	AAGAAGCATGAGTGGAAGCG	CGTACTCGATGAATTCAAAACC
Genome	gHGL102639	CGAATCTCCCTTATCTCAATGC	TGTCTTGTTTGGGAGTGATGA
Genome	gHGL102640	TCCGATAGTGAGACGCACAG	ACCATGCAGCGTAATTCTCC
Genome	gHGL102641	GGTGCAAGGCATTGGACTTA	CCGCTCAACCAGTTTTGAGT
Genome	gHGL102642	AGCTCGGTTAAACATCGAAAA	TCGACCAACGAAAGATCTCC
Genome	gHGL102644	TTTCTCGAGATCATCTCTTCTTCA	CTTCCAGTTATCGCGAGAGG
Genome	gHGL102645	TGGATCAGACGTTTTGACCA	TCGGTTGAGTGTTGATGACC
Genome	gHGL102647	TTGGAGTAGGTGACATCACGT	TGGTTTTTAAATTTTATTAGGTACGTT
Genome	gHGL102648	TTGACTGTATCAAAAATAATTAGCCAA	TCGGATTATTTATATTTTTGGGG
Genome	gHGL102649	CAACCATTCATCTAGCCGAG	AGAAACCTATCTAATTCTCCTTTCAA
Genome	gHGL102652	ATCGAATGTCATGCACATGG	TGTGTTTTTAAACCTCCATCATG
Genome	gHGL102653	TTTGTCATTTGGTGTAAAAACGA	AACTCGTTTTCCTGCCAAAA
Genome	gHGL102655	CTCAGCCCAAACCTTCTCAG	CGCTGCCATTTCACAAGTAA
Genome	gHGL102656	GAAGCTCTCAAAACGCCATC	CACAGGCTGGTCCAAAGATT
Genome	gHGL102657	CTCACCATGGCAACTTCTGA	CGCGTGCTACAGTATGGAGA
Genome	gHGL102658	TTTGGCCTTGTTGCTCTGAT	CGAATGTTGCCTCTACCCAC
Genome	gHGL102659	TTCAGATTCCTTTGTGCCGT	GAATCAATAGTGGATTTTGAGATGG
Genome	gHGL102661	CATCCGACTGCTTCTTCCTC	CGTACGCACGGGGTAAATAC
Genome	gHGL102662	GGTTTTGGGTTAGATTTGCAGA	TGCGATATTGTTAAACATTTTGAAA
Genome	gHGL102665	CGCCAGATGCCATAGAAAAG	ACTTCAATGTAGGCTTGCCC
Genome	gHGL102667	ACCGTTTATATATAAAAACAAAATGCA	AACCCGAACTAAGTGATGGC
Genome	gHGL102668	CAACTTGTCGATCTTGAATATAAGTTG	TAATGGTAAAGCAAAGGGGG
Genome	gHGL102670	CCAATCCAAACCAAACGAAA	TTTCATACTTCATCGCCCTAAGA
Genome	gHGL102673	TTGACTCAGAGACACAAAGGG	GGGTTTGCAACTAGCTCGAC
Genome	gHGL102676	GAAGCAAAGAGTTGTTGCCC	ATAACTTAATAAAACCACCAAGAAAAA
Genome	gHGL102680	CCCAACATGTTGATGCTGAT	GAAATCGCTGCTTTAGTGGC
Genome	gHGL102681	GCAGATTTAGATTCAAGTCTTCTTG	CTTGGGTCTCTGAGATTCGC
Genome	gHGL102684	CAACTCTGGATGGTTGCAAA	ACCGTGGGCATTTTAATGAA
Genome	gHGL102685	TCAGTTTAAATGCTTAGCGCT	CTGCGTCGGGTATTGAGAAG
Genome	gHGL102689	TGAGGTTTGTTGGAATTGGT	TCAAAAGTAAGAAAAGAACGTGAGA
Genome	gHGL102692	GGTGTAGCTTCTTTAAAACTTGATTTC	AATCATGCTCTTAGAATCTATTCAACT
Genome	gHGL102693	TGGACAAATCTCTTAGATAGTACCCA	TGTGGTTAGGATAAAAGTTTAAGGTTT
Genome	gHGL102696	TGAAGAACAAGCTCAAGAACAAG	TGTGTACTGTCCCTCTCACCC
Genome	gHGL102697	GGATGGACTTATCCGCTGAC	CGAAGCCATTTGTGTCTGAA
Genome	gHGL102699	TGTCCATAGAGAATTGCAGACAA	AAGAAACTTTGGATTTCTATGGACA
Genome	gHGL102700	AAATTGTGTGCAATCCATAAAGAA	CCATGAGAGAATGTGTGAAGGA
Genome	gHGL102704	GGACCATTGCTTCCTTCTCA	AGAGGCCGAGAAAGAAGGTT
Genome	gHGL102706	GAACTTGGGAAATTGCCAAA	TTTCGTGTTTATGTTGGTATTTAAGTG
Genome	gHGL102707	CGTGTGAGGAAAGTGATATATGC	TCATGGATCCCACACATCAG
Genome	gHGL102708	TTCCCTCTCTCAAAACAGCC	CCTCGTCCAAGTTCAAATCTG
Genome	gHGL102713	TAACAACTTGCTGAGCTGGC	CGTGTCAATTAGTGGGTGAACA
Genome	gHGL102717	TCGATGCCAGCAAAATAACA	CGTCTAAGTCTAAGAACGTTTTGC
Genome	gHGL102718	TTGGTTTCAATTGGGTTATTTCA	CCAAACAATCCAAATTACCCA
Genome	gHGL102719	TCCGGAGATCTCTCTTGAGC	AGACGTATCATCAAACTATCCACA
Genome	gHGL102721	TGTAGAATTCAGATTTCTTCGGG	TCCTATCCCTTCGTTGGTTAAA
Genome	gHGL102723	TAATGCCCTTATCGCTGTCC	TAGGTAGAGGTGGTGTGGGC
Genome	gHGL102724	CGAAAGCCTTGGAAATTTGA	TCTTGTTTCATGGAGAGCGA
Genome	gHGL102726	AAATTTGTTTGTATTTGTCTATTGACA	TTGCTGGTAGTCAACTGAACG
Genome	gHGL102727	TTGGATAGTCTGGCTAGCCC	CCGATAAAAGCCAGCAGTTT
Genome	gHGL102728	TGCTTAAAATCATGATGGATTGA	TTTGTAAGTCCGATGGGCTT
Genome	gHGL102729	TGATGGTCAAATCCAGGTCTC	CGAACCGAAAACCGATTAAA
Genome	gHGL102732	GTCGCATTTAGTCGCCATCT	GGTCCTGTAAGCATAAAAGCG
Genome	gHGL102733	TCACAAAAGTTACTTGATCATGTTCA	TGATGAAGCTAGAGCCAATGAA
Genome	gHGL102734	GTCGATCTCCGTCCAGGTAA	GAAAAGTTCCTAGTCCCCGA
Genome	gHGL102737	AAATCCCATTTTCCCAAAAA	GGTCATAATAAGTGGGCGGA
Genome	gHGL102739	TTTATCGATTCATTTCCCGG	ACCCCCGTTCTCAAAGCT
Genome	gHGL102746	GCTTACAGAGAGGAAACAAGTGAA	CATAATTGACCATTATGTAGAAAGGG
Genome	gHGL102747	TCATACGAATTTGACGACAAGAA	TTGCATTACGTCAAAATCAATG
Genome	gHGL102750	TGACTGTGTGCTTTCGAGCT	TGTTACGAGACGCCATCAAA
Genome	gHGL102751	TTCAGTTGAATAGTTTTGTTAAGCTT	TGATTATTCGATATCCCCATTT
Genome	gHGL102766	ATGCAAAGCAAACAAGGGAT	GAGAGGGCACTTGGAGCTAA
Genome	gHGL102768	GGTTTCATGGGAAGCTTCAT	TGTTAGCTGCATTCCCCTTC
Genome	gHGL102770	TACACCACCCGTGACTTTCA	TCGCCAAGAAGCTTCAAGTT
Genome	gHGL102772	TCGTCGTGACAAATTCGAAG	TCAGACAAACACACATGACTGG
Genome	gHGL102773	TCTCTTGCTCCTCTTTCTGCTT	TTGCTCCAGTTTCTTTTGGG
Genome	gHGL102775	TGCAACTAAACAACTCGCCA	CTCGGTTCCTTGAAGTCTGC
Genome	gHGL102776	ACTCTCATCTCCCCCGATTC	TGAGATTTTGGAGGACAGACAA
Genome	gHGL102779	GTGGCCTTGTCGTTTCACTC	CCAACTACACCACGAAACCTT
Genome	gHGL102780	TCTTCTGCCAGAAGTTACCCA	CCATAAACGTGAGCATGTTCA
Genome	gHGL102785	CTTCATTCCTTCAACCGGAG	GAAGTCGCGAAAGTCAGTCC
Genome	gHGL102786	CTCCATTTGCCATGAACTCA	TTGAATAGTTATTGACCAAATGTTTTT
Genome	gHGL102787	GATCATGGGCAGAGAAACGT	CGGATATCTCATATGTTTTGCTTT
Genome	gHGL102814	TTTTTCGTTTGATCATTGGG	CCAAGTCAAAGCGTTAACATG
Genome	gHGL102816	AAATATGGTTCCCCATTATTTAAAAA	CATGTTGCCACTAGCCTGAA
Genome	gHGL102819	TTGAGTTGGGTCAACTTTGAC	CTCGATTTTTCGTTTTTGGC
Genome	gHGL102820	GCAAATCAAACAGTTTGGCA	CTGAGATCAATCAGTGAACATCA
Genome	gHGL102821	CAGTGTGGAGAGAGGATGCA	CGATTCTGACAAGTCATGGG
Genome	gHGL102823	AAAAACCTTCCAAAGCTTAGCT	CGTTATGATGTCTCGCGTGA
Genome	gHGL102824	AAGGTAGACGGCGACAAAAA	TGATCTTTCCGTAGTAGAATCATAGAA
Genome	gHGL102825	AAACCTAAAACCCGGTACCG	CTTCAATCAAAATTTAAAAATGACCA
Genome	gHGL102826	AACTGTTTATCGTTATTATTTACGGTT	TGTCATAACTTTTAACTTGCTACAAAA
Genome	gHGL102827	TACTTTTGGCCGACGGTATC	AAGTGGTGTAATTCGAGTTTGGA
Genome	gHGL102830	ACACAAAACCAGACACAATTGC	AAAATTCGCTCAAACTAAGGAA
Genome	gHGL102834	CTATGGATATGGCATGGCCT	CTCCCACAAGTAACCCATCC
Genome	gHGL102839	TTGCTTGTTGAAAGTGTGGC	AATCTCTCCTTCTCTCCGCC
Genome	gHGL102841	CCGTGTCATCCTTCATCCTT	AAAAAGAATTCGATTTCATTTTTC
Genome	gHGL102842	GGCAACGAAGGAGAAATTTG	GTCGATGCTTTTCAACCGTT
Genome	gHGL102844	TTCTCCGATCATCAACACCA	TCTGTGATAGTGCCAAAGTTTTG
Genome	gHGL102848	GCTCAAAATTCTCTCTCCACTCA	TGAGACTCCATTACCACATTCAA
Genome	gHGL102849	TTTGCGGAAGTGAATTAGGTG	TCTCATTTGTCTTCATCCTACATTG
Genome	gHGL102856	GTTCGTCACTGTATGGTTTGTGA	TGTTTGTATGAAAAAGCACGTCA
Genome	gHGL102857	AAGAAAAACTCCTGCGGCTT	GACCTTATTTGTCGAAGCTTAAAAA
Genome	gHGL102861	TGAACGTCAAATTTTCTCCAA	TTGGACCATTTCTAGTGATTCG
Genome	gHGL102864	GCCAATATCAATGACCGGAG	TGTTATGCTTCTTAGTGTTCAGCA
Genome	gHGL102865	TTTCGTCCATCTAGCATCCC	GGAGAAAATATTTATATAGCTGCAAAA
Genome	gHGL102866	CCATTGTTGACCATTTTGAGAA	CGACGTCCTATGAATACCCG
Genome	gHGL102874	TTTCTACCTTTTAGCGAATAATAGAGA	TTTTTATAATGGATCCGTTTAGGTT
Genome	gHGL102878	CAATCTGCAAAGAAATAAAAATTGAA	GCTGATCAGATACAACGCCA
Genome	gHGL102882	TGGTAGTTCTGGTGGGGAAA	TTTGGGATTTTGCTGACCTC
Genome	gHGL102884	TTAACAGAGGCTGCAGAGGG	CCCAATACATGTTAAACCCCA
Genome	gHGL102885	AAGCATGTTTGAGCAAGCCT	TTCAATGCCAGCTCAGAAAA
Genome	gHGL102886	CACTAGTCCAACACAACCGG	GATCCTGACTCAAATCCAAAAA
Genome	gHGL102887	GTAAGAAGACATCTGCGCCG	CCAATGTGATTGTGGATGGA
Genome	gHGL102888	TCTTCCACAAATGATGCTCG	ATGGAGCCATTGTGAAGAGG
Genome	gHGL102892	TTGGTGCTTCTGAACAATCTG	CATTCTTCAGATTTTGAGACAAAAA
Genome	gHGL102893	CGACACCACATTCTATTCCAAA	TGGTAGTAGTGGTGGAAACGG
Genome	gHGL102894	CACACACATCCTTTAGGCGA	CGTCGGAAAGCACTCTCTCT
Genome	gHGL102897	CGGTTTGCGATTAGTTCGTT	TGCTACAAGCCTACAAGCCA
Genome	gHGL102898	CATACATTCCTTTCTTAAAAAGTAGCA	TGTTGGATATACTCCCTTTGCC
Genome	gHGL102900	GAGGAGATTTCACGGGTTGA	CCACCTTTCATTATTTGTTTCATTT
Genome	gHGL102902	TCTGACAAAAGAGCCCCAGT	CCCCCTCCTTTTCCTATCAT
Genome	gHGL102904	CGTCCTTTAGAAGTCACTAAATCAAA	AGTTTAAACCCGAAAACCCG
Genome	gHGL102905	TCATCTCAACAACCCACAAAA	TGAGCTCGTCTTTTACTGTTTGA
Genome	gHGL102906	TTTTTCATTTGCATCTCGACA	TTGTAAAATGATTATGCCCGC
Genome	gHGL102907	CCGTTTGTAAGTACAATTTTGTTTTT	CGACCAAACGGTTTTCCTTA
Genome	gHGL102908	TCCACAAGCTTCGTAGAGCA	TTCAATGGATAGAAACCGCC
Genome	gHGL102909	TGATGGATTTGCATCACACA	GAAGCCAAAATTGAACCTCC
Genome	gHGL102911	GGGTATTCCTCTAAAATTAATGAAAAA	TGCTTCACGTTCTCAAAATTG
Genome	gHGL102912	ACTCTTTTCCCCCGACAAAT	TCTCCATTAGAACCCTCCCC
Genome	gHGL102918	GGTTGCACGTCTAAACAAACC	TCTGACAAAAAGGAGGAAACG
Genome	gHGL102921	TGAACAGCAGATTCTGTTTCTTG	GATGAGAAGAAGGGGAAGGG
Genome	gHGL102924	TCAAAACATTCGTCAAAAGCC	AAGCAAAGATCTTCTCTTCTTGTG
Genome	gHGL102925	CTAGAGAAATCCCACCACCG	AAAATGATTATACAGATGAGTCTTCCA
Genome	gHGL102929	CATTAACATCTCCAATTGCTTAGAAA	TTCTTCATAGAAACCAAATTCCA
Genome	gHGL102930	TTTCATAAAAACGAAGGTTTACAAAA	TTGATTTTATTCATTGTATTAGTTTGG
Genome	gHGL102932	AAAGTGCATTGAAATATGAAAAATG	AACTTGTTCAGCTGTTCTTGACA
Genome	gHGL102937	GCAAAGAAACATATGCTTTTTGC	TGGTTGAAAGTTGAATAAACAAGAA
Genome	gHGL102943	TCCATAAATTTTGGATTAATCAGAT	TTGAAATATCTGATTTGGGTAACAA
Genome	gHGL102945	TGACAGCACCCTTTGTTTGA	TCGGAGAGCCAAGTTGAGTT
Genome	gHGL102948	GGTTTTAACTACGTGAATCTGACC	AGGGAAAAGCATTGTCGTTG
Genome	gHGL102951	ATTCAGGATCGTTGTGGCTC	AACCTTTCAGGGTAGGCGAT
Genome	gHGL102952	TGTATCAAATCGGATCAATTCC	TGAACAAAGCATCCATGGTC
Genome	gHGL102954	TGGTCTTTCTTTTCTGTTACCACA	TTCTGAAATGACATAATATTCTGTCAA
Genome	gHGL102957	TGCCTTGAAAGTTTTGGGAG	GGCAATAGCTCTTGAAACTTGG
Genome	gHGL102958	TCTCAATAGAGTTTCTTATCCCACTTT	GGGGATTAAGAACAAATTTAGGAA
Genome	gHGL102960	TACCTGCACGGAACAACTGT	CGAGGAGCTCTTGAAGTGGT
Genome	gHGL102962	TCTGGAACAAGACATTTAGAGGC	TTGTTCAGCTTCCCAGATGA
Genome	gHGL102964	AGCCTTCTTCGACGTGGATA	CCACAAAGCCTCCAAGAAAC
Genome	gHGL102967	TGGATTGATTATACACAAAATGGA	TCCGGAGTATTCAGACCGTC
Genome	gHGL102968	CAAATGAGAAGACAAGAAGAGCC	TGCATAACGCATTGTCAAAA
Genome	gHGL102970	CATAGAAAAACCCGATGGGA	ACAATCCAGCCGACTTGTTC
Genome	gHGL102972	GGCCATGAGTGTTGCAAGTA	GCCTAGTGACCTCTCCATCG
Genome	gHGL102976	ATGGGAAGCCGACACATTAG	CACCCAAATTCATCACGTGA
Genome	gHGL102977	AGCTCGCAGTTTCTTGAGGT	AGCAGAGGGTTGGAGTTCAA
Genome	gHGL102979	CATCTCCTCCTCCGATTGAG	TCGAGACGACTAAAACCCCA
Genome	gHGL102980	AACAGTCGCAAATTCAAGGT	CCAAAAATTCTTGGGTCTGG
Genome	gHGL102983	TGAGATATCCGTAAATATTCGCAA	GGCACCACGTATTAGGCACT
Genome	gHGL102985	CATCAAAAATGTGAAAGAGATCAAA	TGGAGTTCTGTTCCCAAGCT
Genome	gHGL102987	ACGATTACAAATGGGAAGCTG	GGCAAAATCATGGGAGCTAA
Genome	gHGL102991	AAACCAAGGACCGTTCACAG	TTGATCTGATGTGGACACCC
Genome	gHGL102992	CAACAAAGATTGTAACCGTGATT	TTGGTTGAAGGCCCATTTAG
Genome	gHGL103001	GACCCGAGAATGTATGGTGC	TCAAAATTCGCTGCTCAGAA
Genome	gHGL103002	ACTTGGTGTCTTGGTGAGCC	TTGGAGAAAGTCATGTAATGTTCC
Genome	gHGL103003	TGCAGCATCTACTACTTTATTACACC	TTTTCTCGGTTTTATAGGTTTTCTAAA
Genome	gHGL103004	CTGGTTGATGTCATCCAAGG	GTACAAGGCCTGTGGTACGG
Genome	gHGL103005	CACGGGTTGACCATCTCTCT	GCACTGTCTCTGGTTCGTCA
Genome	gHGL103007	CTTCAAACTTGCTGCTCCTG	AAAAGATCATGTTGTTGACAAAAA
Genome	gHGL103009	AAGTGATCTCTCCCGTGTGG	TGTTCTTTCAACTTTACCAAAAGAAA
Genome	gHGL103012	CACGACTTCACACAAACAAGTG	CGAGGATTAGATGCTCCATGA
Genome	gHGL103017	CCAGACTCGATGGGTGTTTA	AATCGTGGTGGAGCATGAA
Genome	gHGL103019	TGGAACAAACACAAACAAAAGC	TTTCGTACCTGCTTGACCAA
Genome	gHGL103022	CTGGCCAGCAACCAAACTAT	TGGTATGATTCAATCAGGTTGC
Genome	gHGL103025	CTCGGTACCTCCTCTTGCC	AAACGTTCGAAGTGTGTCCC
Genome	gHGL103026	CGACGAGATCCAAACACACA	CTGCATCGTCGTTTTGCTTA
Genome	gHGL103028	TTGCCAACCATCGTATTGAA	TTGCATGTGTTTTCATCGTT
Genome	gHGL103029	CTTTTTGTTTCATCGGGTCG	CGTCAACGCATTAATTGAACTT
Genome	gHGL103033	GAAATCCAGTTTTGGTTATCTTCT	GGAGGAAAAGGAGGTGTCTCA
Genome	gHGL103036	AAGGATTAATTACTGGTATTGGACG	TTACTTTTACTAGCTCAGTGACAAAAA
Genome	gHGL103037	TCCCTTACCAAATTGAAAGCC	ATCGGATCTCTCCATGATCG
Genome	gHGL103038	GCTGTGGCGGAGTTAGTCTT	AAAACCAACGACCAGACACA
Genome	gHGL103041	ACCACTCGACTGTTTCCTCC	GACAACTGGCACGAGGAGTT
Genome	gHGL103042	GGTTTGCATCACACGAGAAA	GAAATGGAGGAATGGGACTG
Genome	gHGL103044	TTGTGGCTTTCTGTGCTGAC	GCCTTCACCACACACAAAAA
Genome	gHGL103045	TTGTCCTTCTTTTTCTTTTTGAAAA	TGACATCGTAATTGATTGGCA
Genome	gHGL103046	CTTTTGGCTTGATTTTTGTCG	TTTATGTCTTGGCTGCTTTGC
Genome	gHGL103049	GACTTTGTGAAAAGGCTTTTGAA	GAAGCAAACCAGGGTTTTCA
Genome	gHGL103051	AGAGTTGGACATGGGCTCAC	GTAAAGATACATGGCGGCGT
Genome	gHGL103052	CGGAAACATGTTCTTACGGAA	CGTGAACTCTTGGGACTCCT
Genome	gHGL103053	GCACCAAACCAAAAACTAGCA	TGTTTTTGTTACAACTTTTCAAAAA
Genome	gHGL103055	CGATAGATAAAGTAGTTGGGGAAC	CGACGCAGCATATCAGTTGT
Genome	gHGL103057	TACCGCGGTCCATACATTTT	GGTGTACTGTTGGACCGGAC
Genome	gHGL103064	AATCCGGTAATGAAACTCAAAA	TGGGTTGTTGATTATTCTCTTGG
Genome	gHGL103073	ACCACCACATGCATATCACC	TGGACCAATTCAATATTTGGAA
Genome	gHGL103076	TGGTTCCGGCTTAGTTGATT	TTGGTCAATCTCAATAACACAACA
Genome	gHGL103078	GAAGTCTTCAACCCCTAAACCC	TTGTCCATTGGTTAGAGTTTGG
Genome	gHGL103079	TGGTTATCCAATGTGATTTGTAATG	TCCTAAGGGTGAATTTTAGGGA
Genome	gHGL103081	ATTGGTAGTTTGGCCGTCAA	ACGACGGTCTTAGGTTGGGT
Genome	gHGL103083	GTTCAAGGGAAGAAGGGCAC	ATCACAAAAGCTTCCCGTTG
Genome	gHGL103086	TTCCTTTTCTCACGGGAAAA	GGAAACGTTTGTGGTGTGAA
Genome	gHGL103088	AATAGAAGTGTCCCCCTCCC	TCATCACCACCACCACTGAC
Genome	gHGL103093	TGGAGATTCAAACGAACTCCA	CGCGATTGGTTCAAATTTTT
Genome	gHGL103105	TTGGACTAGCATCCGAACAA	TTATTCACGATGTCGACAAAAA
Genome	gHGL103108	ATGATAAATCGTGCAGGCCT	TCGTCGTAATGAACTTGCAAA
Genome	gHGL103110	AGATGAGCAATTATTTGAAACTACAAA	TTTTCATCACCAAAGGTATGTTTC
Genome	gHGL103117	ATCTGCCAACTCATAAGAGGGA	TAGGATTGGCTATTGGCACG
Genome	gHGL103118	CCAAAACTCGATTGGTTTCC	GCAGCAAAGAAATTGGAGAAA
Genome	gHGL103119	CCCCAGGTTCACATCAGAGT	TATGTACGCATTCCCAACCA
Genome	gHGL103120	GGGTTTAGATTCGAGGGATG	AAATCTTCAAAATTTTATGCGTTTT
Genome	gHGL103121	CGCCAAAATTCATTATTAACCAA	CTGCAGTTTTGGTTTCAAACT
Genome	gHGL103124	ACTGATGAGTTCCGTGCCA	GGTATGGCTCAGTTGGAGGA
Genome	gHGL103127	ACCGAGCCACTGAATCAATC	AGCCACCAAAGGGATCTCTT
Genome	gHGL103129	TGTTGTTGTTGTCGTGTTGTCT	GAAAACTTGCAATTGGTTTGG
Genome	gHGL103138	TTGTTAAAACAAGTGTTACTTCGC	GCTCTCTTGCAAAGTCAAAGG
Genome	gHGL103140	ATCACCAAAGCAAGAGTCAATTC	CATCATCTCCTTCATCCTCCA
Genome	gHGL103155	GTTTGAGAATTTTCTGCTTTGAA	TCGTGCGAGAGTGGGATTAT
Genome	gHGL103157	GGTATGGGCAGGGGTAGAAT	TCCAGTGTCCGATTCCTTCT
Genome	gHGL103163	TAAATCAGTTGAGCGGCTGC	AAATGTCGAGTACTATTTCTCGTTTG
Genome	gHGL103165	GGGGTCGTGTTGGTAAAACA	AGGTCACACCTTGGAAACAA
Genome	gHGL103168	TCATGAAAATTATCATGCAATGA	CGATTTACTCGGCGTTGATT
Genome	gHGL103169	ACTAGCTAACAGAAGCCAGATGTTG	GAAGGATTCACGACCCAAAA
Genome	gHGL103171	AACCAGGAAGTTATTTTACGCTTC	TCAGTCTGGTTCACAAGGTCC
Genome	gHGL103172	TGCTTTTTAGCAATGAATGAAA	TCGGTTGACTGTCTTTAATCAAA
Genome	gHGL103174	GCCGTATTCCTTGGCAATTA	CGCGAAACAACAATACGAGA
Genome	gHGL103176	TCGGTCAAAGTTTCCATGAA	TTTGAGTTGCTGGGTTAGTTTTT
Genome	gHGL103181	TTTGGCTAGTGGCTGGTTCT	ATGGTGCAATGTGTCATTCTTT
Genome	gHGL103184	TGAAGAGAAGTTTTCATCGGAGA	ACACTGTTAAAACCGGGTATCC
Genome	gHGL103185	AGGTAAGAGCAAACGTGTTTCA	CGTTCTGGAGTATTGGTTCG
Genome	gHGL103186	CAAATTTGGGGATGAAAATTTT	CGATGGTGAACCTCATTGTG
Genome	gHGL103188	AACATCCAGAGAGCAGAGCC	AACATTAGTCTGATAACTGTTAGTGGG
Genome	gHGL103190	TTTGTGATGTCAGGTGACCC	AGAGGTAAGTGAGACCCGCA
Genome	gHGL103192	TTACACTGTTCGTGGACCCA	CAAAATGTTGGTGGTCTAGTGG
Genome	gHGL103194	CTTCTAGTCGAGTCGGGTCG	CGAAACGTATGACCACGAGA
Genome	gHGL103195	CACCATTTGGGCTCAATACA	GACCAAGATTGCCAAAAGGA
Genome	gHGL103198	CATTGAAGTCAGGAAGTGGG	CAATCACAGATCCGTGTAGAGTTT
Genome	gHGL103199	TAGTTGCAAAACCCATGGTG	CAAGTTGTTTGCAATCTTTTAAGA
Genome	gHGL103202	TGTTGTCATGGATTCTGTCGA	CTTCTACACGACGGAGCACA
Genome	gHGL103209	CCAGTTCGAGTTTGGTTGGA	CTCATCAACAAGCTCGACGA
Genome	gHGL103211	TGAGCTGTCACCGAAATTTC	GCAAACCCATCATTTTCATG
Genome	gHGL103213	TGCCCTTTTAATTATGAACATTACAA	TGATCCACAAAAGTCCCTCA
Genome	gHGL103214	GGTGCATTGATGAAAGCATG	TGCTGCAACTATTCACAGCA
Genome	gHGL103216	CCATACTTGGCGGAGTCACT	CTTAGCTGGCAACTCTCTTCC
Genome	gHGL103221	AAGCACCATACCAAACTCGG	GCATTGCAAAGAGTTCAGACA
Genome	gHGL103222	GAACCTCACTTGGTCGAAATG	ACGAGGAAAGCCTTCTTTGC
Genome	gHGL103225	AAGATCTCCAAGGAGGCAGC	CAAGGAAGCAAAAGAACCAAA
Genome	gHGL103226	AAACCCATGTTTTGCCTCAC	CGAGCTCAAAGCATAGGAGG
Genome	gHGL103227	GAGTCATTGTACGAGGATTTAC	GTGTTACTCGTAAGGTTCTAGG
Genome	gHGL103229	TTCTTTTGATTTGATTCTTCATCA	TTTATCTCCCCGGTCAGATG
Genome	gHGL103231	TCACCAACTGGTCCGTACAA	CCACTATGTTTATTTGGCAATTAGC
Genome	gHGL103232	GCAATGTGTTCATACGCTGG	AAAACCCAAATTGAAAACAGGA
Genome	gHGL103233	GCAATCGAGTTCTTGCATGA	CCAATTCGTCGGCAAATACT
Genome	gHGL103234	GGATCCGGTTGATGAGACTG	TGGTTTGCATTCCTTGTTCA
Genome	gHGL103236	TTCACCCTCCAACCATAGTACA	TGGTACAACTGTAAGCTTTTCCC
Genome	gHGL103238	TGTTCCCCAGTTTGGATTTC	TCATTCGGACCAGGAGCTAC
Genome	gHGL103240	TATGGCGGTGATGATGAAGA	TGTAATGAACTAATGATGATGAGTCA
Genome	gHGL103241	ACTCGTCCACAAGTTCCCAT	TCGACAAGCATATATAATTGATTAAGA
Genome	gHGL103243	TCAAGGCACGGTGAATAACA	CATAACTGGGCGGTATTGCT
Genome	gHGL103244	TTTACCATCAAGAAACATGTTTTG	ACTCCTTGGAATTTCTGGGG
Genome	gHGL103247	CGTTTTCATAATCGTAAACACATC	CCGCCATGGCTAAGTCATTA
Genome	gHGL103248	AGCCGGTGATGATGGATTAC	TTTTTGGTACGCTTAAATTTAAAAA
Genome	gHGL103252	TCTAGTGCATTTTTCATGTGTCAA	CAAATCATATTCCAAATTTACTGTAAA
Genome	gHGL103253	CAGTTTTTGCCTCATGTCGA	TTGTTCCTTGTCGATCAAATTG
Genome	gHGL103254	GGAGGAAAATAACTTAATTTATCCTCA	AAAAAGTACCCAAACGATCGAA
Genome	gHGL103255	CCAAAATTGTATAGTTTGTTTCCTCA	GAAAGATGTTATAGAGGGAGATGAA
Genome	gHGL103258	TCCAACACAACTTGTCTGCTAAA	TTGAAACAATGCCACGAAAG
Genome	gHGL103259	TTGTCTACAGTTTCTTAAATCTCTGG	CAAAGAGAAAAGTGACCAAAATTG
Genome	gHGL103262	GTTCTGCTTTGAAACGCGAT	GAGAGAGGGCTTCGTGGTG
Genome	gHGL103263	CTACGATCACTCGGGACACA	TGCATCTAATTTTAAATTTCTTTTGG
Genome	gHGL103266	CATAATAATATCCCGCATGAAGC	CGCCTCGACAGCTAGAGAAT
Genome	gHGL103268	TCTCTTCGTTCCAAGTGCTG	GGAACCGTCTTCTTGCACAT
Genome	gHGL103269	GGAACAAGTCCGACATCAAA	TTATTGCTACTACTCTCACACGCC
Genome	gHGL103270	GTGGTTTGGGTCTGCCATAC	TCTTGAGGGCCGTAGACAAT
Genome	gHGL103274	AGGATTCGTTTAGCCGCTCT	CTATCTATACATTTGCAAGCAAAAA
Genome	gHGL103277	GGTAGTCCTCCCATTCCCAT	TCCCAGATCTGACTCCCATC
Genome	gHGL103284	TTTTGACTTGTAAATCCTAACCAGA	GAAGAAGGTACACAAAAGGTACGG
Genome	gHGL103285	CCTGTAAACACATAAATTCAAGGC	TTGTTTTCTGTGTCGAATTCTGA
Genome	gHGL103286	GGCTCCAATTCTTGACTGGA	GAAATGGATGTAGCAGTGGC
Genome	gHGL103289	TTGGGAGTACCGAATGTTCC	ATGGTTCAGCAACATCAGCA
Genome	gHGL103293	TCGTTTTGATAGGTTTCCAAGAA	ACGACATCTCCAGATCCTCG
Genome	gHGL103296	TTTTCAGCTATCTACATTCACATGC	TTGGGATACGGTCGTTAAGC
Genome	gHGL103297	CATTGGTGCACTGTGTGTAGA	TCACCTTGTATCATTAACATGCTT
Genome	gHGL103300	TGGTTCCACATGAGAACAGC	CCACGGGACTACTTTGGTGT
Genome	gHGL103301	GCTCCAATGGTTGAACACCT	TATCTTGGTCTCATGCTGCC
Genome	gHGL103303	GGGATCCCTTTAGTTAAAGCC	TGTAACCATTGGGAGGCTGT
Genome	gHGL103305	TCTGCTAAAATCATACATTTCAACG	GTTGTTGTTGTTAACTTGAAAGAATT
Genome	gHGL103308	GGCCAGAGGTACGAAAGGAG	TGAAGGCTATTTTTCGTGACAA
Genome	gHGL103314	GCAATGTGAGAAACAGAGCAA	TGCCCTTTCTGAGCAGTTCT
Genome	gHGL103318	TCCTCAAAGAGAATCCTCTTCA	TCCAATAACAAACTATGGATCCA
Genome	gHGL103320	GAAAAAGAAAGGAGAAGAGAGAAGAA	CAATTGCTTCCTTATCCCCA
Genome	gHGL103321	TCCACATAAATAAGTTTTGCGTTT	TGACCGAGTAATTATGCTATTTAAAGA
Genome	gHGL103326	TGATCCGGTAGTATGGTACGC	TTTTTCATTCGTCTCAAAACTG
Genome	gHGL103327	AAGAGATTTGCAGCATGACG	CCAATACAGTAGTCGTTAAGGTCA
Genome	gHGL103330	CATGGAATCTGGTCTTTTTGG	TTTGTTGTGAGAAAAGAAGAGAGAGA
Genome	gHGL103331	CGCATATGTGTCCCACGATA	TTCTTGGTAGGTTATAGGAAGGC
Genome	gHGL103332	TAACCGCACAATTTGCTTGA	TTTTGGTCTTTTTCTCTTGATGA
Genome	gHGL103333	CCACATTGTAAAGGTAAAAACATTTG	AGATTTACGGTTTAGATTTAAGAGGTG
Genome	gHGL103334	TTTGCTTAGGAATGTGTGCG	TTGAGATTCTAGTATCGTCATTGATT
Genome	gHGL103335	CCAAAATGATTTTTGTGGCA	CCCTGTTCGAAGCCAAAGTA
Genome	gHGL103336	TGAACAAGTCGGGTTGAGCT	TGGTTTTTAATTTTGGGCCTT
Genome	gHGL103338	CCCACATTACCACATTGCAT	AATCTCTGCTGGGCTCAATG
Genome	gHGL103339	TATGGCCAATTTGATCGGTT	CCCATTTCATTGGTCGTTTC
Genome	gHGL103340	AAGGGTGAGAGTATGTACCACCA	GTCCGGACCTTGGTCTACAA
Genome	gHGL103341	CCCCATAAATGAAGAACTCCC	TAGGTTTTCCACCACATGGG
Genome	gHGL103347	CCAAATCCACAAGGCAAAAT	TTAGTGTTTTCCGGCGAATC
Genome	gHGL103348	TTGGCTTTAGTCTTCTTCTTGTGA	TTTGAGATCCCCAGTTGATG
Genome	gHGL103351	TTGGAAAGAAAATGTTGGTGC	TCTTCCGATTGTTGGTTAGACA
Genome	gHGL103352	ATTTGCTCCATCTCCAATCG	GTGCATCAGTGATTTGCTGC
Genome	gHGL103353	GGACCTCGAAAGTTGGTTCA	TGTTTTGGATAAACGTCAATGG
Genome	gHGL103354	GGTAAAGCTGTGGTCTTGTGC	GAGCTTCCTTGACTGAACGG
Genome	gHGL103357	CGATCAATTGGCAAATGATG	TTGCCTCCAAAATTCAAGCT
Genome	gHGL103362	CGACGAAAATTGTTGGAGTG	TCTGAAACTGAAGTTTTCGTGC
Genome	gHGL103366	CAAACAGATGCCATGCTGTT	CACTAGCAGAGCGAGCACTG
Genome	gHGL103368	GTGTTTATGTCCTCCGCTGC	AATAGGAATGCCATAGGGGG
Genome	gHGL103369	TTCCACAAAACGAAAAGGGA	AGATTTTGGGGGTGAAATTT
Genome	gHGL103374	AATTCGTGGGGATGATGTTC	TGTCAATAAGATCAGCTGGGTTT
Genome	gHGL103375	TTTCCTTTTAAAGCATGATTCG	CTTGCGGACGTCAAAATTTT
Genome	gHGL103377	GATCCGGAAACCCAATTTTT	AGTGAAAGCTTTCTTCTCCTGA
Genome	gHGL103379	TGGTGGATTCAAGACATCGA	CACCAGATGGAAGTGTGCAT
Genome	gHGL103380	CAGATTTTCCCATCCCAGAA	GCATTATGCATATGTGAAATTGG
Genome	gHGL103382	TTTGATGATGAACAGGGCAA	AAGCACCCTAGAAGGATGAAA
Genome	gHGL103385	GCGGCGAAACCAAAATTATA	TGTTCGATCTGTGAACTCGC
Genome	gHGL103387	GCATACTCGTCTCGCTTCCT	CTCGTTTTTGATCTGTCGCA
Genome	gHGL103389	CGCCATTGTTTTTCAGGATC	TCATGCTCCCGACAACTTCT
Genome	gHGL103391	AATGACTTCCCTCCCAAAGC	AACTGTTCCACCACACACGA
Genome	gHGL103393	TTTTGAACTGTTACCTAAACTGCC	GGAGTACACTTGAAATTCAATGGTC
Genome	gHGL103394	AATTGAAAGAGAAGTTTCAAAGAAACA	TACACTATTTGCGGGCTTCA
Genome	gHGL103395	TGCACTTAAAGCAGGTTTTGG	TCCCTCATAAGATCCCAAAAA
Genome	gHGL103399	GCTTCTGGAGGTTGCAAGTC	ACCTTTGCAGCACGAAAAGT
Genome	gHGL103402	CTGCATCATCCTGAGCATGT	TGAACTTCGGATCCGGATAA
Genome	gHGL103407	TGCCTCCCAACAAAATAAAAA	AGAGAGACAACAAGTGAGATGCA
Genome	gHGL103408	TGTTGACGGTGGAGATTCAC	CCCCTTAAGATGAAAATCAGAAA
Genome	gHGL103409	TTTGGGATGTTTAGGGTTCG	TGAAACACTCCTATTCCCGG
Genome	gHGL103413	GATGATCCTTCCCTGCAAGA	ATGGAGTTGAATCTCACCGG
Genome	gHGL103414	TCCGGGTCCTCTTTCTTACC	GCCATTACAGGATGAGAATGG
Genome	gHGL103416	CATTGCCAACACTGCCTCTA	TCACGAGGATCTCCCCAATA
Genome	gHGL103417	GGTCCAGCTGCTATTGGAGA	TTGGCTTCCCAACGTATTTT
Genome	gHGL103419	TCACTCTGATTGCATCCTCG	GGCTGGGAATTGACACTTGT
Genome	gHGL103430	TGTACTGGGTTCATTTGGGC	CCGACATATGGGATGTTACG
Genome	gHGL103436	TGAGGATCTCACGTCCAAAA	TGGAACCCTGATCCTCAACT
Genome	gHGL103445	TCCCAAATAAAACAAAAGTTGATTT	TCGAAGATTAGTCGAGGCCT
Genome	gHGL103446	AAAATTCTTTTGCTAATTTCTTTTGC	GGTTAATCATGCTCTTAATCATGC
Genome	gHGL103452	CCCTTTTACTTTTTCGTAAAGAGC	CCACGTCAACTTTTTCATGG
Genome	gHGL103453	AGGCCCCATTGTCTCTCTTT	TGCAAATCTTTTCAACCAGG
Genome	gHGL103454	AAAATCAGAGACGACTTCTGAAAAA	TCCACTCTCCAAAAACTCCAA
Genome	gHGL103457	TGCAGAAACTGAGTAATGCATTG	TCAGCAACCAAGAAAACATGA
Genome	gHGL103462	GATTCGACTTCAAATCTTCCG	TGAAACTGCTAATAACATATATTCTCG
Genome	gHGL103463	ACCGACCGTTGGATAATCAA	AAAAAGTAACTGGATGAGAGTTCATAC
Genome	gHGL103466	TCCTCTGAGCTTTTATTAACAGCA	TGGCTTGAAGAAACGATGGT
Genome	gHGL103468	CCTGGAAGAAGAATCAGGACA	CACAACCCCCAACAAGACTT
Genome	gHGL103471	GCCATGTAGATGCACAAATCA	GAAGGAATTAGGGTTCGAAAA
Genome	gHGL103473	TCAAAAACAAAATAAAAGGGGTT	GCGTGGGTCAAGTTCTCATT
Genome	gHGL103474	TTTCTTCTTTTCTTTTATTTTATGGG	AAGTCTAGTTGCCTCGCTGG
Genome	gHGL103475	TGTTTTTAGCAAATTTGGCTAAAA	CGGGTTAGATATCTCAAAGTTTACG
Genome	gHGL103478	CAACACTTGCATCAAACATCG	GGAGAAATGCTTTGATCTCTTCC
Genome	gHGL103483	GAATTGCAAGGGAGTTGGAA	TTCAAATGAAACCCCAAACA
Genome	gHGL103484	GCTCCTGTAACGCCTAGACG	CCGTGGATTTAAAGACACAACA
Genome	gHGL103486	TCAGAACCTTAAACTTTCACACACA	CGAAGAATTTGTTGGATTAAACC
Genome	gHGL103489	TCAGAAATGGCATATTCGGG	TCCTTCTTTTTGGGGGAGTT
Genome	gHGL103491	AATCACAGCCATCGATGGTT	AAAGTTCTTGGTGGAGGCCT
Genome	gHGL103495	TGCTGCTGATGTAGAGCCAA	CCAGAATCCTGCTTGAAGGA
Genome	gHGL103496	TCGGTATAATTTTTCAATCAACCA	ACATGACAATTTGGGCTTGC
Genome	gHGL103498	ATTATTTCGCACAATGTTACAAACA	TTTCTTTCAATTTGTTAGCTACAGTT
Genome	gHGL103499	GCCCCAACAATTTTGAGAAA	CGCTGAAATGGACAAAATGG
Genome	gHGL103500	CAACAATGTGACCCAACAAA	TGATGGTGGGTTTACTTGCA
Genome	gHGL103502	TGATATCGAGGAAGAAAAGCA	TAACATGAGCGCGTGAAAAG
Genome	gHGL103503	CATGTCAAACACACACACAAAAA	GGCTTCAGTTGAAGATGTTCC
Genome	gHGL103507	GACCCATCACCAAACCAAAC	GGTTTGACTGTTACTGCCGG
Genome	gHGL103509	TTGTAACACTAAGCCGCGAA	ATCTTGGAGGTCGTGCTGTT
Genome	gHGL103510	GGTATTGTTGGCAATTTCCC	CATCTGAACCGTAAAGATCCG
Genome	gHGL103511	GGGGAAAAGCAAAAACCCTA	CAGAGAAACCAAAGTTCGAAGC
Genome	gHGL103515	TGTCATAGAATCACAGGTTTGG	GCTTGGCTTTGAACGTTTTG
Genome	gHGL103516	TCCATGGCTTCACTCAATTG	TGACAAAAACTGAAAATAGCTATTTGA
Genome	gHGL103517	TGCCTTCTCCCTATATTTTGATC	TTGGGTGACAAGTGACACGT
Genome	gHGL103519	TGGGGTCATGATCAACTCTG	CCATAAATGCTCTTGTGGGAG
Genome	gHGL103520	TCGTTTGTCTGTCAAATTCACA	GCAAGTCGCTTGACCAATAA
Genome	gHGL103524	TGATTTACGATTTACGAAACGG	AACTGTTTGCTCTATTGGTTAAAGG
Genome	gHGL103525	GGAACTCGGAACACCTCAAG	GCTGAACCAATTAAGGCTGC
Genome	gHGL103527	GAACTGCACTTGGTAATGCG	AAAACAGAATCGAAAAGTCATCG
Genome	gHGL103528	TGCTAGATTATCCAAAACAACATGA	TCCGTATCAATTTTGATGAGGA
Genome	gHGL103532	CGCAAGTGGTTAGTGGGTTT	TTGTCTCTTGCAATGTTCGC
Genome	gHGL103536	CTACTCGATCCTCCCAACCA	TGATTGGGCTTTGTCTCCTC
Genome	gHGL103540	AACAGAGACAAAAGCGGTCC	CATGAATCATGTTTGTGTGCTC
Genome	gHGL103541	TCTCTTTTCATTATCTTCTTTCCAAAA	TCGTTTTGTTCGTTCTTTCAT
Genome	gHGL103543	TAAATGGTCAAGCACCCTCC	GCTGGACCCACCACTTAAAA
Genome	gHGL103544	GTGCTCAACGCTCCCTCTAT	TTCCGGTTATAGCCTTTGGA
Genome	gHGL103545	GAGTGAAAGCAAATATATGAATTGGA	GAGCATGACCGTGGTAATGA
Genome	gHGL103548	TGTGACACGATTCCAAGCTC	TCCACATTGTTGGCATTCAT
Genome	gHGL103549	AGATCCGGACCAGTCGATC	CTCAAGAACACGCAAGAACAA
Genome	gHGL103551	AATGGATGTTCCTATAAATATTTCCA	AAAGGTTTCTTAGTTTCGGATCC
Genome	gHGL103555	TTTGCCTTTCTTGTTGGACC	CGGAGGAAGAGACAAACCAG
Genome	gHGL103556	AAAACTGGATTTAGGCGTAGTTTTT	TGCAAGAAGTGGAGATTTTGTT
Genome	gHGL103558	CCTACGATGCTTCTTTGCGT	CGACTTACGACTTGTTCCTGC
Genome	gHGL103559	AGGAAACTCGTCGCTCTCG	TCGCGTTATCAAAGGTTGTG
Genome	gHGL103563	CAGAGGGAGTCACTGTGTTTTG	TTGTGGATTAAATTTCAGCCG
Genome	gHGL103569	GCCAATTTAAAACATGGCTTT	CCAACAAGCAACTTTCTTTGG
Genome	gHGL103571	TCTTGCTTTCCCCAAAGGTA	TCTTCTGGATTTCCTTTTCGA
Genome	gHGL103574	TCCATATTTTAGGTAGCAACACAAA	GCAAATCTTTGGCAAATTTG
Genome	gHGL103576	TCATCACCTCCGAGTTACCC	ATTGAAGACACGATGATGGG
Genome	gHGL103577	TCCGAAACTCAAATAGAATAAAATG	CATTGAGAACCACACCAACG
Genome	gHGL103579	CTGGCTTTGAGTTCGAGAGC	TCAGACAAAGCCCATATGCA
Genome	gHGL103581	AAAAATGCAAACATCACAACAA	AAGAGAAGGAACTCTTTGCCG
Genome	gHGL103584	TCGTGTCATAACCTGTTCTAGCA	TTGAAAGCTAGGCGCAAACT
Genome	gHGL103585	CGTCTTCGAAGAACCCAGAG	AATAATCGGTTAAGGCACGC
Genome	gHGL103586	TCTTTAAAGCCTCCCGATGA	TGATCATGTGCATAATCAAGACA
Genome	gHGL103587	TCAGAACGCCATGAGTCATC	CGGCTGTATGTATAACGGGTG
Genome	gHGL103588	CAGTCAGCTTGTACATCACGTTT	GGCTAATCAATTTTAGTTGATTATGC
Genome	gHGL103589	TCATAAATCAGTCATAATTCATTTGTT	AGTCGCAAATTGTTGTGTCG
Genome	gHGL103590	TGGGACAAAAGCCATCTGAT	TGGAAATCAAAGGCATCCTA
Genome	gHGL103591	GATGCTTAGAGGTTAGAAGTCAACA	GATGATTTATGTACTTCACCTCAACTT
Genome	gHGL103593	CGTCTAGGCGTTACTGGAGC	TGACCCATCAGTTTCCACAA
Genome	gHGL103595	GGTTGGCTACTGGAGATGTTG	TTTTCGGATCGAATCGAAAC
Genome	gHGL103596	AGCTTTTCTTGACAATATACCC	TCTCCACCTTATTCTCCTACC
Genome	gHGL103597	TTTACGGTGAAGAAGCCACC	TCTCAACGTTCATGTTGTGAAA
Genome	gHGL103598	TGAAATTTTGATCACAGCCG	TCAAGCTATTGAATAACCAATGAAA
Genome	gHGL103600	GGGAGTAGAAGAACCGGGTC	CACGACAGATTTCCACCATG
Genome	gHGL103601	CAGGTTTTGATTGAATAAAATTTTACA	CAAATCGCATAATAAACACCGA
Genome	gHGL103604	AAAAGACAGCAAACAAAAATTAAAA	GAGGTTCTCCAATGAGCGAT
Genome	gHGL103605	GCAAATAATAAACAAAGCAAGCAA	TCTGTCTCCACGAAATTCCA
Genome	gHGL103606	GCCAAGGCAACCTACAAAAA	TGAATGAAAGTTGTGTTCAAAAA
Genome	gHGL103607	TCATGAGATTGAGAAGGCGA	CGCCATTTTCCTGAGAACAA
Genome	gHGL103609	TTCCACCATTCCTCCATGTT	ACACTGAGAATCCGGAGTGG
Genome	gHGL103613	AGGGCTGAGTTGCTTGAGAA	TCAGCTTCTGTGTCAATGGC
Genome	gHGL103615	TTGGTGACCTCACAATGCAT	CAATGTTTTTGGGGTGGATT
Genome	gHGL103616	TATGGCCATGAACATATGCTG	TGCGTCTTTGATCTTTCTAGAGC
Genome	gHGL103619	GGCACAAGTTCTTTAACATCCA	TCAAAGGTAATTAGGGGAGCT
Genome	gHGL103621	TCAAAAATTGTGTCTGGGAGC	AAGAGCAAAATTGTGTCCCG
Genome	gHGL103630	AGAATAAGCCACGGTTGGTG	TAACCACGTGCGTTCCATTA
Genome	gHGL103631	CCAAGACCGACGAAGAGAAG	GCGCGAAACGTTAACTACAA
Genome	gHGL103633	CACAAATCAAACTTCCCAACG	GCAAACTCAATTCTCTTTTCAGC
Genome	gHGL103634	TATCCACCCCTTGATGGTTC	GTTGTTGGTGAAGCATTTGC
Genome	gHGL103635	CGTTTTCTTTAGCAATGCCA	CGGTTGGGATTTTTGGTATG
Genome	gHGL103637	TCAGATTGATTTGGTTTCTGAA	TGGTATGTTTACTGTCTATCACCCA
Genome	gHGL103641	AGGGATTGAACATTTGTCGG	GCCTTGACGAGGGATGTAAA
Genome	gHGL103642	ATCCATTTTCCGACCAACTG	GGAGTTTGGGATAAGGTTTAAAA
Genome	gHGL103643	CCAAGTCTTTGTGGAATATTACATATA	AATTAACAGGCCTCACGCAG
Genome	gHGL103644	ATTCACCTGGTCAGCAGCTT	TGCCTTATGAAGCAAGGAAGA
Genome	gHGL103645	CTTCAACTTCCATAAACCATAAAAG	TTTGTTGGCTAGGATCTTCCA
Genome	gHGL103648	CCCACATTGATTTCACACGA	TGGTGTTAATTCATCATGCG
Genome	gHGL103651	CCTAGGTTAATTCGTTAAGGAGTGA	CTTTGCGTATTGGCTTGGAT
Genome	gHGL103654	TTTCTATGTGGCCAAGTCTCC	TCTGGTATATCTGAATCGTTTTCG
Genome	gHGL103659	TTAACCACATTTCAACAAGTAAAAA	ATCAATGCCGGATCTTCATC
Genome	gHGL103662	GCGTAATTCCTGAATCTCCG	TCCTGCAAATTATTTCACCAAA
Genome	gHGL103667	AAACATTTTGTTTGCAGGGC	TTCCACATAAACTATGTACCTACCTGA
Genome	gHGL103671	TGCCGTATAATTTAGTCCATTGTG	TGAAACGAAGGATCCCAGAC
Genome	gHGL103676	AACAAGACTAGAACCTAAACTTGGAG	GATTATTGCCAATGTAAAACTCCA
Genome	gHGL103677	TTTTTGGATTTTGAGTCATTGTAC	CTAACAATGCTAAACCGGCC
Genome	gHGL103678	GAGCAAGAGGGATTGATTCC	CGCCCATGCCTAGTAACAAT
Genome	gHGL103679	GTCCTGAGCTCAGCTTCGAC	GGCCTGATTGGGAAAACAAT
Genome	gHGL103680	CGAGTTGACAATTTCATTTCCT	AAGCCCCTTACGCAGAAACT
Genome	gHGL103682	CCATGGGAGCGGATAAAGT	ACTTAAGGTGGCGAGCTGAG
Genome	gHGL103687	TGGCACTAAAGGGTTCTTGAA	TTCTTTTGAGGGCCCCTAAT
Genome	gHGL103690	ACGTTGAAGTTTACACAGGTCAA	TCTGTAAATTTATTTCTCTTTGTTTCA
Genome	gHGL103692	TATAGCTGCCGGACAAGGTT	TGGTGCATCTCGAGACAAAG
Genome	gHGL103695	CCTTTGTTTTTGGGAAGCAC	AAGGTGTTGAATCCGTGGAC
Genome	gHGL103696	AAGGGAAGAAAACCGAGGAC	TGCTGCTCTTAGTGTCTCTTGAA
Genome	gHGL103698	CGAGTCGCACACAACTCTCT	CCACTTCAATCCCTAATTAAAAAG
Genome	gHGL103702	CGCCACGACTTACAGGTGAT	TGGCCCAAACTCTATCGAGA
Genome	gHGL103703	GGTCTTTAGTTATGGGCCCC	AAGGGCATTATTGGTGTCCTT
Genome	gHGL103704	AAAGAAAATGTGGCATTGTGG	GGCGAGGAAACAGTTTATGC
Genome	gHGL103705	CCGGGTTATATTGAAGTAAAATGC	TGGTTCCTATTTTCGGATTTG
Genome	gHGL103707	AGTATCCTCCTTGCTGGCAA	TGTTTTGAATTGTTATTTGCTCG
Genome	gHGL103712	CATATTCTAAACTTAACAAACGCATCA	GGAAGAAAAAGTAAAGTGTAGCCG
Genome	gHGL103713	TGGACATCCTTCTTTATCCTCG	AATCAAATTGGTCACCTCCG
Genome	gHGL103714	CATGAAGACACACCATCGTG	CCAGAGCTGACTGGCTGATC
Genome	gHGL103715	TTCCAACTCATTGCCAAACA	CGAGATTTCTCTTGTGGGCT
Genome	gHGL103716	TTCACCAGTTGGTTCTCCAA	TGCCAGCAAGTAAATAACCAAA
Genome	gHGL103720	TCAGTCAAGCCAACATCTTTG	TTGTTTTGGAATGTTTTGTTTTG
Genome	gHGL103721	CGCTTCTTCCTTCATCTCGA	AAGGAAAGGGAGCCAATCAG
Genome	gHGL103723	GCGGAGATGAGAGGAGAATG	TTCCAGAAATATGATCAAACAGTGA
Genome	gHGL103733	CAACCCTAAAGACAAGATCTCCA	TCTTCTCCAACAAAAATCATCAAA
Genome	gHGL103736	AGGCTCCTGAAACTTGGGTT	GCGTGAACAAGATTTTGGCT
Genome	gHGL103737	TCGCTGGACCTGTTAAAGCT	GAACGGTTCTCTGGATCATCA
Genome	gHGL103741	TGGCTTGATGCTGATAAAAGC	TTTTTACGCAGCAAGAGCCT
Genome	gHGL103743	TCATCACAAGACCAGTGGGA	ATGCTGCAACCAGTCAAAAA
Genome	gHGL103746	TTGCAACGTTGATAAGCCAG	TGGAACAACCGCATTTACAA
Genome	gHGL103753	CCGCGAAGTCTATTTCCACT	TCACCTCAAAAAGCTGAAAGC
Genome	gHGL103759	CCGGCAGGAGAAAGTAGAATC	CGCTCTTTTAAAACAATGTCCA
Genome	gHGL103766	GGCCGTACAATGAACTTTGA	GATCCCTACGCAGGTTACCA
Genome	gHGL103768	GATGCTTTTGAGCCTATCCTTT	TTGTATTGCACTCTAAGCATGTTC
Genome	gHGL103769	ACACGGTGCAAACTCAACAC	CTCTTTGACATGTACACCACCA
Genome	gHGL103770	AAGGTTTCTTGTTAGAGATGCTTT	TGAAAAGAACCAAAAGTGAAGAGA
Genome	gHGL103771	AAAGAACCGCAAGAGGGATT	TCAAGAGGAACTGAGCGACA
Genome	gHGL103775	TTGTGGTTTAAATTGATGGGC	TGCTCCTCGGATCTACTCGT
Genome	gHGL103778	AATTTCGGGGGTGTCTTTTT	CATGGTATTTAATAACTTCACACAACA
Genome	gHGL103782	TCAAAAATACTTCAAAATTTGATAGGA	CGTCTCATCTCCTGAGTCTGC
Genome	gHGL103783	AAAACTAGGCCCCGCATAAT	CATTGGAGCACTTTTACTCTAAAATTC
Genome	gHGL103784	CTCAAGGTTGATAAAGGCCG	TCCCAGTTCCTCGTTTTGAG
Genome	gHGL103789	TTCTGGATATCCGTTTTTCCA	TCCTTCACTCTCAAGCAAAATTT
Genome	gHGL103791	CATAAACGGAGCCCACTAGC	CCTTTGTTCGTGTGGTCCTT
Genome	gHGL103792	TCTTTTGAAATGGCACTTGTT	TTGTGCACCAACCATACTCC
Genome	gHGL103793	CGGAAATGAGATATTGCAACG	TTCTATTGATCAGCTAAAATTTACCAA
Genome	gHGL103795	TGCAACAAAACCAAGTGAAGA	ACAGACGACGCCATAGCTTC
Genome	gHGL103796	TGCACCAAAGCAACCTGATA	CCTTGGTGCTGGTTTTGGTA
Genome	gHGL103797	AAGAACCAAGGTGAGACATCTCA	ACTCGGTTCCACCATTTCAA
Genome	gHGL103799	AAAGGATCATCCCTGAAGTATTT	GACTATAATTCATCCATAAAATGTTGG
Genome	gHGL103801	TCATCCATGCTAATTTCCCA	TTGAATCTCTCGACATTCAGAGA
Genome	gHGL103802	TGTGAAAAGGAAAACGGACC	AATCGGAAAAAGAATCTGCG
Genome	gHGL103805	GTCGATCGGAGAGAAGTTGG	AACGTGGGAGAGAAAGCAAA
Genome	gHGL103806	AGGGATGAATCCTGGTTTCC	GAAGAAAAGAGCCAACAACCC
Genome	gHGL103808	TGGTAACGTTCGAACTCTTTTT	CAGACTGCTCACCAAGTCGA
Genome	gHGL103811	AAAGATTTCCCGATTTGCG	ATGACCGGTTGGTTCTGCT
Genome	gHGL103814	AGCTTGTCATAAGTTTTGATAATTTTT	CAAAGCTATGAATTTTCAGGAGAA
Genome	gHGL103819	GTCAGATATTTGGAATCCATTTTTG	TATTCGTTCGGGTCTTTGGT
Genome	gHGL103824	CGGAGAGCGAATGAAGATGA	TGAATAAATCCACAATAAAAGTCACG
Genome	gHGL103825	TGGGAAATGGAAGTGTGGTT	TGACTTTGGATTATACTCAGGAATC
Genome	gHGL103830	CGGTTTTTGTGGGGTTCTT	TGGTGGAAATCAAACCAACA
Genome	gHGL103831	TCCTTGTGAAATGCCATGTT	TTGTTGTTCGCCTCGCTATA
Genome	gHGL103833	TGACTGAGTCCTATGCCACAG	TGCTGGTGATGACCGAGTTA
Genome	gHGL103834	GAATGCAGCCACTTCTAGCC	TGCAACTATGGCCACACATT
Genome	gHGL103836	CGATAGCTAATCCTGCGGTT	TTTTTGTGGGTTTCTTTTATTTTTG
Genome	gHGL103838	TGACTGTGTTTTGCGAGTCC	CCACAAGGTCAACACACGAA
Genome	gHGL103839	TGTCGGCAAAACAATTCAAA	GCTGCAGTAGCCAATGATGA
Genome	gHGL103840	CGGTTTCAACATTATTTTCGG	TTTAAGTATCATCGTTAGGCAAAAA
Genome	gHGL103843	TGGTGATGCTTCTTGGAGAA	TGTTTAATAAATCATCAGATGACAAAA
Genome	gHGL103845	TGACGACCGAATGATATTTG	TGTTACCAGCGAATTTCGTG
Genome	gHGL103846	CCAGACAACCCCAGCAAATA	CGAAGTTTTTCTGGTGGGAA
Genome	gHGL103847	CCGCAAAACAAATTTCAGGA	CAAGGTGGACAGGAGGAGAG
Genome	gHGL103848	TTTACTCATAGCAATATTCGAATTTTT	ACTCGCCTGACATCCCATAC
Genome	gHGL103850	CAGATTTTAAAATCAAGTGTTATTCAA	TGTGTAGGGGATTTGTCCAA
Genome	gHGL103851	TAGCCTCATGAATGGATGCA	GGGGAAACTAGGGAGGAGTG
Genome	gHGL103852	TGTTGTCATCATTCATCATCCA	ATCGCTTCACTGCTCCATCT
Genome	gHGL103853	CCACCATCTCATCAAAAGAAA	TCTCGACGAATCACACTCCA
Genome	gHGL103855	AACTCCCGCCGAATCTTTAT	AAAAATGGTTGGTAGAGATAGTGG
Genome	gHGL103857	CCGGTTCATTAGGATCCTGA	ACAAGACCCTCCGTTATCCC
Genome	gHGL103858	CCGGGTGACAGTAGTTACAGTC	TTACCGCATTCGTTTGTTCA
Genome	gHGL103861	CAACTTTGTGGTTATTCTCGATTG	TCTTGTCTCTATTCAGATTGTATTGTC
Genome	gHGL103863	TGTAAAAATACGTTCGGTGCA	TGATGTGAGAATATGGCGCA
Genome	gHGL103864	TGATTGTGCAATCGAAGGAA	TGTAAAGTTTGTCTCGTCGTATCT
Genome	gHGL103866	TGAGCGAATGGTGGTGATAC	GCACATCATCTCCATCCCTT
Genome	gHGL103867	GACTGCTCATGACATGCGTT	GGTTGGTGGATTGTAGGTGC
Genome	gHGL103868	GGTATCGGTTGACCAGACCA	CCGTTTGGCTTGTTTCAAGT
Genome	gHGL103869	TTTGAAACATTAAATGATTTTTCTGC	CGAACACTATTTGATTTAATCCCTT
Genome	gHGL103871	GGAGTTGCTTTACGGGAACA	TGGTTATGTTTCCAACATTTTGA
Genome	gHGL103873	TTAAGTGACAAAACTGGGGAGA	TGCAAAGTTCTGCATATCCAG
Genome	gHGL103874	TTTAATTATCTGTGCGGCCC	AAAACCAAACTGAACAAAATCTTAAAA
Genome	gHGL103875	GGATTGGTTTGGTTGGTGAG	AACCATGCCTAGTTCCATGC
Genome	gHGL103877	CTTTCCCGTTTTCACCGATA	GATATGTCGGCCAGTGCTTT
Genome	gHGL103880	CCGGAAATCTGAGTTCGTGT	TTAATTATTAATTTCGTTTAGGGGG
Genome	gHGL103882	TCAGATTTGCTTGGACATTACG	GCCAAACATATCAAACTGTTCTTC
Genome	gHGL103883	AAAATTGCATGGTCTTTGAAAA	TGATGGAGGAGTGTGCAAGA
Genome	gHGL103884	GCAAGAGTGGGGTATCTAGGC	TGACGTTCCACGATTGGTTA
Genome	gHGL103886	TCAAGGAAACGGTTACAAACC	GGACAAACAATCGGTAGGGA
Genome	gHGL103889	TTGTTTTAACGTCAAAATTCTTATGT	CACTCTTCTCCCATTTCTAACCA
Genome	gHGL103894	CATCTCTCAATTCCAATCTGGA	GGAATCATTTTTCTCATCTGCA
Genome	gHGL103897	TGTATCATTGACAACATTTAATTCG	AATGAGCCAGAAAGATGCCT
Genome	gHGL103900	GTTTCCACCCACCCACAA	AACATTGAGCCCGTTTTGTC
Genome	gHGL103901	TGAGAGACGAAAGCAGATACGA	TCTCATTTCACATCCCCTCA
Genome	gHGL103904	ATGGGCTCAACTCGGAATC	CGACGTACCATATGCAACCA
Genome	gHGL103906	ATGTGGGGCACAAAATGTTT	TGCAAATACACTGGAATCATTCA
Genome	gHGL103907	ATCATTTCCCTTTGCCCTTC	TCCGTGAAGATGGACAACAT
Genome	gHGL103908	TTCTTTGAGGCAGAGAAAGAGG	CCCCTGTTTCAATGAGAACC
Genome	gHGL103909	AGCTCCACGTACGTTGAAGG	AGGAAATCCGCCACCTTTAG
Genome	gHGL103911	GACCAATGAAACTCACGGCT	GTTATGGGTTTATGGCACATCA
Genome	gHGL103917	AAAAATGAGTTTAGGGTATCCAAAAA	TCGGTTTGTAAATGAATATTGCA
Genome	gHGL103918	TTTGTGAAAAATATTTCGGAACC	TTTTGGTGTTAATTATACATGTTTTCA
Genome	gHGL103921	ACCAACTTCCCACCCGTAAT	TTACCATCTCTGCCACCACA
Genome	gHGL103923	AGCAGGGAACAGGCTCCTAT	TCCAAGCTGCTCAGAGAACA
Genome	gHGL103926	GCCCATGTAAAGATCCACCA	GCGGATAAGAACTTTGATCCA
Genome	gHGL103927	TGTTTCCTGTGGATAGTTCTTTTT	GAGAAATCTCAGCCACTGGC
Genome	gHGL103929	GGGATATTAGTGGTTTTGGGG	CGATCCGAACCGATTCTTAA
Genome	gHGL103931	TTGTTTTGTATTTTGACCCAAAAA	GCAGAAAACTGAGAGACGCTG
Genome	gHGL103932	GGAGTCCAACCATCACATCC	GGTGAGGAGAGCTTGTGGAT
Genome	gHGL103934	TCCTGCTATATTGCAAGGAACA	TTTTACTTCTTCTGCTCAAAGTTTGA
Genome	gHGL103935	GAAGCGAGATAAGATTGCTCC	CCCTACAATAATTGCAGCAACA
Genome	gHGL103936	ATTCCATCACCTGCACACAA	TGAAAACTGTCCTGTCTGCG
Genome	gHGL103937	GCACCAGATCAAAAGTTGCA	TGGATCAATGACCGTCTTCA
Genome	gHGL103938	TTGGAATCTCTTGAAATAGCCA	CCCACTCCGAAACTGAGGTA
Genome	gHGL103940	CTGTTTCTCCCATGTCGTCA	GCACTCAACAGTCCATCGAA
Genome	gHGL103942	TTCGCCATTGAATCATTTGA	TAGAAGGTTCGGTTGGTTGC
Genome	gHGL103943	TGCATTTCTGCTACTAGTATTCTTCG	CCTAAGGGCCACATGAAGAA
Genome	gHGL103945	CTTTTCTGGGACACAAATCAA	GGCCTCATGTCTTTATTGGC
Genome	gHGL103949	AGAAGGTGTCCTTGGAGGGT	ATACGGCCTCAATGAAAGCA
Genome	gHGL103951	GGAAGAAAATGGCCACAAAA	GACCTTTTAAAGTTTTTGTCAACAAA
Genome	gHGL103956	TGCATGTCGACATTTTCAAA	CGGAATGGAGGGAGTAGCTT
Genome	gHGL103959	CCCCTTTTGACGTCTGATTT	GATTCGTGCCCACCCTAATA
Genome	gHGL103961	CCCTCAGATTCAGGCTTTCC	GAAAAAGCAGAAGTCGCCAC
Genome	gHGL103962	TTCTCCAAGCTTCGTCACCT	GGCTAAGGTCTCTGCAACCA
Genome	gHGL103966	TTGAAAGTATTTTGTGATACAAATGTT	CCTCTTCAACTTGGGGGTTT
Genome	gHGL103967	TTTTCCATAACCACCTTGCC	TGAAAGGATACGCTGCAGTTT
Genome	gHGL103968	ATGCACGGATCCTATTCCAG	GGCTCCTGGCTCAGAGTAAA
Genome	gHGL103972	TCACGAGTGAATATCGCTGG	TGTATCGCAATCCGTGATGT
Genome	gHGL103975	TCTCTCTTTCAATCAGCTACACATG	GGAATTGGTAGAATTTTTGCAA
Genome	gHGL103976	TGGAGTGCAGAGTGATGACA	GGCTCGGAGGAATAGGTCTT
Genome	gHGL103979	TGACGTCGTCGAAAACAGAG	TCATCCCCTGTTTCACTGAT
Genome	gHGL103980	GCAGTTACCAGGCGAGTTTC	CCAATCGAATTCCTTGCACT
Genome	gHGL103982	ACGTGCATTTAGAACTTCTTC	GATGCTCCACTCGTTAGATTC
Genome	gHGL103984	CGATAACATAAACACCACTCTTTTT	TCAAACCTCCTAATGTAAAAACGA
Genome	gHGL103986	GCTGCGATAAGATCCTCCAC	TGTGTAATAAATTAGAAGCACAAAAGA
Genome	gHGL103992	TGCATTGTTGGGATAAGAGG	GCATGAAAGATTAGGGCGAA
Genome	gHGL103994	CGCTTTTGGATTTGGACATT	TTTGGGAGTTTGAAAGTTTTGAA
Genome	gHGL103997	AAGCAGGTATTGTTCACGGC	AGGCACTCAATCACGATATCA
Genome	gHGL104000	AGCTGAGGACTTGAAGGCAA	TCGAAAGATCCTTGCACTCC
Genome	gHGL104003	TGTTCTTCCTAACCATGTGCA	CCTCTCTCTCCATGCAAAGG
Genome	gHGL104004	GGGTCATGATGAGTCAAGTAATGA	AATACTACCGCGCACTACCG
Genome	gHGL104005	TTTCGAAATCGAGATTAAAGGAA	ATCTTCGCCATTCCTCACTG
Genome	gHGL104006	CCCAGATTGGACCAATTTTT	TTGATGGAGATCAAGACTTCGA
Genome	gHGL104008	TCGAACATGGCTTGAATCAA	GGTTTATTGCACTGTTCGCA
Genome	gHGL104010	TTTTTGGCAGAGGAAGGCTA	CCATCAGAGTCAGTCCTGGA
Genome	gHGL104011	ATGGTTTTTCGAAGACGCTG	TCCGCAATAGGAGCTCAAAC
Genome	gHGL104015	CGAGGATGAGATACTGGAGTGG	TGTCCTAGGTGGTCCTTTCG
Genome	gHGL104016	TCTGCAACTTTTAGAATTGAATACC	TCGAAGGCTTGTATAGCTTTGA
Genome	gHGL104021	TGTCTATCTTGAATCCGGGC	TCTGATGGACAAACTCAAGCA
Genome	gHGL104022	TTGGGTGTAGCTAGTAACTTGTGC	TCACCTGCAAGCGTTTTACA
Genome	gHGL104023	TCACGTTTTGCAACAAGTCC	TTCAAGGGTACTGTCTCCGC
Genome	gHGL104024	TCAATTTTTATAGGCTTTGCGA	TTGCACCTACTGTTCTATATTTCTGA
Genome	gHGL104032	TGCTTCTGAATCTCCACCATT	GAGAATGACTCTCTCTCTTTATTTTCA
Genome	gHGL104034	CTGGCTCAAGAAGGGAAACA	GGCCTTGAAAACCATTGAGA
Genome	gHGL104035	GCTTTTGAAATTCCAAGGACA	AAGGTGGATTGGATTCTCGA
Genome	gHGL104039	ACGAACCCATCACGTTCTTC	AAAGTTTGAGCAAACAGCGA
Genome	gHGL104051	AAACCCCGACTTATAAACCGA	CCACTACCTGTGTTTTCGCA
Genome	gHGL104054	TTTCAGAGCCAAAATCTGTTCA	TTTATTGGCTCCAGGTCGAG
Genome	gHGL104058	TGGATCAAAACAGTTTGTCCA	TGGGATTAAACTCACCTCTTTTG
Genome	gHGL104061	TTGCTTGTGCTGCTGCTAGT	GAAACCTTATCTCCAAAACCCA
Genome	gHGL104065	CAGCAGGTATGATTCCATCAA	TTTCTTTTGTGGCTTCCTTGA
Genome	gHGL104066	ACTCCGTCGGTTCAGACATC	GGTTGGCTCTGTAGGACCAA
Genome	gHGL104067	GACCAAAAGTATTTTAGTCAACCAA	AGAGTACCATTGGAGCACTTTT
Genome	gHGL104068	CAATGGTGTTGTCTTGCTTCTC	AGCAATGGAATTGAAGGCTG
Genome	gHGL104069	TGGACCAATATTGTTCTATGACTCA	TCGTGGAGGTACCAGCAAAT
Genome	gHGL104070	TGCACCATGTATGTACACAGC	TTTCGGAAAAGTTTAACACGG
Genome	gHGL104071	GCAAAAGATGATAGCCAAGAAGA	CCATGGAATGTCTGTTGCAG
Genome	gHGL104072	AAGCTACAGAGAAGCGACGC	ATCGCGATGGGATAACAAAA
Genome	gHGL104073	TTCCATTTTATTTAGGTATCTTTCCC	AAGAAGAGAGAATGTCGTTGGG
Genome	gHGL104076	GAGAGAAAGATGGACTGCAACA	AATCACTCCGCCTCTGATTG
Genome	gHGL104077	TACCAAATCCACCTGTTGCA	TGTTGCTTCTTCAGGCATTG
Genome	gHGL104080	ACCTTCACCGTTTGAAATGC	TCCTTTTCTTGCCATCCCTA
Genome	gHGL104082	CTTCGTGGAACATGTTGCAG	CCTCGTTAGATGACACCCGT
Genome	gHGL104086	TGGCCACAAGGAAGGATATC	CGACGAGGGATTCATGTCTT
Genome	gHGL104095	ATGGTAGAAAGCCGCAAGAA	GGAATGGTCGGACTAGGGAT
Genome	gHGL104096	AGCCTACTATGATTATGGCTCG	CGATTTGTCGTTTCTGCATG
Genome	gHGL104098	GTCCGAACGCTGCGTTTAG	GCAAGATCCTAGACGCGTTC
Genome	gHGL104099	TTGTAACATCTATTTCGTTACATGTGA	CCAGTGTGTAGGTTTACATATGTACG
Genome	gHGL104100	TGCCAACATAAATACAAATGGAA	GTAGCCGGGGTTGAACATAA
Genome	gHGL104103	AGCCATTGGACAAGAAACGT	TGACATTCCAGTTTCTGTCGA
Genome	gHGL104106	TGGTGAACTTGATCCCTTGA	CTTGATCCTGGTAACCCCCT
Genome	gHGL104114	TTTGTTTGGGCAGAAAAACA	TTCCGGCTTAAACCACAAAA
Genome	gHGL104117	TTTGTAAGTATGGATCGGGATTG	TTACCGGTATTGGTTTGTTGC
Genome	gHGL104120	TGTTGAGACCATCATTAACCCA	GAGAGGCATCAAACTCGCTT
Genome	gHGL104123	TGATTCAATCATATGAAAATGAAAA	CAACATACCTTACATGGGTCATG
Genome	gHGL104124	GCTCTGGTTCCATTGACCAT	AAACCTAAATCCACCCAAAAA
Genome	gHGL104125	AAGGCGATGTGGCATCTATC	GCTGGTATACTTGATTTCAGTTTGG
Genome	gHGL104126	GCCTTTGAAAATTTTCGTCG	CTGCTCAGACAATTTAAAGTCACAA
Genome	gHGL104128	ATTGTGGGCCGTTAGATCAA	ACGGCCATTGATGTGAAAAT
Genome	gHGL104129	GCATTGATGCGAAATTATTGG	CACGTTGAGTCGGTTTTCAG
Genome	gHGL104130	TGGCACCAAATATCAGCTCA	ATCTGTGACTTTGGCAGTGC
Genome	gHGL104134	TTTGCTGCCGGAGATAAATC	AATCGAACCGGCTTAAACAA
Genome	gHGL104137	AACTTTCTCGCAGATTTCGC	GGCTCCGAGGGAAATAAGAA
Genome	gHGL104138	CGACAATTAAGCTGAAACGAA	CGTTTTTGCCAACTATGGGT
Genome	gHGL104140	CACTAAAGACGCCGAACACA	GGGGACAGAAAGATCTAATCCA
Genome	gHGL104145	GGAGAGAATTATGTTCCTGAGCTT	GAATTTTGAGTAGGGTCGCG
Genome	gHGL104146	CGGAAACAAGAATGAAAGCA	TGGATGGTCGCATACTTGAA
Genome	gHGL104148	TGTCTTCGTAAAAAGAGTCATATGG	GGGTCCCAACTTTTTGACAA
Genome	gHGL104157	CAACAAAAGGGACCAATACTG	TCTCAATATAACCGACATAATGAGTC
Genome	gHGL104159	CGTCTGGATACGTGGATCAA	TCTGGTTGACAGCTGGAGTG
Genome	gHGL104161	CCTTTTCCAAAACCGACAAA	TCGTATTCGCAGTTTAACAAACA
Genome	gHGL104162	GGCACCAACAAATATGTGAAA	TTTTTATCGGATCGGGTTTG
Genome	gHGL104164	CATCCCAATGATATCTTCGGA	GTTGCTTGCAACTTTACGCA
Genome	gHGL104169	CCTTCCATCTTCCTCCCAAT	TCGACATTTCTGATGGTTGC
Genome	gHGL104171	CCAGCTTTCATGTATGTCTTCG	TGGTCATGAAAGGCCGTAAC
Genome	gHGL104173	TCCCTCTGTTCGAACTCTCC	CGCTTTGGTGAAATCGAATT
Genome	gHGL104174	TTTCCGTTCCAAAGATGACA	ACAGACTTGTCCTAGCCTAACAA
Genome	gHGL104175	GCTACTTGCCCGAGAAGGTT	GCCTCTGAATCTGTTCCCAA
Genome	gHGL104176	TGCAAGCGTTAAAAATAACAAAA	TGTAAACGCTATGACAGCCG
Genome	gHGL104178	ACCCTCGAAGACCCAAAAGT	GTAGGCCACAAGATGCCATT
Genome	gHGL104179	TGGGCCTTTGTTTAACAATTG	TAAGTCGGTCACGTGTTGGA
Genome	gHGL104182	CAACAGAGAGTTGTAAAACCTCAA	TCTCCCTTCTGCTAAGAGCG
Genome	gHGL104184	TGGACCCTTATGACATTGAGG	AGGAGCAGATGACCCCTTTT
Genome	gHGL104188	TGTGTTTATTCCTAAATTTATGGCAA	TGCTCCTTGGCTGTGTGTAG
Genome	gHGL104191	AAACCATATCCAACAACTGAGTGA	TGGATACGATGCACGATTTG
Genome	gHGL104193	TCAGCAGATCCACTTAGAACACTC	TGGATACTCAGATGGTTCAGTCA
Genome	gHGL104195	TGTGATCTCGGAACCCCTAC	CCAGCAAAATCATCAAACGTT
Genome	gHGL104196	CAATTGGCAATGAGCAGTTG	TGTGCCAAAAATCTCAGCAA
Genome	gHGL104197	GGCTTCACTCCTCCATCTTG	GAAACATTGCTTTCTTTCAATTCA
Genome	gHGL104200	ATTCCCGAGCTGAGATCCTT	ATACCTCGGTGATGACTCGG
Genome	gHGL104201	GGAATGTGATAGTTCAGACAATTTTT	TTGTCCAGCCATGTTGTGAT
Genome	gHGL104203	TTGCTTTGTTGTAATTCAAAGACA	CACTGTTTTTGCACTCTCTCTGTT
Genome	gHGL104204	TTGGGAAATGGAGGAACATC	GGCAGCTTAGGAACCTGTTG
Genome	gHGL104207	TCCCCTTCTCTAAAATGGGG	GTCGGCCATTTTTAAGCAAA
Genome	gHGL104208	ATTTGATGAGAAGGGCGATG	CAATCTCGAACGGAGGGTTA
Genome	gHGL104209	TGGATGTGTGACGGAAAAAG	CCAATTATTGTAGTTACACAAGCTTAA
Genome	gHGL104212	CGATTCTCATCAATACAAATCGA	TATCGCCATCTCTTTACCGG
Genome	gHGL104216	CAAAACAAAGAAACCGTCAAGA	TGTCTTTCTTTATCATGTTTTATGCA
Genome	gHGL104225	TCATCATCCAATGAGGCTGA	GCATGTGTTCATATGTCCGC
Genome	gHGL104226	CTTTGGTTTGGTCACCACCT	TGGTTCTGCAACATCTCCAA
Genome	gHGL104228	CGATTTCATGATGAGATCGG	GTTTCATTTCTCCCACCCAA
Genome	gHGL104230	GAGAGGAACCTTTTTGCCCT	AAGGGGGACATGGTAGAAGG
Genome	gHGL104232	GAGAGCTAGAAAGTTGCATGAACA	AAAAATGGTAAGGTAGAGTGTTGAA
Genome	gHGL104234	TTGAGAGCAAACACACGTCC	CGGTGAAAATGCTCTTGTTG
Genome	gHGL104235	ATGCAAGGCTTGAAGGAGAA	TCTCTGTTTAACTCTCCTTCCCA
Genome	gHGL104239	CCCAGCATCCTCATGAACTT	GGAAGCTTCACTCCCAATCA
Genome	gHGL104240	CCCAGCAGCCACACTTTAGT	TTCCTTGGAGCTTTCAACGT
Genome	gHGL104244	CCATGTGAACCAACACCTGA	TTCAAATTTCAGTGATCCATGC
Genome	gHGL104245	TTCAAAATCCCCTTTTTCTTTTT	TGCGAATGCATGATTCTTTT
Genome	gHGL104248	CCTTTTCTGATGTCTGCCAA	CGCCGCTAAAGACAAGAAAA
Genome	gHGL104249	GGCTTTCCCGAATGTTTTTC	TGGTTGTCTCCTAAAAATTTTGG
Genome	gHGL104251	CCTCCATTATCACCATTGCC	TCCGTATCCTCTCCAATAGCA
Genome	gHGL104254	TGGTCATGTCCTTGTTCATCA	CCTCCCGAGTTTCACTCTGT
Genome	gHGL104261	CCGAACCAATTCCTTTACGA	TTGTGACACCGTGTAAATGAGA
Genome	gHGL104263	TCCAGAAATCAAAAGAAAAGCA	GATGCTCTCCGAGAAAACGA
Genome	gHGL104264	CCTAGAAAGGTCCAAAACTACTCG	TCTGGTCTGATTGCATACATCA
Genome	gHGL104265	GAACTGGATCCCGATCTCAA	TGCCCTTGCTACAAGAAAAA
Genome	gHGL104269	GGGTATCGACCGACATTGAT	ATCATATCAAATTTGGCGCC
Genome	gHGL104270	CTGACGAGTTAAGTCCCCGA	GAGCCATGACAGTGTTCATGA
Genome	gHGL104272	CGTAATGAACGGGAAGAAACA	TTTTGATTGCATGAACGACG
Genome	gHGL104273	TCTCTCTGTTACTCAGATGCCG	CCAGTGTATAGAAATTATATGAAAGCA
Genome	gHGL104274	TACACCTGGAACCCGAAACT	AATAAGCTGAGTTCTCGCCG
Genome	gHGL104275	TTGCGGCTTTGTGTAAGTTG	TGTTGTGTTGATGGGAAGAGA
Genome	gHGL104277	TTGGCTACATGACTTTTTCTTTT	TTGCAGGTTTTTACTTTGTTTTACT
Genome	gHGL104279	AAGAAGCAAAGACTTCAAAAGG	CACCTCATCGACTGAAGCTG
Genome	gHGL104281	TTTCAAGATTGTTCTGTACAAATTTTT	TTTGCTCCATCTCATGCAAG
Genome	gHGL104283	TTTGAGATTCCTTGATGGTGA	ACATGTATCCGTGTGCGTGT
Genome	gHGL104285	AAACTTCAACATTAACCACATTTTT	CATGTTGCAGATGGTCAAGG
Genome	gHGL104286	CTCAAAGTTGCAACACCCAA	GAGCTCTCTGGTCCTAGATGAAA
Genome	gHGL104289	ATCAATACACCAGTTTGGGAAGA	TTACAAGTTGTGCGAGGTGC
Genome	gHGL104291	CCTCACAACTCCCACCAAAT	GGTGAACTCGAGATACACGTTT
Genome	gHGL104292	TGTTCCTCTTATTGGTTTCTTTCC	TTGGCTTTTTCTTCCTCCCT
Genome	gHGL104294	TCGATGTTAAAGGAAGATGACAAA	GTCGTGATAGGGCCAGAAAA
Genome	gHGL104296	AAATTAATTCGGATGGCGCT	GTTCCATTTAGCCTATTCTCTAAAAA
Genome	gHGL104298	GTAGTGCCGCTCGATCGT	AGCCTTAAACGGGTTCAGCT
Genome	gHGL104299	AACATCTTATGGTCATTGGCAA	CGGACCACCAAGAGAATTTC
Genome	gHGL104303	TGAAAACCCGAAAACTGTTTTT	GTTCTGTTCTCGGTTCGGTC
Genome	gHGL104305	TCTTTCCGCTTTGTTGAACA	ACATTGCATTTCATTTTGCTTC
Genome	gHGL104306	GCAGGACTTTGCATGTTCCT	CTGCAACATTCCAGGTGGA
Genome	gHGL104308	TGCAAAACGTCAACTCCATT	CAGCCAATGGTCAATGTTTG
Genome	gHGL104310	GAGTTGCAGGTTAAGGTGGG	TTTGCGATTTTTGACCACCT
Genome	gHGL104314	TTTTTGTAACAAGGGCCAGTTT	CGGTGTAACATCTTTTGGGG
Genome	gHGL104328	TTTGCATTCTTAAGCTGGGC	AGCAAGCTAGTGTCTCCCCA
Genome	gHGL104332	TTGAAAATATCAACTAATTTGGAACAA	TGATTTATCTTGGCATTTAACATTTT
Genome	gHGL104333	GGACACAAAGGAAAAGCTGG	CAAGAGTGAGTGGAAGCGTTC
Genome	gHGL104334	GGAAGAAGAGGAGAGGGTGG	GGTCGCTATAGCTGGAAGACA
Genome	gHGL104335	TGGTTTCCCTTTGTTCAAAAA	ACCTCATGCTATAATACTAGTCTTGGA
Genome	gHGL104337	GTGGATAGGACCATGCCAAA	TTAAAATTATCGGACCGGCA
Genome	gHGL104339	AAAAGGACCACACATTACCATT	CCTCAAAATAAGAACCGGGTT
Genome	gHGL104343	CCAAATCTCTGGTTCGGAGA	GTCGCGTAGGCTTCAGTGTT
Genome	gHGL104344	CTAACCTTCTCCGCCAAACA	AAATCCAACACAACTTGTCTGC
Genome	gHGL104348	CGAGCGACTTGTTCCCTTAG	TCTCCCTGATACAGAGGGTCTT
Genome	gHGL104370	TGACGAGCATGTTCAAACAA	TGCTTTAGAGTCAATGTTCAACAA
Genome	gHGL104375	GTAAGTTAATAATCCTTCCTGCTTTT	AGACCACCCACATTCAAAGC
Genome	gHGL104379	AACCTGCTTCATGTGGTGAG	GAGGCAACCCATTAATAAGTTTTT
Genome	gHGL104381	TTGATTGTGTTACGTAACGAAAAA	GCTTTCGTTCACTCAATGCA
Genome	gHGL104385	AATTTGCAAGATCCGCATTC	TATACCCGCCTATAAAGCGG
Genome	gHGL104386	TGGACCAACTAAAGGGTGTTTT	AGAGCCCTAGCTTATGTTTTGA
Genome	gHGL104388	AAACTGGAATGCGAGGGATA	TCTTCTCTGATTCCTTTCCTCTG
Genome	gHGL104390	GTCGGGCATAAGTGACCCTA	CAAATTGTCAAACCCGGAGT
Genome	gHGL104391	AAACTGAAAAATCCCATTTGAA	GGTTTGGTAGAAAATCTTGGGA
Genome	gHGL104397	CGGCTCCATTTCCTTTACAA	TCCAAGTCTCTGATGTGGTTT
Genome	gHGL104399	TCAACATGTTTCTCTCGTTTTCA	GACACTCCTGCATCGTGAAA
Genome	gHGL104400	GTGATGAAATCTCCGGCTGT	CACCCAACGTCGTATCAAAA
Genome	gHGL104401	TTGTCTTTCTATTCCCATTCTCA	TTGTGAAAGCTAAAAATGAAATTTT
Genome	gHGL104402	CAAGCAGTCAAAATACGCTCTTT	CCCCCTTTTAAATAATTACCACA
Genome	gHGL104403	AACACGGCCTAAATCTTTAAAAA	AGCAAATGAACGAGCCAACT
Genome	gHGL104404	AAGTTGGATCCTGTAGAGACCAA	GATTAATTAATCCAATGGAGATAAAAA
Genome	gHGL104408	CATTCCCCAAAAAGCTGGTA	CCATAACATTATTTGTGTTTCAAAAA
Genome	gHGL104411	TAATATCTTCGCCGGTCCAG	AGTCGTGTGGCCATGGTT
Genome	gHGL104412	CGGAAAAACATTCACTTTCCC	TGAATACATTTTCAAGGCATGAA
Genome	gHGL104414	TGAATTGAAACCAACTTGTAAGGA	ATGTTTCCACTGGGAATTGC
Genome	gHGL104417	TGATGTTTCTAAAATTCCCATTGA	TTCTTCCCCATTTTGTTTGC
Genome	gHGL104418	TGGTAACTCCCTTGCATGACT	TCAAACTTGTTATCATCCTACCAGA
[truncated: 76,721 more rows]
