# Supplementary material for: High-throughput development of simple sequence repeat markers for genetic diversity research in Crambe abyssinica
Source: BMC Plant Biol. 2016 Jun 18;16:139. doi: 10.1186/s12870-016-0828-y (PMC4912734; doi:10.1186/s12870-016-0828-y)
Supplement: Additional file 3: — Primers mapped on Brassica rapa genome (XLSX 177 kb) [file 12870_2016_828_MOESM3_ESM.xlsx]

## Sheet: Sheet1
Type	#	F	R
EST	estHGL0008	ACCCTTTGTCAGCATCACCTTC	GGCGACTAACTTGCGGAGAC
EST	estHGL0024	GTGACATCCAAGGACGAGGTTG	GGAGAAGGAGGTGGAGGACATG
EST	estHGL0047	AGAAGACGAGCCACACCGAAG	GCAATCTCAGATCCCCACGAAC
EST	estHGL0058	ATGAACTGGGCACTCAACAACC	TGCTGCATCTTGGCGAAACC
EST	estHGL0068	ACACCCGTCTCGCACTCAG	GCCCAAATCCAATCCAAAACCC
EST	estHGL0087	TCGGCGTGCTACTGACTCC	TGGTGGCTTTCGTTAGATGAGG
EST	estHGL0113	CCAGGTCTTGTCTGAGCAAACG	TCTCTCGCAATCTCCTCCACTG
EST	estHGL0119	TCCGGCCATTACTACTGCTACC	GGTGGTGGTGGTGGAGGAAG
EST	estHGL0163	GCCTCCCTCACGATCTCCTC	TCTCTCACACCCAACCCTACAG
EST	estHGL0168	GGACTCTCCCAACTGGAAACTG	TCGTGCTGGTCTACAGGTCTC
EST	estHGL0209	CGTGAAGTCAAGGCGTTGTCTG	GCTTCGTCTACCTCGGGCTATG
EST	estHGL0219	AGATGGTAGAGCACGGGTTTCC	TCTCCGTCCAGCTCAATTCTCG
EST	estHGL0230	TCCGAGGCTGATCTCTGACTTG	CCTTCTTCAACCTCTGCGTCTC
EST	estHGL0234	ACCTCCATTGCTGCGTTTCAAC	CGGCGACCACTAAAGTTTCTCC
EST	estHGL0240	CGGCTTGCTTCTGCTCGTC	TCAGCGATTGTAACAGCGACAG
EST	estHGL0255	CATCAGGAGTTGGAGGTTGTCG	GCATGGTGGAAGTGACTGTGAC
EST	estHGL0256	TCGCCGAGCACTCCACTTC	CAGCAGCAGCAACAAGCAATG
EST	estHGL0257	AACGGTGGTGATGTGGAAGAAG	ACACAACTCCAATGCTCTCTCC
EST	estHGL0264	CCCTCACGATCTCCTCTCCTTC	TCTCTCACACCCAACCCTACAG
EST	estHGL0265	TGAGTCTGATCCTGAGCCTGAG	TTAGCCGTCTCCGCCTTCTC
EST	estHGL0284	GGACAGGAACACAGCAAGGAAG	ACCCTCCACCACAATCACACTC
EST	estHGL0341	CGCCGGTTGCTCCTAAGATG	TCACCGTCACCGTCCTTCTC
EST	estHGL0361	CTCGCCTCCGTCGCTCATC	CCTCAACAATGACACCGCTTCC
EST	estHGL0362	ACCTCCTAATGCCAGCTCCAG	AACGAAAGCAGCAGCAGCAG
EST	estHGL0401	ATCGTTGCCGCCATTGCC	ACCACCATCCTCTCTTCCTTCC
EST	estHGL0409	TGAGTCTGAACCTGAGCCTGAG	TTAGCCGTCTCCGCCTTCTC
EST	estHGL0506	CAGACGGCGAGTGTGAAAGC	AGCACCGAAGAAACCACCAATG
EST	estHGL0507	GAAAGGACAAGCCCGCAACG	GAGCCAAGTCATCAAGCGTCTG
EST	estHGL0508	ACCAAGAACACCACAACACCAC	GGCGGAAGCTGAAGAAGAGAAG
EST	estHGL0509	GGCGATGTTCCTGCAATCTCTG	ACCTCCACTGTGGCTACTGTTG
EST	estHGL0552	AAGATGCGGAGAAGTTCAAGCC	CATCACCAACCCTTTCCCACTC
EST	estHGL0561	TCTCACCGTCCACTGCCTATTC	CGCTACAGCCACGAGAGTAAGG
EST	estHGL0574	TGCTGGCAAGTAAGTCCAATCC	GGCACGTCGTCGGTCAATG
EST	estHGL0577	CCGCTGATGCTGTTGCTTCTC	AGACGAGGCAGTTCAGGTAACG
EST	estHGL0648	GACCGCAACTAGCAGCAGATC	GGATGCAGGCGTGAGAATAGC
EST	estHGL0650	GCAGCAAGAGCCGTGAAGG	GCATAAACGGAGAGCCCTGAG
EST	estHGL0674	ACGATGTTGTTGCTACGAAGGC	CAGTCCTACCTCTCCTCACCAG
EST	estHGL0697	CTCATCATCGTGCCAGCAAGTC	CCTCGGGAACTGTCTCTGCTTG
EST	estHGL0698	AGGGTTTGGTAGCGGCAGAG	TCCAGCCACACTCCGACAAC
EST	estHGL0699	AGAGCCGTGAAGGAGCAGTATC	CGGAGAGCCCTCACAGAGTC
EST	estHGL0710	CTGTCCAGCCTCCAAATTCTCC	GGGTCAACTCGGGTGAAACG
EST	estHGL0711	CAGCAGAAGCCATCTCGACATC	GCTATCCACGGCGATCCATTG
EST	estHGL0720	TTTGCTGTAACTGGGCTTGTGC	GTGCGTGCGTGCGTTGTC
EST	estHGL0758	AACACAGGAGAGCCTCGGATAC	ACGGGAAGAGCGATGATAAACG
EST	estHGL0761	GCAGCGACTTCAAAGGGACTC	ACGGCGAGGATGAAGGTAAGAG
EST	estHGL0783	CTCTAAGCAGCACGGGTCATG	AGCTGGTTCCACAATGTTCATC
EST	estHGL0788	AAGGTTACTGCGGTGCTCTAGG	CCCATCCACCCGAACCCATAC
EST	estHGL0798	AATGTGTTTGGTGCCGCTTTTC	TTGGTGGAGTTGTTGTCGTTGG
EST	estHGL0817	TGGTTATGAGTTGCTGCTGCTG	CGAGATGGGTATGGAGGAGGAG
EST	estHGL0828	CGACCTCGAACCTCCACTCTC	GCCTCCAACAAGCAGCACAG
EST	estHGL0836	GGCTGTGACATACGAGGAATGG	CCGAACTGGCAGAACTTGAGG
EST	estHGL0839	CTTCTCTCAAGTCGTGCTCGTG	GGAGTGTCGGAGTTGTGGTTTC
EST	estHGL0841	CAACCACAAGAACCCTGAGACC	CGCCACCAGTGACCGTTATC
EST	estHGL0874	ACCTGGCTGGTGGTAGTTCC	ACGCTACTGTTCCCTTTCTTGC
EST	estHGL0882	GAAAGGACCAGCCCAGTAAAGC	CTGTCGCCGTTGAAGGTGTC
EST	estHGL0919	TCCGAGGAAGAACGAACGAGTG	AGTCAGTCAGGCATGAGGTAGC
EST	estHGL0931	GCGACCGTAAAAGACCTGGAC	TCAGCCCACACCCGTATTAGTC
EST	estHGL0945	TCTGGCGGTCAAAGTTTCTACG	ACGGATATGGTGGAGGCTACAG
EST	estHGL0951	ATCTACAACCACACGCAAGGAC	TAGCAGCCGTCGCACCAC
EST	estHGL0959	TGGTGCTATCCTCGCTTGTCTC	GATGCTCCGTCAAATGGTCCAC
EST	estHGL0993	CGTCTCTAAACCCGCCAAATCG	CGCCGTCGCTCAATTAAACCC
EST	estHGL1004	CCACATTAGGAGAGCGAGGAAG	AGAGTGCTATGGCGTGGAGAG
EST	estHGL1024	CGAGAGCGGCGTGAAGGTC	GCTTGGATCGGTGGGAGAAGG
EST	estHGL1029	GCGACAGGTGTAGCCAAGAAG	TGCTCCTACTGGTCACTCTCAC
EST	estHGL1036	CCGTCTCAGGCTTACAAGTGC	GCAGGAACTTACCGCATGAATC
EST	estHGL1058	AGGAGGCGGCTTGGGTTTG	GTCGTCCAGGAACTCCGTGTC
EST	estHGL1078	GGGTGGAGAGCCTGATTTGATG	GGAAGACATGATGCCAGCAATG
EST	estHGL1083	TCACCACGTCTATCACCGAACC	CGCTGCTCCACGACAGAAAC
EST	estHGL1087	TCCACACCAAGGATACCGTACC	GCAACAAGGATGAGGCGAAGAG
EST	estHGL1116	TGTCAACCGCAGGAGAATGGAG	CGGCGAGAAGCATTGGAACAC
EST	estHGL1124	AGTTAGCAGCGGCGAAGAGG	CGGCATTCAACAGTGGCAGAC
EST	estHGL1151	CCCGTTCACAAGCCGCAAAG	CTTCAGCCTCACCCTCACCAG
EST	estHGL1152	TCCATCGCACATAAGCCAATCC	CGGCAGCAAGCAGCATACAG
EST	estHGL1166	CCACACCAGTCCATCGAAGC	TCACTTGGCACACCTCATTGAC
EST	estHGL1184	ACCTTCTCCGTCGTGATCCC	CCTCCTCTGCCCGTCTCATC
EST	estHGL1192	GATGATGGTGCTGCCTTGCTAG	CTATGGGGAAACAACGGTGGTC
EST	estHGL1199	GCGACCAGTACGAGTTCCATTC	CCTCCTCTTCCACCACTTCTTC
EST	estHGL1208	GAATCCGACAACTCCACCCAAC	CCGAGGACGATGAACTTGTGAC
EST	estHGL1236	GTGTCCGAAAGCTGTCCAAAGG	TGTTGTGTTGCTGCTCGTGAC
EST	estHGL1237	TCCATCGCACATAAGCCAATCC	GTCGGCAGCAAGCAGCATAC
EST	estHGL1257	GCATCTGTTGGCGAGAGTAGTG	AGACAAGTGTTGGAGCAAGTGG
EST	estHGL1309	GCAAGCAATCCCTGACGACAAG	CCCTCCAAGTCTTCACCACCTC
EST	estHGL1349	ATCCACCCAAGTTCGTCCAAAG	CAGCCATCACCCGCCAATG
EST	estHGL1350	CACCCAATGCTCCCTTGTCTG	CAGTGGCTGCGTGGCTTG
EST	estHGL1358	ACCTGCTCTTGCTGTTTCCTTC	CAGTGCCCAACCAACCAACC
EST	estHGL1364	AGCAAGGAGAAGCAGAGCAGAG	GAACACCCGTCTTAGCCAAAGC
EST	estHGL1370	CCGTCCTGTCTTCCCTCTCTTC	CTTCCGTCGCTGTTGCTTCTC
EST	estHGL1375	TGGCACTCGCTGGATCAACC	AGCCGTCGTCTCAGTCAACAC
EST	estHGL1383	AGGTGGTGGAAGTGAGAAGAGG	ACGGTAAGACAGCAGGAGAAGC
EST	estHGL1436	CGCACGAAGACGACGAAGAG	CGCCTAAGAGACGAGCAAGAAC
EST	estHGL1499	GACCAAGACGCTCGTGATGATG	TCAGTGCATTGACCAGACCTTC
EST	estHGL1505	ACCGTCTTCGTCCACCACATG	GGGAGCCGACAAGAGTGATGG
EST	estHGL1522	CGTCGCTGTTCTCGTCGTATC	CGCTTCTTCAAGGTTGCTTTGG
EST	estHGL1526	TTCGTGCCAAGTCCAAGTTCTG	CGGTGTCGTGATGCCATCTC
EST	estHGL1551	ACCTTGGAACGCAATGGACAG	GACAGGAACAGCACCGTATCTC
EST	estHGL1584	TGCGTCTCCCTCGTGGTAAG	TGCTTGGTCTTGTGTGCTTCTC
EST	estHGL1591	AAGTCTCCAGATTCCGCCATTG	GCCGCCTCCAGAAGTTCTTG
EST	estHGL1600	GCTGTGTCTGATGCTGTGGAG	TCAAGAACTTGTCGCCTTCACC
EST	estHGL1611	TCACAGGCATCAACAGCTACAG	AGGAACACACGCAGGCATAATC
EST	estHGL1619	AGACAAGCCAACCTCCCACTG	GCGAGCCACAAGAAGCCTAAC
EST	estHGL1651	GCAGAAGGTGGTGTTCTTGTGG	GAAGGGAAAGGGAGGCGAGAG
EST	estHGL1655	AGGGAAGGGCTAAAGTCGGTTC	AGGCTTGAAGGCAAACTCTCTG
EST	estHGL1664	GTACTCATCCGAATGGGCTTGG	TGACGGCAGGAGAACGAGAG
EST	estHGL1690	ATTTAGCGGTGAGGAGGAGGAG	TGAGCAGAATGACAAGCCTTCC
EST	estHGL1696	CTCCGTCCTCTTCTTCCTGGTC	AAGCCTCGTTAGCCATCTCCTC
EST	estHGL1701	CTCCGAGGAAGCCAGGTTCTC	TTTGACCCGACCCGCTAACTC
EST	estHGL1703	CTCGGCGTGTCAGGACTCTC	TCTGCCCTGAAGGAACCATAGC
EST	estHGL1726	TTCCACCCAGTGTCCATACTCC	GAGACGGCTTGCACAGAATCG
EST	estHGL1766	GCTGAGGGCTTTGTGGTTTATG	AAGGCAAGTTGGACATCAAGAC
EST	estHGL1802	CTGAGTGCCGGTCATCACAAAC	CGCCTCATTGCTTCCGTCTG
EST	estHGL1811	AAAGCCCACTTGTTGCCATAGG	TCCACCAAACTCGCACACTAAC
EST	estHGL1819	AAGGCAACCAGTGGCTCTACC	AATCTCATGCGGCGTTTTCCTG
EST	estHGL1821	CGCTCGTCTACCGCAACTTG	AGAAGGTTGGGTCCCGTTGTC
EST	estHGL1837	CGTCGCTGTTCTCGTCGTATC	ACATTCGCTTCTTCAAGGTTGC
EST	estHGL1839	GAGGTCTACGCCTGCCTGTATG	AGAGGAAGAGCCAGCGATGTTG
EST	estHGL1880	ACTATGATCGCCGCCACTCC	ATTCTCGCTCTCGCCTCTACC
EST	estHGL1889	TCGCTCGTCGTTCATTATCTGC	GTATCGTGGCTGCGTTGGAG
EST	estHGL1943	TGTCGGAAGCTGCATCAAACG	CTTGCTCGGCGAATCCAATCTC
EST	estHGL1948	GCATGGCGTAAGGCAGACAG	TGCGTTTGCGGTTGATTTGAAG
EST	estHGL1968	TGAGGCCCTTGATGCTGATGG	GCTTCTCAACCTTGCCGCTAAC
EST	estHGL1973	CTCCTCCCTCACCGCTTTCAC	GCCGAGAAGTTCACGCAATGG
EST	estHGL2022	AGACTGTGGAGGAGGAGGAGAG	TCGTTCACCTTCCGTCTCTGG
EST	estHGL2029	TTTGAGGCCCTTGATGCTGATG	TCAACCTTGCCGCTAACAGATG
EST	estHGL2059	CGGTTAGCATCTGGACGACTTG	GTATGAGCAGCAGCACTGAGAG
EST	estHGL2075	GTTCCGACACATCAGACGAAGC	CGCAGCAGAAGCCTATGGTG
EST	estHGL2076	TTGGTGTAGGGTATGCGGGTTC	GGTTCTTGCTGGGCGTTTGG
EST	estHGL2095	TCCGTTGCAGTGCCAAGTTG	GCCGCTATTAGAACCACCAGAC
EST	estHGL2146	AACAGCCTTGGAATGGACTCAG	CAACGCATCTCGCACCTAATTG
EST	estHGL2179	TCGGCGTCTGGACATTCTCTTC	GGACAGGTTGTTTGGTGGGATG
EST	estHGL2213	CAAGCAGCAGCAAACAGCAATG	GCAGCGATGAGAAGCCGAATAC
EST	estHGL2215	TCCAGGATCAGCGAGACAGAAC	GTCACGGCTTGCCAAGAACC
EST	estHGL2273	TGGTTGGAGAGGTGGAGGAAG	AACGGCTGGAGTTCTTTGTGG
EST	estHGL2274	CCGAGTCATGGTATGGCTAGGC	TGGTGGAATCCCGAGGAGTTTC
EST	estHGL2287	TCCTCTCCGCCGTCTCCTG	CCACCCTCCGTCTCTCATCATC
EST	estHGL2302	GGCTGGACTTCTCATCAATGGC	ACGGGTAAGGCAAACACACAAG
EST	estHGL2348	GCGAACTCAACCAGCCCATAG	ACACATCCACCACGCAAAGAAG
EST	estHGL2354	AGAGGCTTGTTCGTGAGATTGC	CTGCGAGCGAGTTGGATGTC
EST	estHGL2404	TGACCCTCGTGGAAGCCTTTAG	TCCCACTCTTCTTCAGCCTCAC
EST	estHGL2414	CTGCTTGTTGCTCTGGTGTCC	CGAGGGCTGCTGATGAACTTAG
EST	estHGL2419	ACTCAACATCCTCGTCGTCTCC	GCCAACGGTCAAGGAAGTAGTG
EST	estHGL2427	TCGCCGTCATCACATCCTCAG	TCAACTCCGCCTCCAACTCAC
EST	estHGL2428	AAGACCGTGACGCTTGTAGGG	CGATGACTTCCTCTGCCATTGC
EST	estHGL2439	AGCGAGTTCGTTGATCCTGTTG	GCCTGTTTCCATCTCCACCAAG
EST	estHGL2444	GCAGACGATGTTGAGTGGTGTC	CGGTTTCACAGTCAGGCATTGG
EST	estHGL2462	CTGATGAAGCACTGCGATCCG	TCACAACCACGACCACAACAAG
EST	estHGL2471	AACGGCTGCTTCCAACTCAAG	ACAACTCCACCACCATCCTCTG
EST	estHGL2481	AGTGTCGGCAGTGTTCGGTATC	GTCGGCAGCAAGCAGCATAC
EST	estHGL2520	TCATCTCCAAGCGGCCAACC	GGCAGAGGCGAAGGCAGAG
EST	estHGL2531	GAGCCAGCCTCCATGTTGTTG	TCCGTCAACCACCATCTCAGG
EST	estHGL2532	GGTCAGCAAGGTACAAGGTAGC	AGGTGCAGCGGTCCAAGTAG
EST	estHGL2544	GTTAGTGGTTGGAGCAGCATGG	TGGCGGAAGAGACGGTTAAGAG
EST	estHGL2573	AACCTGAAGGAACCACCGAGTC	CTCCGTACTGTGCTGCTCTCC
EST	estHGL2591	GCTGCTCCGATTGCTCCATG	CGAGGGCTGCTGATGAACTTAG
EST	estHGL2614	TGTCGCCGAGTCTACTGTTACC	GCGTTGGTGGATGCTTCTTCTC
EST	estHGL2655	AAAGAGGAAACTGGACCAAGGC	TTGTGGCTTATGGAGGCTATGC
EST	estHGL2667	AGCGACGGTGCCTGGATTC	AGCCTGCTTCCTCGGACTAATG
EST	estHGL2693	CAGGCTCCTCTCTCCGCTTAG	CGTGCTCATCTACTGGCTCAAC
EST	estHGL2754	ATTGCAGTCCAACGTAGCGATG	GATGGCGAATCAGTGGAGAAGC
EST	estHGL2777	TCTCGTTTGGATCAGCGTTTGG	CGTGTTCGTACTACTGGTGGTG
EST	estHGL2792	CATTCTCCAAGCACTGCCCATC	ACCTCCACCCTGACGCAATAC
EST	estHGL2828	ACTTCAGCGGTCCATTCCTCTC	ACTCCTACGCCCAAACCAAGAC
EST	estHGL2893	AGAGCCACGAGGTCACCAAC	TGCTTCTCCTCCACGGATTCC
EST	estHGL2899	ACAAGAGCAAGGTCGAGGTAGG	GGAGGTGGCGGTGGTTGAG
EST	estHGL2905	TGGGATGTGCTTCGTTTGTGAC	GGCTTACTCGTCTCGTGGTTG
EST	estHGL2913	GCCTCGTGCCTGTGCTTAAC	AGATTGCCAAGTGTGCCTTCTG
EST	estHGL2947	GCTACTCTCTCGCCCGCTTAG	TGCTGTGCTCTTGTTGGAATCC
EST	estHGL2961	CGCCACCACTACCTGTTGAAC	CGCTGCCGCCGATGATAAC
EST	estHGL2963	ATCGCTTAACCGTCGCAAGAG	GTTCGTAGCCTTCGCAGTAGC
EST	estHGL2993	ATCACGCCGCCGAGGTTG	ACCACCACCACCAAGCCTTC
EST	estHGL3013	GCGAGACAGTCCTAGCCTTGC	GGCGAGGGTAGGTTCCGTAAG
EST	estHGL3021	GGTCCGCAGCATTGGTATCAG	CCGTGGCACCTCCGAGAG
EST	estHGL3045	GACAAGCGGAGGAGGATCAAAG	TGGATTGGTGAAGGACATTGCC
EST	estHGL3055	GGATGATGGCACTACACGAAGC	CTACCCAGCACCCACCCTTC
EST	estHGL3081	GCTCTCGGCTTCAACGCATATC	AGGTGTGGCGAACTTTGATGAC
EST	estHGL3089	TGAAGGAGACGGTGGCTGAAC	GGAGCGGGAAGGAGGCATTAG
EST	estHGL3093	GCAGCACTGGCATTCAGAGATG	GACGACTCGGGCAAAGAACAC
EST	estHGL3120	GTGCTTGCTCCTGGTATCATCG	CACCGCTCAACCCATAGACATC
EST	estHGL3200	GTGAAGGATACGGTGGCTGAAC	AGCGGGAAGGAGGCATTAGTC
EST	estHGL3202	TCTTCATCACGAACTGCCTTGG	GCCTGCGGATTCACTCTACAC
EST	estHGL3242	GTGTCCAAGGCAGAAGCAGAAC	GACTCGGCAGACTCTCACTCAC
EST	estHGL3254	ACTTGTCGCCTTCAGGAAACC	CTGCGTCGTCCATCTTCAACTC
EST	estHGL3268	TGGTAGCAAGAGAACCGTAGCC	TGGCAGGAGTTGGTAGTGTGAC
EST	estHGL3292	TCCAACCACCACAAGCCTCTC	TGGACAACAAGTGTGACCGATG
EST	estHGL3298	AGCCGCTTGTCTTGTGGTTAAG	AGCTGGAGAACTCGGTGAAGG
EST	estHGL3331	AACGCCCAACACGACAAAGC	TCCGAACAACAGCCGCAAAG
EST	estHGL3332	GCTTCTCAACCACCACACCATC	GCTCCGAGTGCCTCTGTTATTG
EST	estHGL3356	GGTGGCACGATTGGACTTGTC	TGTTCCTGCTTGTAACGCTGAC
EST	estHGL3375	ACCAGCCTCAGCAGCAGATC	GTGAACCCTCGTCTCGCATTTG
EST	estHGL3398	AATCCACCACACCAGCAACATC	AGGTCTCCGAGGAAGAACAAGC
EST	estHGL3451	CGACGGCAGCGAACTCTTG	AGAAGACGGAGACAACAATGGC
EST	estHGL3465	GGACGATGAAGAACCACCGATG	GCAGCAGATACAGCCATTAGCG
EST	estHGL3478	CCTCCTCCTCTCCGCTCAAG	CAGACGCAGAATCAGGTCAGTG
EST	estHGL3504	ACCTGACCCACACCACCATTAG	ACAAGAAGCAGAAGAGCGTAGC
EST	estHGL3529	TCTCCGCCGCTTCCTTGATC	CCGTATCTTCCACCACCCTCAG
EST	estHGL3535	AGTCAGCCTCTCCTCCAACAAG	CGAAGAGTTCATCCACGCAAGG
EST	estHGL3549	CCATCGCCTCGGACTCTCTC	CCACTTGCCTTAACATGCTTGC
EST	estHGL3558	AGTGCCAACCCCACCAAGAG	CGGATCTGCCTTCACCATTCTC
EST	estHGL3562	CGGTGTCGTTTCGGGTCTCC	GAGTAAGGCGTTGCGTGTAGC
EST	estHGL3564	GAGGAAGTTGATGGCGTGATGG	AGCAGCTTACGTACCACTCTCC
EST	estHGL3568	AACGCTGAACACGACCACATC	CTTCTTGGCACGGCGAGATC
EST	estHGL3631	CCTTACTGCTTGCACTGCTTCC	GATGCCACTGGAGGAGAAGAGG
EST	estHGL3634	TCGACATGGCTTGCCCTACC	GAACCACGCTGCTGTCTCTATG
EST	estHGL3638	ACCAATCTCCAACCGTCCTAGC	GCTTGTACCACCTTCTGCTGAC
EST	estHGL3699	TCGTCACCATCTGAGCCACTG	AGCGGACACCAAGAGACTTCG
EST	estHGL3714	CCAGCAGCAGGAGTCATCTTG	GGCGTCATTGAGGTTGTCCAG
EST	estHGL3715	CATTGGTTGGCAAGGAGGAAGG	CACACGACACTGGAAGAAGACG
EST	estHGL3724	TCTCCATTTGCTAGTCGTCTG	CTCCAATACCGGCTGATCC
EST	estHGL3730	CGGAAGTCCAGGTGGCATTAAC	CGTCGCTCCAGGATCAGTCTC
EST	estHGL3743	GCTGCTGTTTCAAAGACTGCTG	CACCACCAGACGCCAAGTTAC
EST	estHGL3762	TTCAAGGTGGTTCCAACGAAGG	TCGCAACTGAGATTCACTACCG
EST	estHGL3764	TCTCGCCTCCACCAATCTGAAC	TGGGATTCTCCGCCTCTTTCG
EST	estHGL3790	CCACTTCCAGTCTGCTACAAGG	CACCAGGTCCAACACGAACG
EST	estHGL3793	TGGTTGAGGCTGAGTGAATTGC	CTGCTGAGGTCATCCTGGTTTG
EST	estHGL3801	GGATGTTAGCGACGGAACTGAC	CCAGCACGAGCAGCGATTC
EST	estHGL3832	ATCTTCTGGCTCTCGGCTCTTG	ACTTCGCTGCTGCTGTTGTTG
EST	estHGL3845	GACGCCATCGAAGCTCTCAAG	TTACGAACCACGAAGGCATCAC
EST	estHGL3867	AAGCGAGGTGGCACAGAGTC	GCAGACACAGAGAGGGAGAGAC
EST	estHGL3888	AGTCGTCTCCAGGTCCTTGAAG	GCACTCATCATCGGCGTCAC
EST	estHGL3894	GCTGCTGCTGCTACTGTTACTG	ACCTGGTCGCTCTCGTTCAAG
EST	estHGL3896	ACCGTGAACAGGCAGACTACTC	TTCTTCTCGACCACCTCCAGAC
EST	estHGL4000	ATGGAGCAAGTGGAGACTACCC	GCTGAGCGGTTTCTGAAAGGAC
EST	estHGL4013	CTTCACTGCCTGGTTCCAATGG	TTCCACTCTCTCGCCAAATTGC
EST	estHGL4047	CGTGTCTTGGTGGTGGATTCTC	CGCAACATACAAGCACAGGAAC
EST	estHGL4127	GAAGCCATCATCGGAGCAAGG	GGAAATCGCAGTCGGAGCATAC
EST	estHGL4128	CAAGTGGCGGTGGAATCTCAG	GCCTACACGGTACAAGCAAGAC
EST	estHGL4149	ACTCCATCATCCATCGCTCTCC	GCTACGGTGTGCCATTGCTAG
EST	estHGL4153	TGATGGAGGCTTACCGAGATGG	GATGTGGCTGGAACTTGGTCTG
EST	estHGL4201	ACCTTGCGGCGATGTTGTTG	TCCTTCTGGCGGACTACTGTTG
EST	estHGL4228	TCCTATGAAGCAAGCAGCAACC	CAGATTGGTGGAGGCGAGATTC
EST	estHGL4230	AACACTCACACTGCTGCCTTTC	TGGTTGCTGCTTGCTTCATAGG
EST	estHGL4247	TGTTGGTAATGCTGCGTGAAGG	GAACAGAGCGGATGATCCAGAG
EST	estHGL4278	GCGTGACTGCTGAGAAATGGG	TGCGTTGTTGGCGAGTGTATTC
EST	estHGL4282	AGCACACAAGACCAGGCAATG	CATCCTCGTCGTCCACATCAAG
EST	estHGL4291	TGCGTGAGCCAGAAGTAGATTG	GGCGACCGTGTGAAGTTGTG
EST	estHGL4310	GCCGTCGTAGGTCTCGTTCTC	TTCCACCAACAGCAGCCATAAC
EST	estHGL4324	GTCAGACTCAAGGGTCCCATCC	GGCAGCAAGCGGGTTTCTTC
EST	estHGL4338	AACACACACTGCTGCCAATACC	GCTGGAGTTGCGGCTGATATG
EST	estHGL4369	ACAAACTCGTCGTCGGAAGAAG	CGGCTTAACGGAGGCTGAATC
EST	estHGL4394	TACCATCGCCCTGCCATGTC	TCCAACCATCTCAGCCACTCC
EST	estHGL4415	CCGTCGTTCTCCTCATCTCCTC	GGCTCACCTAACCACCACTCTG
EST	estHGL4432	GCCCGCAGAAACATAGCAGATG	AGTTAGCACCACGCCGAAGTC
EST	estHGL4462	TCAGGTGTCTTCAGTGGAGGAG	TGGAGAGAGCGTGGTAAAGGAG
EST	estHGL4464	GGCTGATTGTCCAACGACCTAC	TGACGGTGGTGAGGCTAACG
EST	estHGL4472	TCGCCAGTCTCACCACATCAC	GCCTACGCTCATTCTTCCCATC
EST	estHGL4492	ACCAGCGGCAAACAATTCTCTC	TCTCAACGAAGCACCAAGGAAG
EST	estHGL4493	CGTCTCCATCAACTTCGTAGGC	TTGCGGCGTCACTGCTTATG
EST	estHGL4534	CTCGCCGACCGTCTCCTC	ACCAGCAGCACCAACAATAGC
EST	estHGL4538	CCTCCTCCTCCGTCGTTCTTG	TCCTCCACCTCCGCAACAAC
EST	estHGL4608	TCAACGGGTTTACAAGCCAAGG	CGGCATCAAGTCCATCTCCATC
EST	estHGL4628	AGACAGGAGCAGCAACCAGAG	CTAGCACGACCAAGACCAAAGC
EST	estHGL4636	TGGCTCCACTCCGAATCTAACG	ACCATCTTGTCGCTTGCTTTCC
EST	estHGL4672	CAACGCCGCAACACCAGAC	GACCCACGAGAAGACCCAAGG
EST	estHGL4686	GCGAGGAGGTGCTACGGAAG	AGACGAGGCAGTTCAGGTAACG
EST	estHGL4687	TGGTGATGAGAGGAAACAGTGC	GAGTTGGTGCCATTGGGTAGTG
EST	estHGL4688	CGGCGGCGACAACAAGAC	AGCATCCACACGAGCCTGAG
EST	estHGL4714	CGCTCTGTACCTGCTTCTTGG	TCTGGCTCGGAGTCGTGATC
EST	estHGL4717	TCCTCATCTTCGCCGTCTCTTC	TCCCGCTTCTACCAACCCAAG
EST	estHGL4722	CCTGTATGGTGGCTCCGTCTC	GCAGAACATAGCGGCAGTGAAC
EST	estHGL4737	TCGCCACGGCTGCTTGAG	CAGACACTGCTGTGACGGAATG
EST	estHGL4738	TGCCACCAATCAAGAAGCCATC	CCATTTGTGCGTTGCGATTTCC
EST	estHGL4766	GCGTTTCCCTGGTTGTCTCTG	AGCAGCATCAACAAGCCTCAC
EST	estHGL4781	CTGGTTCGGTTCCTGACAATGG	CCGTCGCTTGCCACTTGTAG
EST	estHGL4786	GTTGCTACTGCTCGGACCATC	AGGCACTGGCTTCAACAATCTG
EST	estHGL4809	GGCGATCTGGATTGCTGAGTTG	AGCGACGGAGACGACTGTTC
EST	estHGL4834	CGAAGTGGCGGCTGTTAGAG	GGACTCCTCGGTATGCTTGTTG
EST	estHGL4853	GCAGTGGCTTGCCTAATCTCAG	GCGAGGAGTGTTGCGTTGAC
EST	estHGL4869	GAGCGATCCAGCAAGCAACC	AGAGGAGCGTAAGAGGCAACAG
EST	estHGL4879	GCGTGCCTCTCCATTTCATCTC	CCCAGGACCTCTTTCGGACAC
EST	estHGL4897	TCCTCCTACCAATCCGCTCTAC	AGCACATCCACAACAGTCATCC
EST	estHGL4920	TCCAGCGAGGTCAAACAGAGG	CACGGTGGATGGAATGGAAGAG
EST	estHGL4925	GCCTTGATGGAGAAGACTGAGC	CAGCTTGGTTTGTGTCCCTCTC
EST	estHGL4927	TCCACAACCGCAGAGACTACC	GCCATTCTCCGACTTGTTCCTC
EST	estHGL4939	CCCTCCTCAGCAAACGACATG	GGTTGTGACTGTGGTGGTTGG
EST	estHGL4942	TTGCGAGAGTCCTGACCATCC	GCGTAAAGGCAGAGGGATTTGG
EST	estHGL4970	GAGCATATCGTCAGCGTCTTGG	CCGAGTTGAGAAGCAGCCATC
EST	estHGL4977	TCGCCGATGTGGATGTGGAG	CCTCGCATTGTGTCCTGTGAAG
EST	estHGL5005	TTCAAGTGAGATGCGGCTTCAG	AGATGGAGGTGCGAGTTGGAG
EST	estHGL5032	CGGAGTAAGAGGAGACGGAGTG	TGGAGGTTGAGCGTGCTGAAG
EST	estHGL5107	AGTATGGCGACCACCAGTAGC	AGGAACCAGTGAAGCGGAGAC
EST	estHGL5113	GCTTGTCTCGGTCTCACTGTTC	ACCTCCGTTGTAAGTCCCTCTC
EST	estHGL5144	GCCCACCACCTCCTCCAATG	CCTCTCCGATCAACCTCCTTCC
EST	estHGL5170	GCAGCGGCAGTATTGTGGAG	CATGGAACAGCGACAGGTAAGC
EST	estHGL5172	AGCACTCCTTCAGCATCCTCAG	GGTGGTGGTTTGGGTTCTGTTG
EST	estHGL5205	AAGAGCCATGAGCCAGACAATG	TTGCGGAGAAGACAGCGTTAC
EST	estHGL5207	GCCAACGACGATGATGGTGATG	GCGATGCTTCTGCTGCTACTTC
EST	estHGL5208	CCGAACTTGACCGAGCTTACAC	ACAAGCCGAAGCATTGGGAAC
EST	estHGL5238	CGCCATAAGGGAAGCCATAGC	AACGGCAACACCACCAACAC
EST	estHGL5257	AAGACACCACCGAGAGTAGCC	GAAGCAGGACCAGACGCAATC
EST	estHGL5320	ACGCCGCCTCCAATCCAG	ACCAGCAGCAGTGTGATGAAC
EST	estHGL5374	TCGCTTGACAGTGCTGCTATTG	CCATCCAGTCACCTCCTCTCC
EST	estHGL5402	TTTGTCGTTGCCGCCCTTTG	CCTGTTCCTGTTTGCCCGTATG
EST	estHGL5408	CACCTCCTGGCACGAAGTTATG	ACCTCCGTCCCTTCTTTGTCTC
EST	estHGL5420	GGTGGAATGTTAGCAGCAGAGC	CGAGTAACGCCAGATCAGTGTC
EST	estHGL5526	GGAGGCAGTTGGACTCAGAGG	TACATAGCGAGCAGCCATACCG
EST	estHGL5549	TGAGTTGCCGCCTAATTGTTGG	ACGCCTGTACTCGCTGCTAC
EST	estHGL5607	CCGAGCAATCACCTGGTCAAC	CGCCACAGCAGCCACAAG
EST	estHGL5628	TCTCCGTCCTCTTCTCACTTCC	AGAATGTTGGAGACGGGACCTG
EST	estHGL5662	AGTTGTCTGTGTCTCCTTCCTC	CACGAAACCTCCCATCTCTCTC
EST	estHGL5677	AGGTACGAGATGCCTGTTGAGG	AGAACACATCATGTGCCACCAG
EST	estHGL5693	TCTTCCACCACTTGTCTCTTCC	TCGTGTCTCTTCTCGTTTACCC
EST	estHGL5700	GCCGATAATAACGAACCTCACG	CTCAACCACCACATTCACCTTC
EST	estHGL5708	GGCAGTGACCGTAGAACCTC	CCCACACCTTTCTCTCCTTTCC
EST	estHGL5756	AGAGCAGGACCATCTGAACTCC	CGGGACACAGTGGCGATTC
EST	estHGL5778	TTAGTGTGCGAGTTTGGTGGAG	CAGTGGAAAGCCATTCAAGTGC
EST	estHGL5807	AAGAAGTTGGGATGCGAAAGGG	GATTCTTTAGCGTGGCAAACCC
EST	estHGL5825	GGGGTAGGCACATGGAAAGC	CGAAGATATGCACGAGGCTAAC
EST	estHGL5837	CTCTTCTTCAACACGACCAAGC	AAGCCGACAATTAGGGACTCAG
EST	estHGL5855	GCAGGATCTTCCAAACGCAATG	AATGTTGTTGGAGAGCCAGTCC
EST	estHGL5889	CACCAGCTCCATAAGCACTCC	CCTTGACAGGTTCCTTCATTGC
EST	estHGL5921	TTGGTTGTCACTGGGGATATGC	ACTGTCTCACCTCTGCTTCAAC
EST	estHGL5928	AGTCCCCTTCAACACCGTACC	TCGGTAGCGGTTCGTTCGG
EST	estHGL5929	AGTAGTCCACAACGGCTTGATC	ATTGCAAGAACACTCCAAGACG
EST	estHGL5933	ACTCCTAACAGTGGAACGAACC	CGAAGATATGCACGAGGCTAAC
EST	estHGL5941	TCGTATGCACTCTCATGTTGCC	CAGAGCCAGAAACAGAGCAGAC
EST	estHGL5977	ACGTAACCTTCAAGCAACACAC	TGTTCCTCATACGAAGCAGACG
EST	estHGL5980	TGCGCCAACTCAAACAGATAGC	CACCGACCATCCTTCATCAGTG
EST	estHGL6001	ATCGGACCAGGGCTACCAAG	ACTCTGTTTTCGCCTTCGGATC
EST	estHGL6006	CCACCTTCTTGAGGCATGACG	TGTCGGTCAGGAGGAGAGTTTG
EST	estHGL6061	ACTCGGAGATGGTGAGGGAAAG	GCCCATCATAGAACCCACACAC
EST	estHGL6062	CGATTGCAGAGGCTACAAGTCC	TGGTTTTGGGAAAGCGTCATGG
EST	estHGL6063	TGTTTGGTTGGTGTTTCAGGAG	TTAAGACCAGCACCACCGAATG
EST	estHGL6086	TTGTCCTTGTGCGCGTGTG	TTCTTGCATTCATGCGGAAAGG
EST	estHGL6095	CTCTTGCTGCACTCTACGGAAG	GACATGGCTGTGCGGGTTTG
EST	estHGL6131	CCAACCTGCAATCGTCAAACTG	TGGAGCCATTCAATTTCGGAAC
EST	estHGL6149	ACATGGGCACAACTTGGTATCC	GGCAGATGGTGCAGAAACAATG
EST	estHGL6166	GAGCTGCTGCTTCCCATCTTC	AGAGAGAATGGAACACGCCTAC
EST	estHGL6184	CCAGCGGAACACATGCCATC	TGGTTCTTTGACCGGACTTGTG
EST	estHGL6210	AGCTCAGCTCATCAGCAATACC	TGTGGGCACATAGTCTGTTCTG
EST	estHGL6243	AATGCTTGGATGGTCAGAAGGG	TCCTTGTTGCCATAGTGAAGCG
EST	estHGL6258	CCTCTATTCGGAGCTGCAAAAG	AGGTGGTTTTGTTGCCTTGTTG
EST	estHGL6292	TAGTGGATGCGAGTCAGGATGG	ACCACCCACACTACTTTTCTGC
EST	estHGL6309	GAAAGGGTTGACCCCAAGTTGC	CATGCGTGGAGGTCCTGGAG
EST	estHGL6345	AGAAGGTTCGGATTTCCATCGG	GTGAAGGTTGGGGAGGATAGTG
EST	estHGL6375	GGTCTTGGCGATGGACTATCAG	GCAAGCCGCTTACATGGAAAC
EST	estHGL6394	GGCAGCCTTCTCTTCAAAGC	AAGAGCTTCATCTGCCACAATC
EST	estHGL6408	GGGCCACGTCGTCCTCTG	ACCCGTCAGGCACCATAAAGTC
EST	estHGL6479	ACACTCGAGCCGGGGAAAATC	CATAGCCGTGGCGCTAAACAG
EST	estHGL6536	CATCTCCTTCACTCGCTTCCAG	TGCCACACCTAAACCAATTCAC
EST	estHGL6585	CTCCATGACGATCCTCCCTCAC	TGGGTCGATTCGTGGCTTAGG
Genome	gH001748	AAACCGTACCGTACCGTAC	TGGAGACGAAGACACTGTTC
Genome	gH005651	AACAGTCGTTAAACCCTAAACC	CTACTTGAAGGTTGCGATAGC
Genome	gH007189	AACGACGATTGTTTCTCTTTC	TATGGAGGTGAGTGATTTTGTC
Genome	gH007190	AACGACGCCGCATGAGTG	GTGTAGAGACCTGGTCCTTTCC
Genome	gH012426	AAGTTGACCAGACTACCTAACG	AGCTTTGTTCTTGTCGGAATC
Genome	gH018110	ACACTCCACGAAGATTCCTAC	CCAGGCGGGTTGATTAGG
Genome	gH026355	ACTCGTGGATCTAATTAACTCC	AGAGGAGATAACGCATGGAG
Genome	gH032602	AGATGGCTTCTCGAACAACAAC	TTACCCACTCGTGTCCTACTAC
Genome	gH040058	AGTGGTGATGCTGCTGAAC	CAAGCTCATCCATGTCCAAATC
Genome	gH043870	ATCATGGACACTAGCGTAAGAG	GCATCATCCTGCTCAAGATTAC
Genome	gH046940	ATGCCAAAGTCGCTCCTG	AGGTCAGCTAATCGTTCAAATC
Genome	gH054128	CAAGGTACACCATTCTTTGTTG	TTAACCTGACAGACCGTGAG
Genome	gH056654	CACCTTATGTCACCTCTCCATG	TGCTAGACGGTAAACCTCCTAC
Genome	gH060523	CATCATCCGATCTCGCATCC	GTGTCCTTCACAGAGTCCATC
Genome	gH062766	CCAAAGTAGAAAGCAAAACAAC	GGAGGGTGTCAAGGATTTAC
Genome	gH063395	CCAATGAAAAGCAGAGCAGAG	CGCCGTGATTGAAGAATAAGG
Genome	gH065140	CCATCTCTGCATAGACAGTAAG	GAAGTTTCAAGCTTCATACCG
Genome	gH071789	CGAATGGAGATCTTGGGAAGG	GACCACACTCAGAGAGATTAGC
Genome	gH077945	CGTTTCCCAATTCCCAATCATC	CCTCCTCCTCATCCCCTTG
Genome	gH078002	CGTTTGCGACTTGGTTTGG	TTCACTGTCTTCGATATTCCTC
Genome	gH078869	CTAGAGTCTGTGACTGGTGAG	TCTCTTGCCCTATTCTCTTCTC
Genome	gH080476	CTCCATGCCCACCTGATAAAC	TGTTGGTGCTGCTGTAAGTTC
Genome	gH081177	CTCGCTACGGCTTCTTCG	GCATCTTTGTCCCTCATTGTC
Genome	gH084912	CTTAGGTGAGACTGTTACCATC	TTCCGTCTCTCTCAGATGATAG
Genome	gH087916	GAAAGCAAAACATGACAAACTC	TGAGAATATGCTGGCAAACG
Genome	gH091381	GACGACGACTCAAACAACAAC	GCGTGAGAATCGAGGAAGAC
Genome	gH093512	GAGCCTGATGAAGATTGAAGAG	TTGGAGATTGTTGATACCTGAC
Genome	gH097036	GCAAACCACATGGAGAAAGC	TAGGCATTGGCTCGTTAGTTC
Genome	gH104814	GCTGAAAGAGAAACACGAAAG	AAAGAAGCATAGACACATTGAG
Genome	gH109698	GGCCTCTCACTTGAATCTTCTC	AGATCGGAGGATTCTCACCTTG
Genome	gH113588	GGTTGCAAGTACGGAATATAAG	TCTTCTTTCTTGGGGTTCATG
Genome	gH113981	GGTTTTAGCATGACGGTTTGG	AATGTTGTCTTCCCAGTTCCAG
Genome	gH114602	GTACCTACGGACGACAAAC	AAGTGTTAATGCCTTTATTGGG
Genome	gH124112	TACCCTTTAAACCGACTTGTGG	TGACAATCCCAACGCTTGC
Genome	gH125114	TAGAGAATTTGGTCTGATAGGG	TATATCGAAGCACGAAAGAAAG
Genome	gH128658	TCAACGTTTGTACTGTTCCAAC	AGGAAGCTCTCTACGATGGG
Genome	gH131654	TCATGCAAAAGCAAACAAACTC	GAAGACAAGAGCCAGCTAGAG
Genome	gH133578	TCCCCTTTCCTTGGTTTCAC	AATCGCTGGTGAGTAACTAAAC
Genome	gH134984	TCCTTACCCACCTCTCTAGTC	GGATGCCAATTTGTAATGTCAC
Genome	gH137183	TCGTTGTCCGTGCAGTTC	TTCATAAACCAAAGGCCCAAAC
Genome	gH147161	TGCCGACTAAATAAGTGTAGAG	GAGCTAGTCCTGAGTGTATAAC
Genome	gH147831	TGCTACGGTTTCACAAGTTC	CATAACACCTCCTGAGTTACTG
Genome	gH151648	TGGTTCAGATACTTTGTTGCTG	GGAGATTGAAAAGCCCTTTGC
Genome	gH155914	TGTTTTCTATACACTTCTGCAC	TCATCATCTCGAAGGTTCAAC
Genome	gH157408	TTAGCCCATCTCTCTATCAATC	ATTACGAACCATACCATCTCTC
Genome	gH159605	TTCCACACTGAGAGCAACTG	CACCTCCAGTTTTCTCTTCTTC
Genome	gH162204	TTCTTGATGTCCATAAATGGTC	ACTCAACAAATCAACATCCTTC
Genome	gH164096	TTGCTTAAGTAGTGTGTGCTG	AAGTAATGGAGGATGAGAAAGC
Genome	gH167657	TTTCCTTTCGCCCACCATTC	ATCCGATTTGTAGCTCTTTCCC
Genome	gHGL100042	GCTGCCGGAATCTTGTTAGT	TTGGTCAACGATGTAAAACTCTG
Genome	gHGL100146	CAATTATTGGAACTTGGTAAATGAAA	AAAAACAAAGAATAGCCATTGACTC
Genome	gHGL100283	CGTGAGCTCGTAGTCAAATAGG	TCTTTTGGTCGTGTGATGCT
Genome	gHGL100304	AACACCCCTAACACCACACC	GCGCTAGATAATGGACCAGC
Genome	gHGL100376	GATGGAGAAAATACGGCCAA	TTGGATCTTGGAACGACCTC
Genome	gHGL100399	AAACCGAGTCCAGGACACAA	TGTTGAGAGATGGTGCAGCT
Genome	gHGL100425	TCAAACATGGGTCGTCAATG	GTCCAATAGGCAAAAAGTCTTG
Genome	gHGL100459	TGGAGTGGAGACAGGGAAGT	GTGGAATCACATAGACCGGC
Genome	gHGL100496	CAAACCACGAGGTCCAGTG	TCATCAACCATATCCACCGA
Genome	gHGL100513	TTGACTTGGAAAAGCTATCTTTTG	TGGGAGATCTGAAGAGTTAACAAA
Genome	gHGL100536	CCGCTATTTGACAACTCTGCT	TCACCTCCTTCAAAATGCCT
Genome	gHGL100568	CATCTCCTGATTGCTTTGCA	CGTTTACTCGCCAGGAGAAT
Genome	gHGL100656	CATTTGCAACATCATGCTGA	GCTCTCAAAGCTCTGAACAGG
Genome	gHGL100672	TTGCTGTTTCAGGCATATGC	GCAGGGCCTATTATCAGTCC
Genome	gHGL100683	AGAAGAAGCCAGACGATTCG	GGATGAGTGTTTGTACTTTGAGCA
Genome	gHGL100687	CGGAAAGGATCCAATAACCC	GCCAGAGCTTTTGATCTTGC
Genome	gHGL100719	TCCTTGAGAAGATTCTGCAGC	GCTTCTCATAAAACCGCTTCC
Genome	gHGL100748	AATTGTCCGAGTTCAGACCG	AGCAACACATGTCCGAACAC
Genome	gHGL100780	CCAGTTGCCAAGTCAATGAG	TGGCATAGACAGTACGGTGC
Genome	gHGL100823	CTCTTTTGTGTCTTTGTTGCTTT	CAAAAGAAGAGCACGAGATGTTT
Genome	gHGL100840	TGGTTGAAGTCTCTCTCTAGTCCA	AGATAGCCGTTACTTCCCGC
Genome	gHGL100854	CTTCATTGGCTTGTTCTGCA	AACAGCTCGTAGGAATCTCTGG
Genome	gHGL100877	CATCAAACTCCATAGCTTACTTGG	TCATTGTCTGTTCGTCCTGG
Genome	gHGL101000	AGCTTCCAAATCCTGATCCA	CCTCCCTGACCTACTCATCG
Genome	gHGL101022	ATTGCATTTTTCCACCACCA	TGTTATACCGGCATTGCAGA
Genome	gHGL101024	CCACGTAGCTAATGAGACCAA	CATAACTGGTTGGCTTGCAA
Genome	gHGL101045	GACTAGGCATCACGCTGTCA	TTGGCTCAGCTTATGACCTCT
Genome	gHGL101079	CGTAATCAATACGTATAAAGTTGATTG	GTAACGTTCGCCGAGAGAGT
Genome	gHGL101091	AACCAATTTGATTTTGGACACC	GGATGAGAGACGGCTGAGAG
Genome	gHGL101113	TCTCTGTCTCACCTTTATTGGTTG	CCTACATGTGACGTTCTGTTCTG
Genome	gHGL101119	CAGAACAAAGTCAAACGCGA	TCGCCGATTATCCTCTCTTC
Genome	gHGL101193	TGCTTTCAGTAGCAGAAAACGA	TGACCAATGACAAAACGCAT
Genome	gHGL101210	TCTGCTTGCTTGATTCCCTT	AACTGGTTTTACTGGAGCGG
Genome	gHGL101235	TTCATTGCTTTTGTCAGGACA	TTTTGATTCCAGCCAAGCTT
Genome	gHGL101320	GGTCCAGAGCAAGTGGTGAT	AAGGATGGGACAATGCCAC
Genome	gHGL101329	ACCACCAGGCGATATAGCTG	GCAAAGATGGGTCGCTACAC
Genome	gHGL101334	TGCTCTGCTCTTATTGTAATGGC	TGCAGATTTCTTAGCGGTCA
Genome	gHGL101364	CTGGCTCTGATGAATTCGACT	GGCCCGTAAATAGCTAAAAGC
Genome	gHGL101376	ATGCCCAGACAAAGCTTTCA	CATTGCTAAAGCCAAGGTTTG
Genome	gHGL101395	CCAGCTCTCTTTTCCTCAGC	CTATCGCTGATGATGCCTGA
Genome	gHGL101406	GGCGACCATGTCCTTTTAGA	AGATCCCATACGGATGCTTG
Genome	gHGL101458	CCTTTAACGGATGCTGGATC	TGGTTGGGGATTGGGTATAG
Genome	gHGL101461	TCTCTCTTCTCTCTACAAGAAC	TTCTCTCACACTCTCTGTTTC
Genome	gHGL101532	AGGGAACACATGTCGCTCTT	GCGAAATCATCTTTGTAACCG
Genome	gHGL101544	ACCTCCTGCAACTCTTCCAA	GGTTTTATCAAACGGGAGGA
Genome	gHGL101571	ACACCCCAATTCCTTTCACA	TCTCTTTGGGCATAACATGG
Genome	gHGL101669	GAGATGTATGAAAAGTTCAACTTTCTG	CCAGCTTTGGTGACTGTTTG
Genome	gHGL101730	GATCCTCGGATCCAAAATGA	GGCTCAAATATCGACGGTACA
Genome	gHGL101736	TGTATATCTGAGCTTCTTCTGC	CCCATATGTCTTGTCTCACTG
Genome	gHGL101747	TGTTGATGAATCACCAAACAAA	TGGCAATTACTTGGGGAGAG
Genome	gHGL101787	TGCACCTAGTCGAGCAAATG	GACCTAGATGCTCCCGAATG
Genome	gHGL101843	TTCTACAGTTTCTTGCCGGC	CCAAATATTTGGCAGATCTTTG
Genome	gHGL101931	CGGAGATGCAGTAACTTCAACT	TGGAGAGATTTTGTCCCAGG
Genome	gHGL101970	TGGAGACACCTTTACTGCATCA	TTTCGGGTCTGAACGTCAGT
Genome	gHGL102074	TCGTTGAGATCGGTACCACA	CAGGAGCTTCGAGGAGTGAT
Genome	gHGL102087	TCGTTCTTTCATTACCTGAAAAA	TGTGTTGGACGAGAGGATTG
Genome	gHGL102094	GTTTCGGACCGGTTCCTATC	TGTTTTGGAAAACAATGTTTCA
Genome	gHGL102197	AACTCCGAGGAAGATGACGA	CATCGTGGCATTTTCTCATG
Genome	gHGL102265	GAAACCTCCTTCTTGGTTTTGA	GGAAGAAGTTGATCGACAAGC
Genome	gHGL102308	TGGTTTCTTGGAGAGAGCGT	AGTAGTCCCACTTCCCCACC
Genome	gHGL102397	ACATCTTCGCCCTTCAACAC	GCTAAAAGCAGCTGCAAGC
Genome	gHGL102418	ACCTGAAAGAGCAAGCCAGA	TTTCCTCGTTTCTCTTTTCTGG
Genome	gHGL102435	TCCAAAGAAGTCAAATGCTCC	TTTGGGATCGGATGGTAAAA
Genome	gHGL102444	TTGGAATGTAAGTGAATTTGCG	TCCATCCTTGGACACAGTGA
Genome	gHGL102510	TCACCACACTAGTCAAGTTTTGAAA	CCTGCACTTGAAAGAGCCAT
Genome	gHGL102543	TTGATCAATTGGTGGAGATCA	TGGCTGAGCTTTGATCTGTG
Genome	gHGL102632	GGGACTGGACTTCACTCTTCC	CTCCAGGGCTTTTCATCAAA
Genome	gHGL102636	AAGAAGCATGAGTGGAAGCG	CGTACTCGATGAATTCAAAACC
Genome	gHGL102668	CAACTTGTCGATCTTGAATATAAGTTG	TAATGGTAAAGCAAAGGGGG
Genome	gHGL102723	TAATGCCCTTATCGCTGTCC	TAGGTAGAGGTGGTGTGGGC
Genome	gHGL102775	TGCAACTAAACAACTCGCCA	CTCGGTTCCTTGAAGTCTGC
Genome	gHGL102864	GCCAATATCAATGACCGGAG	TGTTATGCTTCTTAGTGTTCAGCA
Genome	gHGL102865	TTTCGTCCATCTAGCATCCC	GGAGAAAATATTTATATAGCTGCAAAA
Genome	gHGL102887	GTAAGAAGACATCTGCGCCG	CCAATGTGATTGTGGATGGA
Genome	gHGL102980	AACAGTCGCAAATTCAAGGT	CCAAAAATTCTTGGGTCTGG
Genome	gHGL103004	CTGGTTGATGTCATCCAAGG	GTACAAGGCCTGTGGTACGG
Genome	gHGL103041	ACCACTCGACTGTTTCCTCC	GACAACTGGCACGAGGAGTT
Genome	gHGL103044	TTGTGGCTTTCTGTGCTGAC	GCCTTCACCACACACAAAAA
Genome	gHGL103108	ATGATAAATCGTGCAGGCCT	TCGTCGTAATGAACTTGCAAA
Genome	gHGL103117	ATCTGCCAACTCATAAGAGGGA	TAGGATTGGCTATTGGCACG
Genome	gHGL103221	AAGCACCATACCAAACTCGG	GCATTGCAAAGAGTTCAGACA
Genome	gHGL103227	GAGTCATTGTACGAGGATTTAC	GTGTTACTCGTAAGGTTCTAGG
Genome	gHGL103301	GCTCCAATGGTTGAACACCT	TATCTTGGTCTCATGCTGCC
Genome	gHGL103339	TATGGCCAATTTGATCGGTT	CCCATTTCATTGGTCGTTTC
Genome	gHGL103419	TCACTCTGATTGCATCCTCG	GGCTGGGAATTGACACTTGT
Genome	gHGL103478	CAACACTTGCATCAAACATCG	GGAGAAATGCTTTGATCTCTTCC
Genome	gHGL103489	TCAGAAATGGCATATTCGGG	TCCTTCTTTTTGGGGGAGTT
Genome	gHGL103544	GTGCTCAACGCTCCCTCTAT	TTCCGGTTATAGCCTTTGGA
Genome	gHGL103555	TTTGCCTTTCTTGTTGGACC	CGGAGGAAGAGACAAACCAG
Genome	gHGL103585	CGTCTTCGAAGAACCCAGAG	AATAATCGGTTAAGGCACGC
Genome	gHGL103596	AGCTTTTCTTGACAATATACCC	TCTCCACCTTATTCTCCTACC
Genome	gHGL103633	CACAAATCAAACTTCCCAACG	GCAAACTCAATTCTCTTTTCAGC
Genome	gHGL103644	ATTCACCTGGTCAGCAGCTT	TGCCTTATGAAGCAAGGAAGA
Genome	gHGL103687	TGGCACTAAAGGGTTCTTGAA	TTCTTTTGAGGGCCCCTAAT
Genome	gHGL103702	CGCCACGACTTACAGGTGAT	TGGCCCAAACTCTATCGAGA
Genome	gHGL103716	TTCACCAGTTGGTTCTCCAA	TGCCAGCAAGTAAATAACCAAA
Genome	gHGL103723	GCGGAGATGAGAGGAGAATG	TTCCAGAAATATGATCAAACAGTGA
Genome	gHGL103791	CATAAACGGAGCCCACTAGC	CCTTTGTTCGTGTGGTCCTT
Genome	gHGL103796	TGCACCAAAGCAACCTGATA	CCTTGGTGCTGGTTTTGGTA
Genome	gHGL103834	GAATGCAGCCACTTCTAGCC	TGCAACTATGGCCACACATT
Genome	gHGL103839	TGTCGGCAAAACAATTCAAA	GCTGCAGTAGCCAATGATGA
Genome	gHGL103869	TTTGAAACATTAAATGATTTTTCTGC	CGAACACTATTTGATTTAATCCCTT
Genome	gHGL103882	TCAGATTTGCTTGGACATTACG	GCCAAACATATCAAACTGTTCTTC
Genome	gHGL103894	CATCTCTCAATTCCAATCTGGA	GGAATCATTTTTCTCATCTGCA
Genome	gHGL103932	GGAGTCCAACCATCACATCC	GGTGAGGAGAGCTTGTGGAT
Genome	gHGL103936	ATTCCATCACCTGCACACAA	TGAAAACTGTCCTGTCTGCG
Genome	gHGL103940	CTGTTTCTCCCATGTCGTCA	GCACTCAACAGTCCATCGAA
Genome	gHGL103967	TTTTCCATAACCACCTTGCC	TGAAAGGATACGCTGCAGTTT
Genome	gHGL103979	TGACGTCGTCGAAAACAGAG	TCATCCCCTGTTTCACTGAT
Genome	gHGL103982	ACGTGCATTTAGAACTTCTTC	GATGCTCCACTCGTTAGATTC
Genome	gHGL104071	GCAAAAGATGATAGCCAAGAAGA	CCATGGAATGTCTGTTGCAG
Genome	gHGL104103	AGCCATTGGACAAGAAACGT	TGACATTCCAGTTTCTGTCGA
Genome	gHGL104130	TGGCACCAAATATCAGCTCA	ATCTGTGACTTTGGCAGTGC
Genome	gHGL104140	CACTAAAGACGCCGAACACA	GGGGACAGAAAGATCTAATCCA
Genome	gHGL104195	TGTGATCTCGGAACCCCTAC	CCAGCAAAATCATCAAACGTT
Genome	gHGL104212	CGATTCTCATCAATACAAATCGA	TATCGCCATCTCTTTACCGG
Genome	gHGL104234	TTGAGAGCAAACACACGTCC	CGGTGAAAATGCTCTTGTTG
Genome	gHGL104235	ATGCAAGGCTTGAAGGAGAA	TCTCTGTTTAACTCTCCTTCCCA
Genome	gHGL104239	CCCAGCATCCTCATGAACTT	GGAAGCTTCACTCCCAATCA
Genome	gHGL104279	AAGAAGCAAAGACTTCAAAAGG	CACCTCATCGACTGAAGCTG
Genome	gHGL104281	TTTCAAGATTGTTCTGTACAAATTTTT	TTTGCTCCATCTCATGCAAG
Genome	gHGL104294	TCGATGTTAAAGGAAGATGACAAA	GTCGTGATAGGGCCAGAAAA
Genome	gHGL104419	GCTGCTACATCGTTCATAGCA	GCTTGGACGCATATGATCCT
Genome	gHGL104445	ACCGAATCATATCCGTCCAA	CTTCGGACAGTCACACCATG
Genome	gHGL104446	ACCCATAAACCACCGGATTT	CATCAGAACCGAGGTTAGGC
Genome	gHGL104561	GGATATCGCAATCTTGACAGG	AGCTGGGAGATACGAGCTTG
Genome	gHGL104586	ACTCTTGAAGAAGGCTGGGC	TTCAAACACTGTATAGCCGCTG
Genome	gHGL104600	GATCCTTCCTTCAGATTTCGG	CATCCGAGGAAAATGTTGGT
Genome	gHGL104614	TATGATGCACCCCAAATTCA	TCGTGCATTGAGTGAGAAGC
Genome	gHGL104651	GGCACTAGATCAAAGCAGAAAC	TCGCTGTCGATGAGCATAAC
Genome	gHGL104656	GGTTGTATTGGGAAGATCCAAA	GCGAGCTTCTTCACATCCAT
Genome	gHGL104693	CCGGAAATGAAAAGGACAGA	GTGTCCTCAAGACCTTTGGC
Genome	gHGL104738	CGTAAGTTTGCCACGACATC	AAGGCGAGATGTGAGCAAAC
Genome	gHGL104766	ATGATCCACCGATCCTCATT	CGACAGTACATGGTCTCGTCA
Genome	gHGL104820	AGTTGGTGCATATGGTCAAGG	GAATATGCTCCAAACGGTTCA
Genome	gHGL104824	CCAATGGCATCTACGAGTCC	ACTTGGGTTTCTTCCGATTCTC
Genome	gHGL104836	CACTTCCGACGGACATAAGG	TGTGTGATTTCCTGAGATGCA
Genome	gHGL104919	TGTGGGAAGAAAGCTTCAAGA	TGAGGAGTTCCTTCTGTTCCA
Genome	gHGL104963	CTTCGCTTCAAATCCACTCC	TGCTTATCCTCTTGCGATCC
Genome	gHGL104995	GGTTGACCTCAAAAGTCCGA	GGATTTTGTCCACAAGGAGC
Genome	gHGL104996	AACATTGCATCCAAAAGTTGC	TCTTTTACCCATTTTATCTTTTGTTT
Genome	gHGL105044	GCCATAAAGGAACGGTTCAT	TTTATGGGTGCAAAATGGGT
Genome	gHGL105095	TCTTGAAGGCTCTTTCATCCA	TGTTCATGCTGACAATGCAA
Genome	gHGL105113	TTCCTTGCGTTGCTTCTTATTC	GACGAACAGAACTCATCTCTTC
Genome	gHGL105175	GAGAAACCTCCCTGGAAACC	TGGCCATAAGTGTCTTTGGA
Genome	gHGL105296	TCTTCTTCACTACCATGTCCCC	CGCACTTCTGCACGTTTTAC
Genome	gHGL105342	CGCTCTTTTGAAATTAAAAAGGA	TGACAAAGACTGGCACTTCAG
Genome	gHGL105343	GCGGTGCATGTCCTTTAGAT	GGATGTAGCTTGAAGGGACG
Genome	gHGL105411	AAAGTTCCTGGTCGAATCCA	ATTCTCTTAACCCGGCCATT
Genome	gHGL105453	TCAGCCACCATGATGACACT	AGATCGATTCAGGAAGGTGTG
Genome	gHGL105522	TTTTCGAGTACGTGAACATTGAA	TGGGACCTCCTCAAGCATAT
Genome	gHGL105607	TGTTGAATTTTCAAGAATAATCGAA	CCATCATTGGCTCGTAAAGAA
Genome	gHGL105644	AAGGAGACGCATGGCATTAT	GTGTTCAAGGCAGAAGGAGC
Genome	gHGL105733	TTGCGAGCACTTGAAGAGAA	AAAGACTACCAACCCACCCC
Genome	gHGL105755	GGTGTTGCTTCAAACAACCA	GAGGGAGTGGAGCATAGCTG
Genome	gHGL105767	ACCTGGACAAAACGCAAAAA	ACAAATCACTGGTTGCCACA
Genome	gHGL105773	CTATTAGCCCATCCCTGCAA	GAAGCATCCATCAAAGCTCC
Genome	gHGL105795	GCATGCGTTTCAAGATGAGA	CAACCTTCAGCGATCTCCAT
Genome	gHGL105815	ATCTCCTTTCTTCCCCTCCA	AGCTCCCCGTCCTTACAGTT
Genome	gHGL105829	AAACAAATTCCTTTGGCAAAAA	ATACACACGTGTGGGTGCAT
Genome	gHGL105845	TCAAAGACTTCTCTCTTCAAGGTTC	GACAACCAGATTCTTTAAACCAAAA
Genome	gHGL105868	CCCTCAAATGAATCCTGCAT	CGATGAGGATGACGACAAAG
Genome	gHGL105900	CCTAAACTGGTCTTGTTCGTCA	CTCTCATATAAGCCGGCGAG
Genome	gHGL105951	TGTTCCAAAACGATGCAAAT	CATGTCTTTCTACAGCTTCAGCA
Genome	gHGL105952	TGAGGGTATAATCCAAAACTGAAA	TGCTTTCAGATTTTACAAATCCAA
Genome	gHGL105982	TGTGAAAATCTCGCAAGTGC	TCGAGCCACTAAAGAATCTGAA
Genome	gHGL106031	GCGAAAACTTCACCGGATAG	GGATATCCTTTCTTTTTAAGAAACTCC
Genome	gHGL106082	CACACCAGGCATGTCAAGAC	CCTTTGTTGTTGGCAAGGTT
Genome	gHGL106124	ATGTGAGTGCCTCAAAAGCC	AAGCACATTGACTAGCGGGT
Genome	gHGL106137	ACAACAACAACAACACTGGTTC	TGATTGATAAGTCCCCGTTGTC
Genome	gHGL106156	GCTTAAGTGATGATGGCGCT	TCACAAGCTGCGGATTCTAA
Genome	gHGL106234	GGAGCTAATGCAACCTTACTGG	CAGTTGATGCAGTTTGCTGG
Genome	gHGL106336	CCGTTATTACCGCCTCTCAA	CAAAGCAACAAGCACTACGC
Genome	gHGL106350	GGTGGCACTAATCAATCAAAGA	TCGACAATAAAAGGTACGGGA
Genome	gHGL106400	ATAATCTGCTGCGCGCTATC	CACCAGGATCCGATGCTACT
Genome	gHGL106405	TTCTTGGGTCGCTGAGATTC	GCCAAATCCTCCTTTTCCTT
Genome	gHGL106415	TTGCGTATCACATCAGGGAA	ACTCAGCCATGCCTTCAAGT
Genome	gHGL106502	TCCAACAAAATCAAGAAACCA	GCTTGCTATTGACTCCTCCG
Genome	gHGL106504	TTGCATTTGACCAAAAGAAGG	ATGAGGTCCCTTGCATTGAC
Genome	gHGL106507	CCTCCAAGAGCAAGCTCAAC	CCCATGATCAATGTTTTGACG
Genome	gHGL106516	GGACCAAACAAAGAACCTCG	CATGCGGCAACAGAGTCTT
Genome	gHGL106534	AAACAAAGATCCTTCAACGTCC	CAGCGACTCGATCCTTTCAT
Genome	gHGL106541	GAACAAAGACTGATCGGTCGA	ATGCGTCAGTGTGTCACATG
Genome	gHGL106593	TCTTTGCTCGAACTTCTTGAAA	GGCAAAAGATAGCTGGTTGG
Genome	gHGL106638	TAGGGTTTCTACGCCAGCAT	TTGTCTAGCTCATATTTATGTCGTCT
Genome	gHGL106646	CAGGAACATCTCCATCTCTCG	CCTGCTCTCACAGCCAAAGT
Genome	gHGL106704	TTTGCAATAGAAGCTCCAAACA	TGAACCACCACATCAAAGACA
Genome	gHGL106741	TGGAAGACCATTATTTTCATCG	TGCATAGCCAAAACGATCAA
Genome	gHGL106799	CAATGGTTAATCATACACCTATTTTGA	TGAGAAGTCTTTTCGGAATTGTC
Genome	gHGL106881	AGCTGATGACAATGGACAAGG	CATCCATTTCTTGATGATTTGG
Genome	gHGL106891	TTCTTTCAAGCAATGTCTTTCG	TGGAAAGCGAATTACAATAAAAA
Genome	gHGL106950	TTCTCTAGAAGTCTTCATGTGG	TGCTGAGATTAGAGGTAGTGG
Genome	gHGL106990	TGTATCTGCATGTTGGTTTCAA	GCTGGTTCGTAGTAACCCCA
Genome	gHGL107004	AATCTTCCCATATGCCCATC	AGGGCATTGTTTTGAGTGCT
Genome	gHGL107034	ACCAAATCCGCAACTTCATC	CAATGAGGAAATGGCTGATG
Genome	gHGL107037	GCATAGGAGCCCTGACTCAG	CTGTCTAAGCCCCCTGTCTG
Genome	gHGL107066	TTCTCCTCCTACCCTTTTGTTG	GAGTCTCCGGTCAAAACCAA
Genome	gHGL107161	GAGGTAGACGACGCTGCTCT	TCAAAGGGCAGCCTTTGTAT
Genome	gHGL107216	GGTAGATGATGCCACAGATC	TATGTAACGAGTTTAGGATTGC
Genome	gHGL107252	GTGTGGGGGAACATTAGCTG	ATCCCAAGTTCACCAACAGG
Genome	gHGL107293	CTACCATGTTTTCCCGGTTC	TCAGGTTACGTTTCCGGGTA
Genome	gHGL107368	GGCGACAAAATCATCTTCGT	TCATACCTTCACTGCTCTTGG
Genome	gHGL107395	TGCTTTCTTGCAGATGATTCA	TGTTTGATCCACCTGATTGC
Genome	gHGL107440	CACGTGCTAGCTCCACTGAA	CCGTTTACATTTTTAACTCGGTC
Genome	gHGL107522	CAGGTTTTATGAACTGGGTTCC	TGCATCTCCCAATAAATTCTTTT
Genome	gHGL107533	TTGTCATGGGCTCTTGTTCA	CCAATGGAGGAGCACTGTTT
Genome	gHGL107542	CAGGAGATGGAAAGAGGCAA	CCATGGGTTATTTCAATCGA
Genome	gHGL107562	GCATTCATACGAACTTTACCCC	ACACAACCAAATCCCAAAAA
Genome	gHGL107574	CTCCATGTTGCATGTAACCG	TCTCTGCATCTGTGTTCATGTG
Genome	gHGL107599	TGAGACTGTTGAAGTTGATGAC	AAGTTCATACACAAAGCCCAAC
Genome	gHGL107628	GTTGAGGGCAGGAACGTAAA	TAAAGAAATCCCCAACCAGC
Genome	gHGL107630	AGACACCATTAAAGCCCACAA	GGTGGAGGAGAGGTGGTAGA
Genome	gHGL107657	GCGATAACGAAATGATTGGA	GCAGGAGTTGGTTGGATTGT
Genome	gHGL107745	TTACAGTGCCCTGAGGGATC	TTATACCATGCTTCCCCACC
Genome	gHGL107750	CAGCCATGAGGAGACTGAGA	ACGGAACAAGTTGTCGCTCT
Genome	gHGL107771	TTCGAGGAACTTGGTTGAGG	CTCCACATCGAAATGCCTTT
Genome	gHGL107858	GAGACAACAACGTCATCTGCA	CCAAGGTCCATTCTTGTCGT
Genome	gHGL107941	TCTCATGCGTCGATCTTCAC	TAAAATTCGAAGGGCTTGCA
Genome	gHGL107993	AGAACCCAACACGGTTTCAC	CGCCTCCATCTTCGTTAAAG
Genome	gHGL108038	CAAACGAATCCTCCACCCTA	GTGTTCTCCAAAGTGGTGCA
Genome	gHGL108057	GTTGCTGTTGTTGCATTGCT	TCCTCGGCCTCTTAGTTTCA
Genome	gHGL108116	TGAAACACTTTAGCCTGCAAAA	TGGAGAGAACCGTTTGCTTT
Genome	gHGL108135	GATGACATCGCCGAGTATGA	TCCTGCTTCGTACATGCTTG
Genome	gHGL108150	TTTCTACACCTGTAAACCGGAAA	ATTCGGCTTTTGTCAGGTGT
Genome	gHGL108162	GCAAAGTAGGAGTTTTGCGC	AGGTTGTGGTGCTTCCAGAT
Genome	gHGL108180	ATTTCGCTGGTTCCTCCTTT	TGCATTTGTCAGTAGTTCCTGTG
Genome	gHGL108200	TCTCGGGGAAGCTCAAAGTA	TGTCGAACAGCCAAAGGTAA
Genome	gHGL108201	TTTGCTCTTGACATTGCTCG	TTCTGCAGTCATCATCTCGG
Genome	gHGL108207	TGGGTTAACAAACTCCGTCC	TTCCCGGTAAATACGTAGCG
Genome	gHGL108261	TCCTCTTCAACCTATCAACCTCA	GGGAGGATTGTGTACGCAAT
Genome	gHGL108294	TTCTCCCTCCCAAGAAAACTT	CATCTCCAATCTCAGTTCTTCTTG
Genome	gHGL108315	AACGAGTAGGCGGTGAAAAA	GAATTTTCCGGTGAATCGAA
Genome	gHGL108317	CTGCCAGTACGACCACATTC	TTGCACATTCCAGGAATCAA
Genome	gHGL108344	GAATGGGAGGAGACGACAAA	CCAATCTCAAAACTGAAAGCAA
Genome	gHGL108427	TCAGGTATCCCCAAATGCTC	CACCATCAAAGCCGATGAC
Genome	gHGL108431	CACCATTTCCAAAATCCACC	CAAAGAACTCATGGAGGCAA
Genome	gHGL108482	TTTCTACTTTCCAGGGGCAC	AGCAACTATCCTCTGGAGCG
Genome	gHGL108526	CCAACTGTTCCTGGGTTGAT	TGACCATTTCATCGACCTGA
Genome	gHGL108574	TGTTCTGGCTTAATTTTGTGATG	AAGGAAATCTCCGTGAGCTG
Genome	gHGL108589	GCAAACCGAAGCCTCTAAAG	GCTTCACAGCCGAAGAAAAC
Genome	gHGL108633	CTTGCTTCCCTTCATCATCTG	AAGGATTCGGTTAGCTTTCCA
Genome	gHGL108636	ATCCACGAAGCACTCCTGAT	GTGATGGTTCATGTGCGTTC
Genome	gHGL108639	TATCACAAGCTCTCCGTCCC	TGCGCTTCAATGTGAAAAAC
Genome	gHGL108655	AGAAGAAGATTGAAGGAAGGGG	AATAGGACCGAGTCAAGTCGC
Genome	gHGL108667	GGGAATCCAAACCCAAAAAG	TCACCATAAGAACCAATCGGA
Genome	gHGL108684	GCATCGACATGCTTTGCTTA	CATTGCTTTACTTAGCTCGCC
Genome	gHGL108699	ATCTCTTCCCCACCCACTCT	GGGGTCTAGAAGAAGAGATAGCC
Genome	gHGL108743	CGTGGAAACCCTAACATACAAC	ACATATAACGTCGGTCTTACAC
Genome	gHGL108750	ATCGTCCTCTTCATTGCCAA	CCCAAATGATAGCGAGGAAA
Genome	gHGL108752	TCGGAACAGTCCCTTCACTT	AGAACAAAGAAGCGAGGCAA
Genome	gHGL108755	GATGGACAATGCTTTCCTGC	CAGTTTCACACGCTTCGAAA
Genome	gHGL108869	GATGATTAAATACGTAACGCATGG	GAAAGGAAAATGAACCAAGCG
Genome	gHGL108878	AACTGCATCTTCATCCATTGG	TGAAGCATGAACCATTTGAAA
Genome	gHGL108907	CATCAGGACGCCAACATAAA	ATGGACTATTTCGCCAGGTG
Genome	gHGL108994	AATAGTTGCAAGTGGGGTGC	TTTTAATGGGTGGGTGGGT
Genome	gHGL109015	TGGCTTTGTTCCTACCATACC	CACCAAACTTTCACATGCAGA
Genome	gHGL109019	AGGTCGATGATATGACAGCAGA	TGCATCATATATTCCCATCCC
Genome	gHGL109045	CCATCTTGGCGTACAGTGTTT	TGCCATGACTCTTGATGGTAA
Genome	gHGL109131	TGTCCAAATCATTCAAACCG	CGACTACTCGGCGTGATATG
Genome	gHGL109189	ACGGACCTACCATGAACCTG	TTGGAAAGTGGAAGGCTTTG
Genome	gHGL109240	ATTTGAAGACGCAGTTGCTG	CCAAGATTCTTGGTTCAAGTTAGG
Genome	gHGL109252	TCTTGGCCAGGTCTGTTTTC	TCTTCCTGTTTTGATGCACG
Genome	gHGL109310	GCAAGTTCCCAACGAAAACA	GGAAACTGGGTTGGAGTCAA
Genome	gHGL109350	TTGCACACGTCTGCAGAAAT	GCTTGAACTGGATCGCTACC
Genome	gHGL109366	TTCCGTTTTGTGAGATGTTCT	CGACAGACTCATCCTCTTCTCT
Genome	gHGL109375	AAGCCCTTTGAAGGAACCAT	TCAAACCTGATGGAGTGCAG
Genome	gHGL109456	TTTCCATCTGTCGAAACACG	TTTTCCGACCAGACCCTTTA
Genome	gHGL109468	CCTACACGTTTCATGAGGCC	GTTCTTAAGTGGGTTTGGCG
Genome	gHGL109561	CGGAAAATAAATTGGAGCGA	CGTGGATTCGAAATCGGTAA
Genome	gHGL109575	GCGAAAAGGAGCTGACCATA	TCGCAAGAATTTTACATCAGGA
Genome	gHGL109579	ACACCCAAACCGTAAGCATC	CAAAGACAAACCTCAAAGCCTT
Genome	gHGL109630	CACCAAATGGCATAAACCCT	GTGGAGTTGTTTTGCCACAT
Genome	gHGL109681	TACGTGTCAGGAGGTGGATG	TCCCTCCCAAATTTCAAGAA
Genome	gHGL109815	GCTAGTACACGTCGCTTCTCAA	CATCTCTTGGCCGAGGAATA
Genome	gHGL109817	CCTTAATCTCCCCCTCGAAG	ACCATCACCGGGTAAAACAA
Genome	gHGL109844	TCCGGCGTGTAAGTTTTCTC	TCCTTCTCTCTGCACAAACAAA
Genome	gHGL109850	CTGCATCACATCATCCAGGT	CACAGGCCTTGGAGTTTGTT
Genome	gHGL109949	CCGGTTTAATCTCTTCCGGT	TCCTCGTGTGACAAAACCAA
Genome	gHGL109963	AGCATTTCTTGGGAGTTTGAA	TGTGATGCAAAGTGATGGGT
Genome	gHGL110070	GCACATTCTGAGGGCTTGA	GCTGTCGATTGCAGTTGAAA
Genome	gHGL110073	GATGCCACTCGGAGAAAGAG	AGCTCGGCCTATAAGAAGGG
Genome	gHGL110076	CGAGTGGCTTCACAAAGAGA	AAAGTCTCCAGCAGCTGAGG
Genome	gHGL110138	GGGCTGCAATTTCTCTCAAG	GGCAAACAGAAGCAAGCTTC
Genome	gHGL110158	ACAAGATTCTGCGGGGTTC	AGTAGGGGTCTCCAGGCAAT
Genome	gHGL110223	TTCTCACATCTTTCCTGCGA	TTTGCTTATTGGCTTTTCTCG
Genome	gHGL110237	TGTCTATTGCGACACTTGCC	CACCGCACCTAAGGATCAAT
Genome	gHGL110306	TGCTGAAGTACCGTTGAAGC	CCTGGGTTCAAGCTTCATGT
Genome	gHGL110336	CCAAGCAAGAACCAGATTTCA	AGCTTCCTGGTTTTGCTCTG
Genome	gHGL110348	GGGGTTTCGGTTTCATCCTA	ATTTCTGCACCCCACAAAAA
Genome	gHGL110350	ACAACGAGCCTTTCTGCAAT	ATAATTGGCGCATGTCATCA
Genome	gHGL110366	CGCAGTAACACTGAAGGCTCT	GCAATGAAAGAAGAGGCTGC
Genome	gHGL110423	AGGACCCCTTGAACAGTCCT	GCACTCCTGCACTTAAAGGG
Genome	gHGL110425	GACTCGCTTGACACATGG	ATCTCTCATTATACGTCTTGGC
Genome	gHGL110580	GCCTGAAAACGACCAAAATC	GGGGTCCAAACCTCCATAAT
Genome	gHGL110594	ACAAAAGTCTTCCAAAATGTCAA	ATTTGGCTGATTCAAGAATCTTTT
Genome	gHGL110702	TGCTTTAGGCAATCTTTAAAACA	TTTAGATAATTTGAAGAAACTTCGAAA
Genome	gHGL110745	CAAATTGAAGAAAGACGTCCA	CGTTTTTCTACTTGGATTATGCA
Genome	gHGL110902	AATATGTTGTCGGAGCAAACG	TCCGGTTTGTTGTCCGTAAT
Genome	gHGL110923	GACCCAATCCTGAAGCAAAA	CTCATGCCTCTGTTGCTGTT
Genome	gHGL110928	AGGAGGAGGCTTCACCAAAT	TCCTTGTAATAATATCACGAAAGCA
Genome	gHGL110933	ATCCTTACTTGAACTTGTCACC	GAGGGAGATATCAACTGTTACC
Genome	gHGL110968	TTCTCTCAGGTACAACCACTGC	CAAGATGCCCTCTCATTGCT
Genome	gHGL110990	GCTTGCAATCACGAGTTGAA	GCCTTTGTGATCCATCCTCT
Genome	gHGL111022	TCACAAGACGTTACTGTTTTGGA	AGTCACTCTCAAGCTTCTGCG
Genome	gHGL111030	ACCAAAACGGAGGTCATGAG	GCAGTAAAAAGCGAAGGTGG
Genome	gHGL111053	TATCCTGCAACCACAAACCA	ATTTGGACTTGGTGCTGAGG
Genome	gHGL111123	CAGAATCATCAAGGCAGCAA	CCATTGTGAACCCTCTCGTT
Genome	gHGL111199	GAACTGATTCCGCATCCACT	CAGCCTAAAGATCGACGCTC
Genome	gHGL111376	TTGAGCTGAAAGGAATGGCT	GGCTATGAAGCGAACTTGCT
Genome	gHGL111391	GGTTCTTCGATGAGTTGTGGAG	GAGCTTCACGATCCGATGATG
Genome	gHGL111417	CGGATGGAGTTGTGCTTTTT	GCCATTTCTTGCAGAGACGT
Genome	gHGL111455	AAGTGTGACCATGACGAAAGG	CAACGATTCCAAGACGACAA
Genome	gHGL111457	AAACATCAACGCCATTCCTC	TTAGCTTTAATGGATGGGCG
Genome	gHGL111488	AAAAGCCACTCTTCCTTCACA	GATATATGATTCCGACGCCG
Genome	gHGL111490	ATTATTAGCCCTATTTGGACTTCG	AGCTAATTCGTTCCACACGC
Genome	gHGL111507	GCTTCATCACAGATTCGTCG	TGATACAAGGTAAGCCCAGGA
Genome	gHGL111564	TGCTTGTGGAGAGAATTGAG	CCGTTTCTTTTCTTCATTTTCG
Genome	gHGL111582	TGTCTCCTGCTTCATATGGCT	AGCTAAACGGGCTTTGATGA
Genome	gHGL111611	GGTTCGAATCTTGATGGCAT	GTTCCCATCTCTCATCGCAT
Genome	gHGL111744	TGTTTTTAATGGAAAATTTCAACAA	TTCGCCGATCCCTTATTTAA
Genome	gHGL111805	TGCAAACCATAATCTTAGTGATTG	GCTCTCTTCCCATTTGTCCA
Genome	gHGL111830	TGAGGACGATGCAGGAGAAT	ATGGATGACTGGATTTGGGA
Genome	gHGL111878	TCGAAAGGCAAGTAACCTGC	CATCGTGTGGAACTCCAAAC
Genome	gHGL111898	TTATACTATTTGTCAATGTGACTGTGA	ATAACTTATTTTAAGATGCCAACTTTC
Genome	gHGL111942	GATAATACGGCTGCCCACAT	AAGTCTTTCCACATCGTGGC
Genome	gHGL111978	GGAGCAATGGGAAGATCAAA	TGGCATCCATGGAGTCTTCT
Genome	gHGL112007	GCAGAGCTTAGACGCCATTT	CGTCAGAACTTTTCATGCCA
Genome	gHGL112009	TCAGCCGAAAATAAGAAATTTAGTTT	GGCCCACCTTTCAGAGAGAT
Genome	gHGL112059	AATGATGAAGATGAAGCTGGC	GGTCCAAAATGCAGTGCTTT
Genome	gHGL112139	CCATAAGCTCTGCAGGGAAG	TTGATTGCACATGATGGTCA
Genome	gHGL112371	ATCCCACGAGACCTCAGAGA	TGGGGATGTATTTACCGGAA
Genome	gHGL112397	TTGGTTCCAACACTAGTGCG	TTGCCTTGAATCTCAGCAAA
Genome	gHGL112420	CAACAGCTTCCCCATTTTT	TCTCCTCCTCCGAATCAAGA
Genome	gHGL112458	AGCTCCCCAGTTGAGAGGAT	TCTCCCTCAGGAACAACTCAA
Genome	gHGL112481	TTCCTTGTTTAGCTTTTCCCA	CCGAGAAGGAGGAGGAAGAG
Genome	gHGL112497	GAAGATGTCGTCCCACATGA	TATGCAAACGTCGTGGACTC
Genome	gHGL112533	CCAGCTAGGTTTGACCAAAAG	GCTGGATGCAAATTATACGC
Genome	gHGL112572	CGGTTTCAACATCAAGCAGA	AGTTCACACGGGCTTTTCAT
Genome	gHGL112763	GCCGTTTATGTGTTTTATGGTTT	CGTACGCCTTTTTCTGCTTC
Genome	gHGL112813	GAAGCCTGTAGGTGTTTGGC	TGCCACTTCCACAGGTATCA
Genome	gHGL112868	ATCTGACCATGCCCTTGAAA	GCTTGAAGTTAATCCGCTGC
Genome	gHGL112972	GGGAAAGTGCATAAACGCAT	CCTATTTGATCAGTGCCAAAAA
Genome	gHGL112974	AGCCACAAAGGGGTGAAATA	GTGGTGAAGAAGCAGCATCA
Genome	gHGL112984	AAAACCCTTCTTTGAGAATCGA	TGGGTTTCTGGTGGATGATT
Genome	gHGL113019	TGTATCGCTCTTCTCGGGTT	TTCCATCCTGATTGGTCTCC
Genome	gHGL113052	TTCCCTCTCCCCTCTCTCTC	GCACATTCTCGATTGTCTGG
Genome	gHGL113054	GCGATAAATCCCCCTTTTCT	GTAGGGCTGTTGACCCTGTG
Genome	gHGL113060	CGGATCCAGCATCTTACACA	TGTCAAGGAGATGCAGACCA
Genome	gHGL113064	CAGCGGCTCCTCAAAGTTAA	TGCGTTAGCTGAGATAGTTTGTG
Genome	gHGL113070	CCGCACCTAGTCATGAAATG	CGTGAAAGTCGTGCACTTGT
Genome	gHGL113073	CATGCAAACATACCGCTGTC	GCAACTGCAAGCGTTAATCA
Genome	gHGL113089	AAGGACGCTTCTTTGGGTTT	CCAGAAACTCCTGCAGCTCT
Genome	gHGL113099	CGCCTCTGACTCGAGTGTTT	CGATCTTCTTGCCCAAGGTA
Genome	gHGL113197	GCATGGAAGCTTCCTGGTAG	GTTGCAACGCAGAGTTTCAA
Genome	gHGL113215	TTGGGAGAAGAAGGAAGGTG	GAGAGTGGACCCCAAACTGA
Genome	gHGL113233	AACTGGTGCGGAGTCAAAAT	AAGGTCCCAAGAAATCAGGTT
Genome	gHGL113336	TGTTGGATTTGGAAATAAATACGA	GGAAAAAGGGAACAAGTGAGTC
Genome	gHGL113344	TCATGTGGTGGCACTCAGAT	CATACCCGACGTTCGTTCTC
Genome	gHGL113348	TGGGAAGATAGTCGGTCACA	ATTCTTCATTGCCTCCTCCC
Genome	gHGL113360	TTCATGATTAAAATCGCCGC	GTTGTCTAGGAGCGGTTTGC
Genome	gHGL113361	AAATCTATGGACACGCGTCA	TCCTTGGTTGTTGTTCATCG
Genome	gHGL113383	TCCTTTGTCCTGGATTCTGAA	ACTCCTGCTACAGCTCCTGC
Genome	gHGL113460	AATGAGTGGAGTCTCACGCA	TGAAACGTAGATTCCAAAGTTTTG
Genome	gHGL113490	CACCAAACTGCTCAGCAAAG	ATGTCACCCTCAACTTTCGC
Genome	gHGL113496	GCTGCTGGTCTTTCTTCGAA	TCTCCCGAGACATACGAGCT
Genome	gHGL113588	AGCTCCTGCTTCATGGAAGA	TCCAAAACCCACCTCAAAAC
Genome	gHGL113593	CCATGAAAGCAATGCAGATG	CGTTGGCTTCATCTTAGTACCC
Genome	gHGL113616	CAAGCCATCTTGATTACCATTTC	GAACCGGAACCAAACTCAAA
Genome	gHGL113619	CATGACTGTTTTCTTTGCTCCA	GGATTTAGCTTTCGACCAACA
Genome	gHGL113623	TTCTACCACAACAGCCATGG	CTGCCCAAAAGATTCTCCAG
Genome	gHGL113624	TCTTCCACACTCCTCCTTCA	TGGCATGCAAGAGTTCTTTG
Genome	gHGL113723	ATGATGCCATGGAACAACAA	TTGGTCTGATCCGAAATATTCA
Genome	gHGL113733	TGCTGGTTAAATTTCCAAATTTT	TAGACACCTGTCCCTGTCCC
Genome	gHGL113848	ACTCGGCCATCTGAAACAAC	GGTTGGCAACTGTGTTTCCT
Genome	gHGL113849	TCTAAAATCGCGGTTTGGAC	TGCGACGACCAGAGTAGAGA
Genome	gHGL113902	TCTCAACCATTGTATGATAAACCC	GATCTCTTACCCCATCAGCG
Genome	gHGL113991	GTTGGATGTTATCTTGCGCC	GCTTGAGTGGAATCCTCTGC
Genome	gHGL114047	TCCAGTCATCCCCAAGTTTC	GCACGATCAAACTTTCCACC
Genome	gHGL114131	GAATACCTCGGCGTTGTTGT	TCCAGATTTCGAGAGAGGGA
Genome	gHGL114136	GATTACGTGCATGCATATCGA	GAGATGGGAAGCTCGAATTG
Genome	gHGL114176	TATGCATGCCAGCTTTGAAC	CTCGGGCTACGCAAACATAT
Genome	gHGL114196	ATAACAGCTCCTCCCACGTG	AAACTGCGAGCGTTTTTGTT
Genome	gHGL114256	TTGTGGGATTTAAAGCTGTTGA	TTGGAGCCCTTATCAACACC
Genome	gHGL114282	CACTCCACCATCCACCTGTA	TGAAGACAACCTTGACGCTG
Genome	gHGL114288	TCTTCACTTGTTTGCGTTGG	CTCGCAGGCTTAACAAGACC
Genome	gHGL114297	ATATCACGCAACCGGAAGTC	CCTCACGGAACAACTCAGGT
Genome	gHGL114306	TGATCCATCACATCCCTTCA	TGCAGCTCCTCTCATCAGAA
Genome	gHGL114313	GATGCTAAACTCCGGGATGA	TCTGCATCAGCCAACAAGTC
Genome	gHGL114328	GCCTCTTCTTTTGAATTTGATGA	ATTCAAATGCAAGTTGCGAT
Genome	gHGL114432	GTTTCTACTTCCCGTGCTCG	CCATCTTGGCTTTGTGAGGT
Genome	gHGL114536	CGTCTTCTCCATCGATCTCC	TGTCATCCTTGCTTGTCTGG
Genome	gHGL114537	CCCGATCTGAATAGAAATACTTGC	TGTTTGTTGGCATAAACATGG
Genome	gHGL114568	TTCTGTTGCTGATGAGAGAGAG	GCTGACAAGTTCGCTCCTG
Genome	gHGL114573	GCATCTCAACACACGAATCC	CAAACAAGTACAGGTTCGGCT
Genome	gHGL114585	ATGCCTGGTTACAGTTTGCC	TGGTTGTGAGATTCATGACAA
Genome	gHGL114589	TATCGGCCAAGAGGATTCAC	CAAAAGGCCATTTTCTTCCA
Genome	gHGL114658	AAGCCATTTGTTGAGGATGG	GCAGCACATTTAGCCAACAA
Genome	gHGL114721	TCGAAATCATGCAGGATGAA	TGGAGAAATCTTCCCGACTG
Genome	gHGL114728	CGGTCGATTAGCAAGAGGTC	TCCGGGTCAACTTGTAAACC
Genome	gHGL114747	GCTGCCGAAATCTGAGAAAG	GGCCATGCTCCTAATAGCCT
Genome	gHGL114810	ACGGGGAAACTCTTTCAACA	TCTTTTGATAAAAGGGGCGA
Genome	gHGL114817	TTTGTCGTCACCTTCGTCTG	TCTTCCTCCCTGTCACCATC
Genome	gHGL114830	TCCTGCTTTTCGTATCGACA	TTTCGGAAAAGGTGGAAAAA
Genome	gHGL114948	CTTGATTTCCACGCGATCTT	ACGCCAAATCATTACCGTTC
Genome	gHGL114964	CGAGGTGGAGGTCCAGACTA	GTTGCTAACCAGAAGAGCCG
Genome	gHGL114986	CCCCGAAAAAGAAAAGCATA	CATTGCTGGTTTTGACTCCA
Genome	gHGL115035	AGCTAGAGAGTGCCCACTTCA	GGGTGGCGACTATGAACATT
Genome	gHGL115041	GTCTCCCAACCAGAACCTG	TGCCTTCGTATACAAGTTACAC
Genome	gHGL115101	ACGTTGCTTGTCATTGACCA	GAACCTTCTTGTCACGCCTC
Genome	gHGL115144	CTGCAAGAAACAAAGGAGGG	TGTTGATTGGTCTGAGCGTC
Genome	gHGL115208	AATCGATGGTGAAGGCTTTG	CCATGACTTGGTCTCTCTCCA
Genome	gHGL115312	CTTGCTAAAGTCTGGCCTCG	TACTTCTGGGCGTGTGAGGT
Genome	gHGL115350	CTTGGGACCCTACACGAAAA	TCATCAAATCCCTCAGTAGGC
Genome	gHGL115416	TGCTCTGAACCAAATCCACA	TGGTCCTGAGGGAAAAGAGA
Genome	gHGL115434	AGCCCCACCATCTGTAACTG	GCGGAAAATCGGTTTATTGA
Genome	gHGL115477	CCAACAAAATAAATCGCAGGA	AGGTGATGAGGAAGGTGGAA
Genome	gHGL115480	CAAATCGGCCTCGTAAGCTA	AATCAAGCAACGCAAGGTTT
Genome	gHGL115536	AAGATGGAAGCAAGTTCACGA	GCAAGCGAAGGATCTGATTC
Genome	gHGL115542	GATATGACCACCACCAACCC	ACCGTTGAGATTCGAACGTT
Genome	gHGL115567	TACCAATGCAAGAGCCTGTG	CGGTTTTTCAACAAGTATGCC
Genome	gHGL115589	GACTCCATAAAACCTTGCGC	TGTAGTACCACCCAGCTGCA
Genome	gHGL115633	GCAATCACCAGATCCATATTCG	GTCCATTCCACCCATCATTTC
Genome	gHGL115697	TTGGCCAAGAACTTTCCATC	TGTCGTTTTATTTGAAATTCTGGA
Genome	gHGL115704	TCCCACCACCATAGATGTGA	GTGTGCTTCCAGCTTTCTCA
Genome	gHGL115713	GCATGCCCACATCAAATAAA	TCCCACCACTAACCTCCATC
Genome	gHGL115718	CCAAGCTGCAGTAAAGCCTC	AAGGAAAGGACTTGTGCTGG
Genome	gHGL115737	TTTGCTGACAGAGGACTTCG	AAGAGCACGCCTGATTGTCT
Genome	gHGL115776	CAAGAAAAATGAATGAGTGGGG	GAGAGAAAGCAAGAGCGCTC
Genome	gHGL115829	TTTTGGAAATCTCTCACTTGACC	GGTGTGTGTTTTGCATCTGG
Genome	gHGL115902	GGACGGTGAGGAAACGATAA	TTCTCTGAGCTCGTTGACGA
Genome	gHGL115943	ACACGAAGTTGCAACATGGT	GCCACTGCATCCAAAGAATA
Genome	gHGL115983	GCATTTCTGTTGCCCTTATCT	TATGCATATGGGTTGCTTCG
Genome	gHGL116069	GGTTTAGGAAAGTCAAACCGG	CCAGCTCCATCATCACCAAT
Genome	gHGL116125	ACACAACCAGCCAAGAAACC	CTTTGGAAGCTCTGATGAGG
Genome	gHGL116158	ATCGCTAGTGCCATTTCAC	CACCTGCTTCTTTTATAATCCC
Genome	gHGL116165	CACGTATATGCATCGCTGCT	CTGGTGGAGGATTCTCAGGA
Genome	gHGL116171	GGAGGAGAGACCACAAGATGA	TCTTAAGCGTTGCCGTTTCT
Genome	gHGL116204	ACTCGCTTTGCCATATCTGG	TGTTGTGCCAACTTTCTCCA
Genome	gHGL116213	GGGAATGATGAGCTCGTGAT	GAGGACAAGGAGAGAGGAGGA
Genome	gHGL116243	TCTTGGTCTGAAAGTTATAGGAAGTG	TCTGCATTTCTTCCCACTCC
Genome	gHGL116285	GCCTTCCATGGTCGTTAGAA	ACGAACCAACACAACACCAA
Genome	gHGL116304	AGTCGCGGTATGTGAGTGGT	AAAAGCAAATGTAGCACATTAAACA
Genome	gHGL116443	TGGAATGAGCTAATTGGATGC	AGAAGGACCGAGAAGGAAGC
Genome	gHGL116444	GGTGAATCTTCTTCAGTTGATTTG	TATAGCGAAAGAGATGCGGC
Genome	gHGL116620	GTCCTTTCTCCTCGTGCTGA	TCGGCGGGTAACTAAACATAA
Genome	gHGL116665	GCCCAAGAAACTGAATCCCT	GATGCAGTGAAGGTGGAACA
Genome	gHGL116710	TGAGATCTGGGTACTTGCCA	CGAAGAAGGTGAACCTGTCC
Genome	gHGL116801	AGGAGGCTTTCATGCTCAAA	TCATACTTTGCCAACATGGG
Genome	gHGL116886	TCCAAACCCACTGAAACAGA	CTACGCCGGAAAACAGCTAG
Genome	gHGL116889	TGTTAATCTCTTCGGCCACC	GAGCGATCGGACGGTACTTA
Genome	gHGL116909	TGTCCCCATCACTCCTTCTC	ACCGTAGCTCGCATCACTCT
Genome	gHGL116944	TTCTGCTGTTGTTCGTCAGG	CGTTTCTCAGGATTCGCTTC
Genome	gHGL116995	CTGTTTGTTTCCCGGAAAAA	TGGGTTTGTTCGACATGAGA
Genome	gHGL117002	GATACACTTCGATGGGAGGG	CCCTTTTCTTAGATTGCTACAGC
Genome	gHGL117043	GAGCAATGTGATTAGGTTCGG	CTCTTGGTGGTGTCCCAAGT
Genome	gHGL117065	CGGCGGTGATACTGACGAC	CTTTCCAGCCCCTTCTCTCTC
Genome	gHGL117123	CGACACCGATCTGATTGATG	TGGTTGTGAGATTTGTCGGA
Genome	gHGL117202	TTCGAAAACTCGACACCATG	TCCTGAACATGTTTTCATCACC
Genome	gHGL117227	TGCTGTGTTTCCATAATCTCCA	GAGTCCTTTCCCTTTCCACC
Genome	gHGL117262	AACGAACCTGTTCCCTTTGA	ATTTTGATTTCCCTGGACCC
Genome	gHGL117267	CAGCTTCGCGTATGACCATA	TGCCTCAGTGAGAGCAATTG
Genome	gHGL117315	CTCCTCTGTACCATGCTGCA	TTTTTCTTTTTACAAATTTAGCTGCA
Genome	gHGL117322	AACTCGTTTCGGCATATTGC	TTCCTTCACTTCGCCAACTT
Genome	gHGL117335	ACAAGCAACTTGTGTGTTCCT	TCCATTCTTCATCCTTGTAGCA
Genome	gHGL117355	TCACCAAGAACAATCTCCCC	AAATTCGGCAGAAAATCCCT
Genome	gHGL117420	CTGAGGGCATTTTGGGTAGT	TGGCCTAAGACACCAACTGA
Genome	gHGL117452	CGCTTCATTGAGGAGGTGAT	CATGTTTCTGCATTTGTTTCAA
Genome	gHGL117466	TAAACCGGCTGCTACTCCAT	TAGCCTTCGTTACCAATGGC
Genome	gHGL117692	TTTGCACGTTACATTGCCAT	CGGAAGGTAAAATGGGCATT
Genome	gHGL117721	ATGCCTAACCAAGCCATGAC	CGCCCCATAACGTATCTGTT
Genome	gHGL117754	TGGTCGCTTTCTTAATTTCG	GGCTCTCGTCAAGAAACTGG
Genome	gHGL117761	ACTCGCATAGACCAGTTGGC	CGAAACAACCAAGCTCGAAT
Genome	gHGL117774	TTTTCCAGTTATAAACAAATTCCATC	TTTACTGCGTATGCTCGTCG
Genome	gHGL117782	TCATGCAACGTAAAACAAAACA	AGCGTCCATTAATCGTGGAG
Genome	gHGL117793	ATCCGTTTGCTTTGATGGTT	ACGCCTGGATTAGCTCTTCA
Genome	gHGL117854	GCTAGCCACCTTTAACGAGAGA	TCAGAACTACCCAAACAACAACA
Genome	gHGL117869	ACAGGTATATGAAACGGCGC	TAAGCGTTGTCACAGTTCGG
Genome	gHGL117961	ATCAACGTCCAGACCGGTAA	GCGGTTAGGACATTGGACTC
Genome	gHGL117967	GCCATTGAGTGCTTTCTTCTAC	AGAACGCTGTTGTTGTTGTTG
Genome	gHGL117985	ACCACCACCTAACCTCTCCC	CGTCGAGGTTGGAAAGGTAG
Genome	gHGL117987	TCACGCTGTTTGTCGAAATC	GTTACCGTTGTCGTCGCTTT
Genome	gHGL118024	CCCAAGATCTTCCCACTTCA	GTCTAGCATCTCCGGCTTTG
Genome	gHGL118051	CAATTTCGAGATATTCCAAACTTTT	GATGCTCACACTTCGGTTCA
Genome	gHGL118109	TTTACCAAACCCGATAATCACA	CATGATCGACAGACTCTCTAACG
Genome	gHGL118153	TCTCCGGTTCTAAACATGCC	CCAGCAAGAAGAGGTCTCCA
Genome	gHGL118250	CTGATCCCGATCTAGGTCCA	AAAGGGTGAATCAAAGGGCT
Genome	gHGL118296	TCCATGGCTTTGATCAACAA	GCTTCTAATAGGCTCCGGCT
Genome	gHGL118472	TGCAGCTATTCTGGATGGTG	TCTTCTCCTTCATCATAGCTACAGG
Genome	gHGL118512	CATCCTAATTGAATCCCACTCA	TGGTGTCGTTGTTTAATTGACTC
Genome	gHGL118555	TTACTTTCCTCCAGCTTGTGC	GCTGCATTCCCACTGAACTT
Genome	gHGL118577	CTGCAACATAGGGAGTGGTG	TCTTCTCTCGGAATAGACACAC
Genome	gHGL118583	AGCCTAACCTTCCTCCAGGA	TGATCTCTGGAGAAAATGAAAACA
Genome	gHGL118664	TGCAGCAGCCACATAACTTT	CGGTCTGATGGGTCTTTCAT
Genome	gHGL118683	CTGGAAAGACACGTGGGTTT	ATCGTTGGTAAGCATTTCCG
Genome	gHGL118708	CCACAGTTTGGACCTGGAGT	AGCAAAGTCCCACATGGATC
Genome	gHGL118726	ATGGTGCGTTCTTGACTCCT	GTCCACCACATTAAAACCGC
Genome	gHGL118751	ATGGTACAAACCCCCTTGCT	TAAAATGGTGCCTCAATGCA
Genome	gHGL118763	ACTTTGTTTGCCGATCAACC	GTTGCAGTCGCGCTTCTTAT
Genome	gHGL118791	TCCCACCACAAAATTTCCAT	CGCTGAAAAGGTGAATGAAA
Genome	gHGL118798	TCAACCTCCTAACGTGCAAG	CGTTTGTTGTCTGGATGAGTG
Genome	gHGL118869	GAAACAATGAGTTGCACCAAAA	CTATCCGCCACTGGTCAACT
Genome	gHGL118927	TGCGTACATGCATGTATATAATCA	CACAAACTGAGATCTTTTTATGTGAAA
Genome	gHGL118935	GGAAGGAAACGAGGCAAGTT	CAGAAGACGGAAGAGATGGG
Genome	gHGL118953	AGATGGTGATGGGGTGAAAG	CGTTGAACTTGGTTTGCAGA
Genome	gHGL118984	CCCTTCACATTGCGAATCTT	GGCCTTGTCTTCAGCTATGG
Genome	gHGL119122	AAACCCACCAAGAAAGCAATTC	CCTTCAAAGCATGACACCAATC
Genome	gHGL119193	GATGGGACAGACAATGCAAA	TGAAGCCTCCTCAAGTGAGAG
Genome	gHGL119231	TAGATGGGAACACAGTGAATC	CCAAGATGTGATGATGATGATG
Genome	gHGL119235	ACCTCGACAGCCAATCAGAC	GAAATGCTAGCATATTTTCCCA
Genome	gHGL119239	TCGGACAATTAACTCTGCCA	TGGTCCAAATTATCCTTACCCA
Genome	gHGL119340	GACGTGGCCAATATCAAGCT	CCATAGTTGGTGTGTGGACA
Genome	gHGL119390	AAAACTTGAATGACCACTCAATG	GGGTGTACAGAAGGGCGTAA
Genome	gHGL119420	GTGCTTCCCATACGGAACAC	GCGGCCTAACACCAAAATAA
Genome	gHGL119467	TCATTGTTCTCTTTCTGTAACGGA	CGTGTGGAGGCATTCAAGAT
Genome	gHGL119638	CTTTCGCTCTTGCTCAAGCT	CCAACGATTCCCCAAAGTAA
Genome	gHGL119643	AAGAAGAGCTCTGCTGCAGC	GCTCAGGTCCAGACTTTGCT
Genome	gHGL119675	TTTGCATCTAATGGCAATGC	CAGGGACCTTACCAGCACAT
Genome	gHGL119701	TTTTGGTGGAAACATGTGGT	TGCAACTTTACCAACTCCAACT
Genome	gHGL119726	AAATCAAAATACCCTCCTGACTTG	ACGTGAGGAAGAGAGTTGTTGA
Genome	gHGL119728	TGCAGGGAAGAAAGCTAAGC	ACAGCTTCGAGGCTTGACTC
Genome	gHGL119732	ATGGGAGGAAAAGAGTGGCT	CCTGCTCATCACCACAAAAA
Genome	gHGL119824	AGAGACGAAGAGTTGCAGCC	TGTTGACCCAGTCGTTGAAG
Genome	gHGL119831	CATCCTCTCAAGAAGGCCAC	GAGCGTTGGTCCAAACCTTA
Genome	gHGL119833	GCGACGCATCAGGTACATG	TTGGATGTCGATGTTGTTGTTG
Genome	gHGL119892	TCCTGTTTCATATGCCTCACC	TTCATGCCTGAGTGTATCTGCT
Genome	gHGL119982	ATCTCGCCAACGGTAACATC	ATGCCTCCACCAGATACTGC
Genome	gHGL120003	CCACGACAAGCTTTGTAGCA	GAAACGTCCTTCACCGTGAT
Genome	gHGL120032	TTCAGCTCTCTTTTCCGAGG	TAAGTTTCAACCGCGTTTCC
Genome	gHGL120046	TTCTTCTTCTCGGCGATGATC	TTTCACCCAGTTTCAATCACAG
Genome	gHGL120052	CCGCAAAGTTTGGTCTGTAA	GCTGTAGAAGCTGTGTTTGCA
Genome	gHGL120409	TCTTGGCAATAACCAAACCTTC	CTCCAAGAAAGCTAAACCGG
Genome	gHGL120416	CCAGTCAACGGTTCCAAGTT	GATCAAACATGAACCGGGTC
Genome	gHGL120453	TCTGTAAAGCCGTGAAACTCG	GCAAGGGAGAAAACAGCATAAG
Genome	gHGL120486	ATAACAACCAGGCATGCTCC	CACTGAACATGTTTGGAGGC
Genome	gHGL120542	GGGAAACTACCAGGAGACACC	AACCTGTTTCCTGCACCAAC
Genome	gHGL120637	CCTTTGAAGGATGGCTTGAA	TGGAGGATCAATCTTTTCGG
Genome	gHGL120659	GGCTTCAAAACAAGCTTTGC	AAAAGAGCTCCAAGGCCTTC
Genome	gHGL120661	TAAAAGGACAGCATCCCCTG	TGGAAGGAGCAAGACCTAGG
Genome	gHGL120716	GCCAAACCCACTACTTTTGC	TTTGCTTTAACAGATATGGTGCTT
Genome	gHGL120746	AAGGCTCTTGTTTCATGGGA	TTCCATGGAACTGGATGACTT
Genome	gHGL120890	TGTTCATGTTTTTCTTGCACC	GGACGGTCATCATTGCTTCT
Genome	gHGL120919	ATAGTTGTGTCGAGCCTGGG	GCCATGAACCTTTCAAGGAA
Genome	gHGL121011	AGAACCACTTCACCAGGGAA	ACCGTTTCTGCAGCAGGTAT
Genome	gHGL121054	CAGCGGCTATAAAGAGACCG	GCATTCTTTCAGCAAACGGT
Genome	gHGL121077	ACATCCGTATTTCAACCCGA	TGGGGTTTTAAATCATGCAA
Genome	gHGL121116	GAGAACCTGAACTTGGGCAC	TGAAATGATGGAGAGTGAATCG
Genome	gHGL121119	TTCCACGGACATCTTCAACA	TTAGCGCAGGTAGCATCCTT
Genome	gHGL121137	TTGGAAAGTGTATCTGGGAAGA	CTGACGTTCATTGACCATGG
Genome	gHGL121162	AGGAAACGCAACAGCTCTGT	TGTTCAGTTGATTTGTTCTTGATG
Genome	gHGL121173	CCTAATTCACAAACTTCGGCA	GCTGTGTGTTTTCTTCGTGC
Genome	gHGL121199	TCGATCAAAGTTTTCCACGA	CTTAATCCCGGCTAGCTGTG
Genome	gHGL121289	TGCTCATGTCATCTGATTTGA	TCCACGAAATATTCTCAACTGAAA
Genome	gHGL121378	AAGCCTTTCTCCAAACCGTT	GCGTACTTGCTTGCCAAATT
Genome	gHGL121403	TAGTCGGACCAAACCCAGAC	CTGATCCATTGTGTTGCTGG
Genome	gHGL121443	GCTTCTCCATTGCTTACCACA	TCAAAAACAGCAACCACGTC
Genome	gHGL121513	TTCATAGATTCCTTCTGCATTCC	TCAGCGAGAAGAGCTAGTAGCA
Genome	gHGL121575	CAATCATACACACAACCCCG	GCAATGATTTCAATCGGGTT
Genome	gHGL121609	GCATGCTGTGCCATTAACAC	TGTGTTAGGTGTGCCGACAT
Genome	gHGL121634	CACCATTTTCCAACCAATCC	TGTTACAATGCCGAGGTTGA
Genome	gHGL121682	TTTGTGGTCATCTGGTGGAA	CCCTGATGCTGTGTATGGTG
Genome	gHGL121727	TGCAGGGATCAGTCACAGAG	TTCAAGCTACTAGACCAACATTATCAA
Genome	gHGL121805	GGTGGTGGAGCTCATTTCAT	CCCATTTTCTGATGACCCAT
Genome	gHGL121814	TGCTATCGTTGGCTCATCTG	TTCAAGAAATCGTTAGGCCG
Genome	gHGL121822	ACCAAGAGAGTCGCTGGTGT	ATAGCATACCCACCTGGTGG
Genome	gHGL121838	CAGAGCCCAGTGCATATTCA	TACGTGAATCAGGCATAGCG
Genome	gHGL121912	GACGCAAAGCTTATGCAATG	TCCTGATGTGATGCAGTTTTG
Genome	gHGL122082	TCCCTTCATTATTCTCTTTGTCG	ACGCAATGTGGTCACAGATG
Genome	gHGL122136	TGATTCAATAGGCTCCAGCTT	TTCTTGGAAACTCCATTGCC
Genome	gHGL122154	CGTAAGCAATGTCATCCCCT	TTTCGCTTCCATTATCTACCAAA
Genome	gHGL122164	TTCGATTCGTTTCCCTATGC	GCTATGACCCAACGTGTGTG
Genome	gHGL122167	TCCAAATGCTAGCCCAAAAC	AAACCCTAGCTTCGTAACATGA
Genome	gHGL122192	GGCTTTCGCTAAGTCAATGG	GGTGCATAAACCCAAATGAAA
Genome	gHGL122236	TTTTGTTATTCCTTTGATGAAACC	GCACCTCCATCTCCAAAAAC
Genome	gHGL122295	ACCGTCACCACCTAGTTTCG	AAGATCCATCACGATCGGAC
Genome	gHGL122313	GATTCGGATTCGAGCATGAT	CTTCATCGTCTCCGGATCAT
Genome	gHGL122321	GTCTTGAACCCTTGCCTCTC	CTTGCCGTGACTCCGAAC
Genome	gHGL122335	TGTCGTCAAGCCTGTTTGTC	GGAAACCCATATCGCAGCTA
Genome	gHGL122367	CAATCCACCCAATTCTGCTT	CGGAGAATGTAAATAATTCGTTTT
Genome	gHGL122368	GCCAGCAAGTGATGTGAAGA	ACCACCACGAGACTTTGACC
Genome	gHGL122371	GCAACGGTGACTGGACTTTT	CATGGCTTACGAGAAGGAGC
Genome	gHGL122375	GGCAATATGTAAAGTATTCCGCA	TTGCACTAGAACCCGAAAGC
Genome	gHGL122415	TTGTTTCAAACCCAAGGAGG	CTTTCCTGGTGCACCAATTT
Genome	gHGL122423	TAATGTGTCTTTGCTTGGCG	CTGCTTCCAGACGATTGTCA
Genome	gHGL122575	TGAATTTGCAGGAAGAGGCT	CTTTGGCTGCCCTTCTATTG
Genome	gHGL122661	CAGAAGAACCAGGCTTTTCG	TTGGCATCATTATCTGCATCA
Genome	gHGL122666	CATGAGTACCGTTGTTGTTGTTG	TGTTAGAAAACCAGGGGAGG
Genome	gHGL122742	TATGTTTGCAAGCGCCATTA	GAATGTGGTTACGTGGGACC
Genome	gHGL122839	TTTTTGCAGGTGATTGTGGA	TTTCTTCTACACCGAGTCTCTGAA
Genome	gHGL122847	CGAAAAGTTTGAAGCCTTCG	CAAAGCAGAAGCATCGTTGT
Genome	gHGL122878	TGTCCCAGAAGCGAAATCTT	AAGCCCGACAACACAAAAAC
Genome	gHGL122892	CCTGAAAAATGTCAACCGGT	CTTTCCACCAGCTTCCTGAG
Genome	gHGL122911	ATCTGGCCATGAAGTTCCAC	TATCTGCTCGCTGCTCTTCA
Genome	gHGL122925	CTCGCTGATATCCTCGATGA	TGCATGACTGCACAAGAACA
Genome	gHGL122993	AACATAATCGAGGACCACGG	AGGAAACTCTCTGACCGCAA
Genome	gHGL123041	TCGGATCTTACATGACACGG	CCTCTGTGTAGCCTACGGGA
Genome	gHGL123042	TCCAATGGTGTTGTTCTGGA	CACATGTCATGATCTCCGCT
Genome	gHGL123060	AAAATGGCGAACTTCTCTGG	AACTGCAGCTGTTCACGATG
Genome	gHGL123062	TTAACGTTTTCCCGAACAGC	GGTACGACGATCAAGCTGGT
Genome	gHGL123066	AAGCGTTTCCCAATCAGCTA	GTGAGGAGAGGACACGAGCT
Genome	gHGL123072	CAAGATTTCTTCCCGCAAAA	ACCAACCTTCACATGGTGGT
Genome	gHGL123080	AAAAGGAGGAGGTTAGTGGG	AACAACACCACCGCAAATTT
Genome	gHGL123109	TTGAACCAGAGTTTCGCAGTT	TCTTTCCACGTAGAAAGGGAAA
Genome	gHGL123177	GCCGTTTGTTCTAGGTGTAACC	AGGGAAGCAAATCAACTTGG
Genome	gHGL123248	TACCAAACAGAAGGGACCCA	CCGTACAAGCAAGTTGGGTT
Genome	gHGL123275	GTCGCAGGAGGTTGAGAGAC	GGAGCCAGACCAAGTTTCAG
Genome	gHGL123376	GCCAAGACAATACAGCGAGG	AAAATCCTGCAAAGATTTAAGAACA
Genome	gHGL123383	TCCAGTTAACCATCCTTGCC	CGTCCTCTTCGAGATTATCCC
Genome	gHGL123391	CGCATCCGATTTCTAAAACC	GCTTTTTGCTTTGTTCCTGG
Genome	gHGL123418	CTATGCTTCGGATCGGACAT	CCTTTTGCCGGAGTTATGAA
Genome	gHGL123427	AAACCGAAAACGATAATGCG	GGTACATGCCCAAATACCGA
Genome	gHGL123439	CCACCATACTCGTTACCTCCA	CAAATGGAGATGATGAGGAGG
Genome	gHGL123503	ATCGACGAATCACCTTCACC	CCGATGAAAGCATCACTGAA
Genome	gHGL123509	TGTTCAGAGCATTTGTCCGT	GTGAGTGTTTCCCTAGGCCA
Genome	gHGL123575	TGCGTACAGAGGAAACCAAA	GATCCCAAACGTGAAGGAAA
Genome	gHGL123651	GCCACCACCAGGAATTATTAC	CAAGAAAGATGCGCTTTTCG
Genome	gHGL123689	TTCTTTCGTGACCTTGACCC	TCAAACCTCATGCCACCATA
Genome	gHGL123692	CATTGTCCTGTTTGCAGCAG	CCTGATCTATGTCCCCCTCA
Genome	gHGL123767	CAACACGAGCTCAAAATGGA	GCACACCAGATTTGCTAGCA
Genome	gHGL123769	GAGTTGGTGCAATCCGTTTT	AGATACCCCTGGAAGCACCT
Genome	gHGL123812	TTTTGCATTTTCTCAGCATCA	TCAGCTTGGTCATGAAGGAA
Genome	gHGL123830	CGATCCCAGCTATCACTATGC	CGTGTCAATGCTAATGGTGG
Genome	gHGL123889	TCCAGTCGTTGCCAGTAAAA	AAGGGTTACTGGCAGGTTTG
Genome	gHGL123978	TCAACCCAAAATAAGAAATGGAA	GAGAAGTTTTGGTCCGTTGG
Genome	gHGL124018	CATTCCCCCTTCTCTCCTTC	CAAACACCAAGAACTGCTCG
Genome	gHGL124111	ACCTGGTGGTGTACATTGCA	TTTGCATGTTACATCACCGG
Genome	gHGL124141	ATATCGTCCCTCGTGACTGC	GGAACTGCTTATCGCAAAGC
Genome	gHGL124213	CTTTGGCTCGGAATTGTGAC	TGCTTTTCCTCATCTTGGAA
Genome	gHGL124261	GCGATTCCACTAGCCATCTC	AACGAAAGGACATTCATCCG
Genome	gHGL124343	CCTTGTTTTCGCACCATTTT	TGGAGGGAGAGTGGTAGTGG
Genome	gHGL124366	GTTCCTGCTTTCACCTCTGC	GCGTTTTCACATTCACCTGA
Genome	gHGL124391	CCTTTCCAGTTGTTTCTCCC	GCACCCGTCCATATCTGTCT
Genome	gHGL124404	TGCCAGGTATGCATCAATGT	TTTTCCAATGGCTATGCTCC
Genome	gHGL124410	TAAAAAGGCAAATGGGTCCA	AACATGTTCCCAAGAATATTGAA
Genome	gHGL124419	TGGGCATTCGTTGTTGATTA	ACCAGAAATAGTGGCGGTTG
Genome	gHGL124535	CCCACGGTCTTTGTCTCACT	TGTTCATTGCTCTTTGTGGC
Genome	gHGL124636	CCTCCACTCCATCTGCTCTC	AAAAAGGAAATCAAAGGGGG
Genome	gHGL124668	CCTTTCGTTATAAAGCACTTGGA	CGTTGTTCACGCGTTTCTTA
Genome	gHGL124681	TTGAGTTCCTCACGATTCCC	ACCGGCTCAAACACTTGATC
Genome	gHGL124796	TCGAGATCCTCACCCAATTC	TTGCAGTTAAGGCTTGACACA
Genome	gHGL124798	TGGGGTCATAGTGCAAAGAA	TGCTTCTGTCATCAACCGAG
Genome	gHGL124818	ATTTGGATTGCTCAATTCGC	TCCACAACACTCTCCACACAA
Genome	gHGL124909	ATGCAGCTAAAAAGCGCTTC	TGCATCAACTTTGACACGGT
Genome	gHGL124921	CGCACTCCACGTACAATTTC	GCATGGAAGGAACAACGTTT
Genome	gHGL124994	TGGCGAAAGTTTTGATTCAA	CAAGCTTCGAAAATTAGTTTGGA
Genome	gHGL125080	GTGGACTTCGAGCCAAAGAG	GAGGAGAGAGTGCGGATGAC
Genome	gHGL125089	CCCGTTTTGTAGCACACATG	TACCGTTCTGCCACTGATTG
Genome	gHGL125154	TGTCGGAGCACTTGTTTGAG	GCTCTTTCTTCTCTCCAAAATCC
Genome	gHGL125162	GGAGAGAACGCACAGAGACC	CATGGTGCTGTGGTTGATTC
Genome	gHGL125168	CTCTCATGCGGAACTCGATC	CCGAGGCTTGCAGATACTCT
Genome	gHGL125172	GGATTCTCACGCTTGCAAAG	AAACCGCTTTCCTACGTGG
Genome	gHGL125211	CGTCCCACTCTCATTGTTCA	TGAAAGCAAGTTGGCAATGA
Genome	gHGL125245	GCAACTGTTAAAAATCGCCAA	AATAACCCACGGTCCTCCAT
Genome	gHGL125257	GGTTCCAAGCCAAAACGATA	TGACAAGTGGTCATAGAGATTCG
Genome	gHGL125375	GCCTTGAAGAAACTTGACGC	CCATTTTTCGTCATGTCCCT
Genome	gHGL125418	AACCGACCGAACATTCAAAG	GGTTGAGGTCGCTGTGATTT
Genome	gHGL125451	ATTGAGCTTCCACCATTTCG	TGACTCATGCTTGAACTCCG
Genome	gHGL125467	AGGACCTTTTCGTGTGGTTG	TTTTTCTATTGGTTGAAATATGGTT
Genome	gHGL125504	AAGTGTGCAAACGCTAGGCT	CGCAGATTCAAGCTCTTCCT
Genome	gHGL125555	GGAAAATCCACCTAATCACGC	TTTGGTTTCTTTATGCGCTG
Genome	gHGL125586	GAAGAGAGACAAGGCGCTTG	GGGCGGTAAAGACAAACAAA
Genome	gHGL125645	CGATAGCAAACACTCAGGCA	GCTTCCCAAACTTGAAGTGC
Genome	gHGL125679	GACAGACACGTGCTGCTCAT	TTGCTTCCTTTGATGGCAAT
Genome	gHGL125728	CAAAGTCTTGAAACCGCGTC	GCCGACCAATTATGTATCGG
Genome	gHGL125865	ACAGAACAGCCAAGGGTCAC	CAAGTATGTGAGCTTCCCGG
Genome	gHGL125895	TCATCTTAGCCTCAGTACCTGACA	TTTCTTCCAAGGGCTTCACT
Genome	gHGL125942	TCTTTGGTTTTCCCGAGAAA	TCTGCTGACCTGACCACAAG
Genome	gHGL125990	TGGTTAGGGGATTTTCTTAGGC	CGCAAGATCGTATTTGAGCA
Genome	gHGL126056	ATTTTCTCTCCCTCACACACAC	TAGTATTTGCTTTGTGCGTGTG
Genome	gHGL126089	AGAGAGAAGTCGCCAGAGAG	CTCTCCAGCGACCTCTCTC
Genome	gHGL126111	TTGCTAGAGAGGCACCGTTT	GCCCAACTGAAACCGTTTTA
Genome	gHGL126118	ATGATGATGATGCTGGTGGTG	GCAAAGTTTCCATCGCTCTATC
Genome	gHGL126128	TGTTTGGGACATGATTAATCAA	GTCGGAATAAGACAGGACCG
Genome	gHGL126193	CCCCTGGCTCTTACAATGAA	CCAAACCCTTTTTCACCAGA
Genome	gHGL126202	GGTGGGTTTCCAAAGTCGTA	CTTGAGGCACACCTGAATTG
Genome	gHGL126299	TACTCCCTTCTCCTTCTTCTTC	AGTTGCAGAGACAACGAATAAG
Genome	gHGL126332	GAGAGAGCAAGTGCATGTGC	CTTCAAGAGATCCGTAGCCG
Genome	gHGL126357	CTGCGTCCAATAAAGGGAAA	TCTGATCGGGATAGCTTCAGA
Genome	gHGL126363	ACTCGGATCTATGGCAATGG	CCCCATGCACTCACTTTCTT
Genome	gHGL126367	AGGCTTTGAACTCTCTGCCA	AACACAATGGTTTGTTGCTTTTT
Genome	gHGL126465	TTGATGCTAGTTCCTGTTGGG	GCCATTTTGAGCAGCGATAT
Genome	gHGL126472	GGACGTCAGGGCAGAGATAG	GACCCTTTAGGACAATTTGCA
Genome	gHGL126494	CCAGGCTCAGCGACTTTAAC	AACCAAACCTGCGGTTAAAA
Genome	gHGL126532	CCTCCTCTCTTTCTGCATGG	AGATTGCTCAATACCGTGCC
Genome	gHGL126539	ACCAGAATTCCATGCTTTGC	GAGGAAAACTTGCTTCTGACC
Genome	gHGL126663	GGTTAGGCAATATATTTTCCGG	CAAAGCTCTCAGATGCTTTTGA
Genome	gHGL126690	GGAGAGGGAGGAGTTCCAAC	TCCATCTTCCCCCTTCTTCT
Genome	gHGL126749	TCATCATAAGCTGCAGCAGG	GCTTGTGTTCTGCTGGTGAA
Genome	gHGL126760	CAACTGGCACAAGAAGAGCA	GAACAGGAACTTGACCATTGC
Genome	gHGL126770	CGAGAATCGCAGTGACTTCA	CCTGAGACGAGGGGTTTATG
Genome	gHGL126841	ACTCTTTCCATAGCGCTGGA	CTTGGGAGAACAACCGGTAA
Genome	gHGL126882	AGTTTCCGAGAAGTTCCGGT	TTGTTTCCGTCCGAGACTTT
Genome	gHGL126902	ATTGCCTCTCCAAGCTTGAA	GCTTGTGCTTGAGGTTCAGA
Genome	gHGL126948	TCATCGAGTGTGAATGGGTC	CGATGAGAACTTCCTTGAACG
Genome	gHGL126957	TTTGACATCAGAGCGTTTGG	TGGTCAGAGAGTCCTCCTGG
Genome	gHGL126970	GCAGTCCCAGCTTCATCCTA	GGGCTTGGCTGAAGTATTCA
Genome	gHGL127063	CCACAAGGGACTTTGTGAATC	AAGTCTCCAGGTGATGTGGC
Genome	gHGL127100	TGGGAATATGGAGTCTTGTGTG	CCGCAAATCTTCCTCATGTT
Genome	gHGL127201	GCTGCAAGTTATATGAAAAGAAACA	CGACCACGAAGATTTGCACT
Genome	gHGL127272	TTATGGCTTTACTTGACTGGTC	TGGTGATGTTTGAAGAAGAAGG
Genome	gHGL127334	TTCAATGATTCGGTTCATTTTT	CTCTTTCTTGACGAGCGACC
Genome	gHGL127401	TTTAAAGGGTCATGGGTTCG	TCTTCGGTTTTCCCCTACAG
Genome	gHGL127444	TGGCTCAACCTCTGAACATG	TTCATCCTGCATGATTTCGA
Genome	gHGL127460	CCTCCTCTGCGTTTTCTCTG	TGTTGGAGGACTTGACGCTA
Genome	gHGL127530	CAGCTCAACTGTCAAGCTGC	CTCCCTTACAAGCTCTCGTGA
Genome	gHGL127581	CACCAACCTCTGCCTACCAT	TGAGGAGTATTCGTCGGGAG
Genome	gHGL127682	GCTTGCGCGAAAAGGTATAG	CAACCAAGGCTCCAAAGAAG
Genome	gHGL127778	TTGATCTCTGTGCTTCTTAGTG	TAACTCTCCACTTGACTCAAAC
Genome	gHGL127782	TTTGGGCCTCCCTTATTTCT	TGCTCAAATTTAAAGCCTCCA
Genome	gHGL127893	CAGCTCCGTCCTGATCTTTC	CAGTTGTTAAAGCCTTTGGTCA
Genome	gHGL127924	CCTCCTGCCGTCAAATTTTA	GAGCGTTATGATGCGTTTGA
Genome	gHGL127940	CCAAGTCATAAACTCCTAAACCC	ACTCTATGTGGTGCGTGACG
Genome	gHGL127962	AACGCCTGAGAAGACGAAAA	CGTTGCACTCACAGTTCCAT
Genome	gHGL128058	ACCATACCCGTTGTTTGCTC	CTTAAGCGAGTCCAGGAACG
Genome	gHGL128180	CCTTAATGGGAGCATCCTGA	ATGTTCAGATGGTGCATGGA
Genome	gHGL128199	TTTTTGTCACAAACCATCATCA	AGAAGAATCCCAAGCCAGGT
Genome	gHGL128235	TCGAATCCAGTCCCTGAATC	CGTAACGGCAGCTTCTAGGT
Genome	gHGL128311	CCAACACTCTCCACAACCCT	CCGATGTTAGCTTCTGGGAA
Genome	gHGL128321	CATGTGTGAGATTTGGTCCG	ACTCACACTGCCCAAAAACC
Genome	gHGL128408	GCCTAGAACAAATCTTACTTTTCCA	GGGTCTTGTCCACACACCTT
Genome	gHGL128421	ATGGCTGCACATGGTATGAA	GCCAAAACTGAATCTGGAGG
Genome	gHGL128449	CAAGATCCTGCAAACAACCA	TTCTTCGTTGGTCGTGGAGT
Genome	gHGL128453	TCTTTGCCCTCAAGTTTCTCA	GGTTGTTGATGGTAAGCTTTCA
Genome	gHGL128493	GCTGTGCCTGCTTCACCTAT	AATGGCTCAAGATGATTGCC
Genome	gHGL128499	GGTGGTGCTGGTTATGTTCC	AGCAGTGAAAGAAGCCACGT
Genome	gHGL128552	TTTTGGAACAGGGGTTGAAG	GCAAACTTTTCCGGACATGT
Genome	gHGL128611	CCTCTTATGGGGCAGAGTTG	GGGTAAGAATCCAGGTGGGT
Genome	gHGL128641	GCTGCAAGAGATCCTTCTGG	GTATGGCAGATTCCACAGCA
Genome	gHGL128651	TCAATGTTTTGGTTGTGCTCA	GCTTTCCACTGCTGCTTTGT
Genome	gHGL128725	TGTAATGTCATTTGCTTCAGGAA	CCGTTTGAGAGATTAAGCCA
Genome	gHGL128952	AGGCTTGCTGGAACTTTTCA	GGCCTGCCACGACTTTAGTA
Genome	gHGL128996	GTCGCCGTCCCATTTATAGA	CAGAGAATGATCCACCAGCA
Genome	gHGL129044	TGCAAAGATGGGCTCTTTCT	GAACGGTCCTGCTAACAAGC
Genome	gHGL129154	TGGTGACCTTAAATCGCATG	TGCAGAAGCACTCAGCATTA
Genome	gHGL129200	TGATAACAGAAGAATTGAAACACACA	TGAACATTGGTGACATGTTTCA
Genome	gHGL129238	TGCCTTTTCTCTCGCTTGAT	GTCAACACGTGCGTATGGTC
Genome	gHGL129360	TCGAAGCCACGGAATCTTTA	GCCGATTTTAACGACCGTTA
Genome	gHGL129369	TCATGATTGATCGAAGCCAA	CGCTAAAGCAGCTAAAAGCC
Genome	gHGL129386	TTCTTGTTCCCCACCATCTC	CGCAGAAAGAGATTGCAACA
Genome	gHGL129420	TTCATCGGTCTACTGAAGGTGA	GCTGATGTGATGTTGATGGC
Genome	gHGL129625	GAACGATAACCCTGAAGGCA	TTCTCTCGCCTTTTCCGTTA
Genome	gHGL129652	TTGATCAACATGACGACAGCT	CGGAAAGGCGATCATTTCT
Genome	gHGL129683	AAAACCTCAAGCTCCTGCAA	CAAGGAACACTTGCACCTGA
Genome	gHGL129734	TGCAACACTAGAAGCAAAAATCA	TTGGAAATGTGAATGGATGTG
Genome	gHGL129754	GAAATTGGGTTGTTCATCCAA	TTGCTGTGATCGTTGTTGGT
Genome	gHGL129760	CTGCATTCACCATCCTACCC	GCGAGAAAGAGCTTCTGTGG
Genome	gHGL129866	CTTTGTAGCTACGACCAAGCA	CGAGAAGGCCGATGAGTAAA
Genome	gHGL129895	ACTGTTCCGGTTGTTCCATC	CAGGTGATCCTCTCGGTAGC
Genome	gHGL129909	CCACGTCAATTCGTAGTGTCC	GCTTGATTCTTGGTTGGTCC
Genome	gHGL129970	ATCCGTAATCTCATCGTCCG	CGGACATTTCACTTCCGATT
Genome	gHGL129985	TCTTGGCTTCAGATTCAGCA	ATCAATGGCTTCTGAAACCG
Genome	gHGL130166	CATCACCAAATCGTTCTGGA	CGAGATCTTTCAGGGGTCAG
Genome	gHGL130172	ATCTCCTGCTCTTCCACCAA	CAAGGCCCTGAACTTGAAAC
Genome	gHGL130198	CTCAGTTCGCAATTCACCAA	AGTACGCGTGTTGAACCCTC
Genome	gHGL130216	CTGTTTCCTGGTTGGAGCTC	CAGGAAAAACGCATCAACCT
Genome	gHGL130280	ACTTCCGCAGAAACATGACC	AAGGTGGGAGAGGAACCAGT
Genome	gHGL130293	AATCTGATCGTCGACGGATC	ATGCTCGGCGATTCAATTAC
Genome	gHGL130403	CTTGTGCCTTGTGGGTTTTT	CCCAAAATGTCACAATCGGT
Genome	gHGL130450	CCCCAATCCTTCAGCTATCA	CCACTGCATTTTCCATTTGA
Genome	gHGL130477	GGCAGGTTTCAGAGACGAAG	CCACAACTCCAGTCGATCCT
Genome	gHGL130506	TCACCCCAACTCTTTCATCC	TGCTGGAACTTCCACTGTTG
Genome	gHGL130541	CTCGCTGCAAAGACAAGTTG	AACCCCGGACTCTTGTTTCT
Genome	gHGL130637	TCACATTTATTTGTTCATGTGCTC	TCTCAGTTTGATGATTGTCGG
Genome	gHGL130754	TGCTTTTCTTACCCACCAGG	CCTCGATTTATCGTCTATTCCG
Genome	gHGL130840	CCTCTTATAACAGCCGCTGC	CGGAACATTTGATGCTGTCA
Genome	gHGL130933	AACGCTACCGGAAAAGCTTT	GGAAGTCATTGGCTCCGATA
Genome	gHGL130990	GCAAGAAGAGGTCAAGCCAC	TTACATCCCGGAACAAGCTC
Genome	gHGL131003	GAAGGCGTGAGAGAAAAGGA	ATGGCAAAGATTTTACAAGTGG
Genome	gHGL131222	TTGCTTCCCATTTCTTGGAG	CGGAAAAGCTTCATTTCCAA
Genome	gHGL131242	CCATTTAATGGGCTTGGAGA	TAATCCTTGGATCCAGCTGG
Genome	gHGL131355	TTCTGATGACATACACAAGGGG	ACTTGTCTGAGGAGGAGGCA
Genome	gHGL131407	CAAAACAAGTTATCCATACAGTCGA	ACGATGCATGTTCATGATGG
Genome	gHGL131461	TGAGCAAAGCCTTTACGAGTC	GGTGGTGGTGGTGAGATTATG
Genome	gHGL131507	GCTGACGCAACCTAACTC	AGTTTGGAAAGAGATGAAGAAG
Genome	gHGL131557	GCACTTTGGACATCTCACGA	AACCATCCCCAGAGTCTTCA
Genome	gHGL131566	AGGGGAGTTTGCTTGGTCTT	CTGCTTTCTCACCGTTCTCC
Genome	gHGL131592	CCAGAAAAGTTTGAGACAGCA	TTGCTTTTGACAAGTTAGTGCA
Genome	gHGL131655	TGAGGATGAGCATCAACAAGTC	CCATCACAGCATCAGCATCAG
Genome	gHGL131663	TGCACCCACATTTCACAACT	CTCGTGGTGGTAGGCATTTC
Genome	gHGL131684	GGAAGACAAGGAAACGTGGA	TCATGCGAATTATTGGGACA
Genome	gHGL131771	CAAGAACACCACCAACATAAGC	TTTGCCTTCAATGCCAGAGAG
Genome	gHGL131835	GCTTCCAGATTCACAAGCCT	CGGAGTGCTTGGTGAGTTCT
Genome	gHGL132053	CCAAAAGCTTCATCCTCGTC	CTCTCGATCCTCCGTGTTTC
Genome	gHGL132125	CACCAAGAACCTCAGCTTCC	GGCGGATTATTGATGATGCT
Genome	gHGL132136	GAAATGGTCCTGGACTTGGA	CAACTCAACGCGCCTTTAG
Genome	gHGL132170	GAAACTCGCATTTCCCGTAC	TCGTGGAGAAATGGGTAAGG
Genome	gHGL132186	TGCAGACAAGGTGAAGAGG	TGCTTCAACTACTCTCACTCTC
Genome	gHGL132201	TCTTGTGGACACAGCCTTCA	TCCAACTGCAGCAAGCTCTA
Genome	gHGL132207	GAGTCCGGCTTCAACACATT	CGGATTCCACAGACCTACGT
Genome	gHGL132262	CCAGCCTCTTCAGGTCAGTC	ACGACCCTTGGTTCAACAAG
Genome	gHGL132317	TCTCCTTTGGTGCTGAAGCT	ATTCGTCGAGGTGATGAAGG
Genome	gHGL132373	CCGCAATGATCAAGGAGATT	GTTCGGTTCCATAGCAGGAA
Genome	gHGL132483	TCTCATCAATGGCTTTGCTG	ACCTTCTTTGACCCATGCAC
Genome	gHGL132603	TAAAACAATGGGCGGTCTTC	AACGGGAGTCATCAGTGTCC
Genome	gHGL132666	GAAGATGCATTTTGCGAATG	AAACCGGTGGAGAAGGAATT
Genome	gHGL132675	CTCCAGGGTCAGCAAAACTC	CCCCATTTGTTACACTCATGG
Genome	gHGL132700	TCCCAGTAATATCCGCACGT	CGTCATGGAGCTTGATCTCA
Genome	gHGL132702	TAAGCTGTGAAACCGTGCTG	TGCATGTGTCACATATGCCA
Genome	gHGL132773	CGATTAACCCGCCCTAGTTT	TGATGTTCGGTGAAGCTGAG
Genome	gHGL132855	AACTGAAGAAACCGGTTGGA	GATTTCCCCAAACTGCACAT
Genome	gHGL132940	GCTTCTTGTTTCTGCAGAAGC	ACAAGAACCACCAGCTGCTT
Genome	gHGL132969	TCGAACCATGTCCCAGGTAT	TGGCAACGATTTCTTTACCC
Genome	gHGL133023	TGGACGGATCCATATTTGGT	CAGAATCTCGATGTTTGCGA
Genome	gHGL133058	TGCTGCCTACGTACAACAGG	CATCACCCGGTTCTTTCAGT
Genome	gHGL133193	TTCAATGGCATTAAAGGAACG	AGCCAAGCTGGTTTGAGGTA
Genome	gHGL133202	GCAATACTGCACACGCAAAT	TGATTAGTCTCGTATTATACAGCATGG
Genome	gHGL133203	TCTTCGCTTGTAAGGGGAAA	GCTTCATGTTTGAAACCAACG
Genome	gHGL133219	ACAAACACCAACGTTTTCCA	GAATGTCCCCAAAATGATGG
Genome	gHGL133356	CTCACTGCATCCGAAAGTGA	TGACAAATTACCACGACCGA
Genome	gHGL133370	CTGAATGGTGGGCATTTTCT	AACAGGATGGCTTCTTGGTG
Genome	gHGL133381	CGCCGCAACTATTCGATTTA	AAGGAACCTCCGAAACTGTG
Genome	gHGL133419	AGACGAAGAGCTATGGCTGC	GCCTAAACCTCTGGCTTCCT
Genome	gHGL133430	TTAGGCACGTGGGTACACTG	ATTTGAGATCCGAGAGCTGC
Genome	gHGL133432	AGTCCACCACCGAAGTGTTC	TCGAATACAAAAAGCTGCACA
Genome	gHGL133454	GCTGCTCACCGAAATCATCT	TTTGTTTGTGCGAGCTTGTC
Genome	gHGL133487	CACACCAGCCATCAAGATGT	ATGTAGCCAAGCTGCAAAAA
Genome	gHGL133537	TGGTCAACATCAGAAAACGTG	ACGGATGTTTTTCCCAATCC
Genome	gHGL133546	TGGTCTTGGAGGCATTTCTT	TGTTTCCCAATCCATAAGCA
Genome	gHGL133586	CGCTCTCAAGGATGTCATCA	GGAAAAGAACCGTGTCGAAA
Genome	gHGL133588	TGGAGCTGTCGTTAGACGTG	GAGGATGATCTGGGAATCCA
Genome	gHGL133639	GTCGAGGCGTGAGAATAAGC	ACCACATGACCGTTACACCA
Genome	gHGL133699	TGAATCAGTCATTCTCGCCA	GGCGCTACATAATCCACGTT
Genome	gHGL133729	GGGCTTATGCGAGTGTAAGC	AACCGAAACACGAAACAACC
Genome	gHGL133785	CCATCACATCGTTTCTCCCT	TTAGGCTCACTTGGCCACTT
Genome	gHGL133827	TCGCTTGTCCTTCCATCTCT	TAAAATCAGACCAAACCCGG
Genome	gHGL133839	CAAAGGCTGACAGATACGGA	TCGTACTAAACACGCTGCCTT
Genome	gHGL133845	CGCAAGTTGAGAGATGTGATT	GGTGTTGTTGTGTTGTCGATAAA
Genome	gHGL134041	ACCGTCGCTCAATCTATGCT	GTTTAAACCAGCTCGCTTCG
Genome	gHGL134050	GCTTATAGTTTCGCGAACCG	GCTGTTTTGGTGAAAGCTCTG
Genome	gHGL134056	AGCGTCCATAAATTGGCAAC	ACAAAGCGCCGTAGCTAAAG
Genome	gHGL134065	TGACCAAACCCTGCATACAA	TTGATGATGACGAGGATGGA
Genome	gHGL134154	TGTGCAAGAAGCTGAAACTCA	AGGTTAGCACAGCTTCATGGA
Genome	gHGL134180	CGTAGCTGCAAACCATGTGT	CGGAAGAAATCAAAACGTGAA
Genome	gHGL134181	CCCTCGACATCTCAAGGTTC	CAACGCAACCACTACGATTG
Genome	gHGL134213	GACCGAGTCCTAACCTTCCC	GATCCAGATGCCACAGGAGT
Genome	gHGL134323	ACCCGTAAGACCCCTGATTA	AACTGAAATGAAAGTGGCGG
Genome	gHGL134328	CAGCCTTACCAAAGCCAGAG	ATTGGCCTGCAATTTGAGAC
Genome	gHGL134330	CGCAGTTGATAAGAGCACCA	TCTGGTCAATGTAAGTCGCG
Genome	gHGL134443	CAAGGCCTCATGGTCAAGAT	TCTCCAATTAAGAGCGCTGC
Genome	gHGL134444	CTCTGATCACGCCACTTCAG	TTGACATTCAGCGTCAGAGG
Genome	gHGL134448	TAGGACCGTTTGGATTCTCG	CGTTTGCAAAAGATGACCTG
Genome	gHGL134487	CAAAATCCCCCTCCATCTTT	GCTTACGAAGGCAGTCAAGG
Genome	gHGL134499	CCTGGACTGATGCATGAAAA	GTGCTTACGTATTCTGCGCA
Genome	gHGL134578	GGTTTCAAATCCGACCAAAA	CCAACGCCTTTAGTCACCAT
Genome	gHGL134611	GCGTCCCTCGACTCCTCTAT	AGAGACACTTGGATGGGCTG
Genome	gHGL134665	GAACCACCGAGTCGTTCAAT	CATCACTCCCAAACAAGCCT
Genome	gHGL134675	TCTGTCGTGCACACATACCA	ACATGTTTCTTACGCGTCCC
Genome	gHGL134679	CGTTCATGTCGTCCGTTATG	CTCTCATGGCCATCCAAACT
Genome	gHGL134729	TCCCCTCTTACCCTCTGGAT	ACACTAACGTGGCACCATCA
Genome	gHGL134763	CGAAAGCTGAACATTTTGCA	GCCTCTTTCACCACTTGGAG
Genome	gHGL134766	TCGATGGTGTTGTGGTCACT	TGTTTCAATGTGAATGATGTTCA
Genome	gHGL134831	GTCGGCATCGGTCACTAAAT	CCAGGAACCTGTGAGCTTTC
Genome	gHGL134842	GAATTGTGATATCACGGAGCAA	AATGGTTCTGGACAAGTGGC
Genome	gHGL134865	GAAAACTATGCCTGGGGACA	AGCTGTCAACGCCATCTTTT
Genome	gHGL134915	GCATTGACAAACTGTGCTCG	GGGTTGGATCTTTGTGGCTA
Genome	gHGL134934	AGGAGCTTTTTGGGTTTGGT	GCAATGGCGGTGTAACTTCT
Genome	gHGL134971	TTTGTTCTCAAGGTCGCAAA	AAGGTTTCACGCCATTTCAG
Genome	gHGL134989	GCCTTGAGCCATAAAGGGTA	GCTCTCAAGACGGGTGAAAA
Genome	gHGL134992	CTGGTGAGCCATTTTGGAGT	CACACTGAAGGTCTCCGGTT
Genome	gHGL135017	TAGCTGTCGCCTGCACATTA	CGAGACTGAAACGGAGAGGA
Genome	gHGL135071	TAAAAAGCAAACACGCATGC	CTCTTCCAACCACCAAAGGA
Genome	gHGL135096	TGGTCGGGTAGATTTCAACC	CAGTTGCAAGTGCTGTTGGT
Genome	gHGL135136	TGAACCGAGTTTGGTATTGGA	CAAACCCATGTTGATTTGGTT
Genome	gHGL135137	ATTACCTCCACCCCAAGTCC	GGGACGTCATCATTCTTGGT
Genome	gHGL135157	GCATCAGAGGTGTCTGCTCA	ATTAGCCCCAGTCGTCAATG
Genome	gHGL135231	AACAGGGTTGCAGTCCTTGT	GCAAACCCGTCAATCTCAGT
Genome	gHGL135324	TTGTCGAAACTCATTTCAGTTTTT	ATTTCGGTCCAACAGTTTGC
Genome	gHGL135343	AGATACATCAAACGAATCTGGGA	ACGAGGATACAAACCGAACC
Genome	gHGL135345	TGCGGCAAAGGAATACTTCT	TATTCAGGCACTCCCTTGCT
Genome	gHGL135412	TTCACCGTTGCACTATCCAA	TATGTATCCAGCTAGCCCCG
Genome	gHGL135423	GATGTGGAACCAATTGTCCC	CAGCTGATGCTTTGGTCTCA
Genome	gHGL135440	GGGCATTGTTGGCATTTACT	CTGATTTGAAGAAGCCTGCC
Genome	gHGL135487	CCCAACGGTCTCTTTCACTC	CACCATTTGCAGTCACCATT
Genome	gHGL135490	GACGGAGATACTGTTCGGGA	CTCTCTCTTCCGATCCCAAA
Genome	gHGL135536	TCCAAGCACACCTTTGAAGA	TTGACCTGTTTCGAACTCCC
Genome	gHGL135605	AACCGTCATGGGAAACTCTG	TTGTGGAGAGGATTTGGACC
Genome	gHGL135630	CGCAACATCATGCATCTCTT	ATCACGTTGGGCTATTCCAA
Genome	gHGL135680	TGTAACAAACGCCGTCTCAC	GGCAAACGACAACCTCTTCT
Genome	gHGL135737	TGAGCAGATATTTCACATTGGG	TCCGGTCACATGACTTATGAA
Genome	gHGL135802	TGTTAACAGCGGCAACACTC	GGATCAGAGGATGGCACTGT
Genome	gHGL135828	TAACATGTGGGATATGGAAAAC	ATCCAAGTTGTGTTAGAAGAAG
Genome	gHGL135833	GCAGCTCTCATCGATTCCTC	ACTTTCAGCGAATTCGGAGA
Genome	gHGL135864	CCGAGAATCATGCTTTGAGG	CCCATGGAGAATTCAAAAGC
Genome	gHGL135935	TCATAACTGCTCTGCGCAAC	GTCGAGAGAACCTTTCGTGC
Genome	gHGL135941	AAGATGGACGCTGGCTCTAA	CCAAAAACAGTGCCAAAGGT
Genome	gHGL135951	CTCTCCTGCCCTGCTGTATC	TTTGTCCGTGGTGAGTTTGA
Genome	gHGL135956	GCTTCTTCGTCTGCATTTTCA	GCGTGTGTAAGCAATCTATTGG
Genome	gHGL135964	CATGGATTTCTGCATCTCCA	AAGGTGGGGATGGGAGATAG
Genome	gHGL136070	CCATCATTGTCTTGGCTTCA	AACGTGAAGCCTCTGGAAGA
Genome	gHGL136082	GTCTTAAGTGGCGACCCAAA	GCTCCGTCTCTGTTTATCGC
Genome	gHGL136084	AAAGCTTTGTTGCAGAAAGC	TGTTCTTGTTGGAAGCAGCA
Genome	gHGL136116	TTTGATTTGGTTGCAGGTGA	TAGTCGACGCCACAAATCAG
Genome	gHGL136189	AAGCCGTTTGTAAAGGAGCA	ACTCGCTCAATCCCTAGGCT
Genome	gHGL136253	ATGTCATGCAGGTTCGACTG	CCTCCAGGATTCGTTCAACT
Genome	gHGL136268	AACCTAACGTGATCCCATTTTC	TTGAGGTTTTGTGTTTGCTTTG
Genome	gHGL136275	AGAGCATGTGACTTCCCTGC	TTAACAGCACGCTTGGTCTG
Genome	gHGL136354	TGGCAAGAACATGACAAATGA	AACCGAGCACATTTACGTGA
Genome	gHGL136371	CCAATACGCGTCAAGTGAGA	CTGATGCCTTTTGGTGCTTT
Genome	gHGL136433	TCGCCTAATTCGTTTGACAA	GCAAAGAAACCGTCAAGCTT
Genome	gHGL136462	CTGGAAGAAGTCCTCCACCA	AATCTGTGACCTTGCCTGTTG
Genome	gHGL136471	TGTCGGTGGTTATGGGTTTT	TAGTTACAGGGTGCAGCACG
Genome	gHGL136481	GCTGCTGCAAACCTGTTGTA	TCAAATGGGGATTTATGGGA
Genome	gHGL136560	GTGAGGAAGAAGCTTGAAGAAG	ACAACTTCAAACACTCACGATC
Genome	gHGL136848	AGGCAGCTAGCAAAAACCAA	TCATTGCTTACCCAATGATAGG
Genome	gHGL136878	CGGAGGTTGTGCCTTATGTT	ATTGCGCCATGAACCTAGAC
Genome	gHGL136886	CTTGTCAAAACGCAAAAGCA	AGGGAGAGGTTGGTAGCGAT
Genome	gHGL136955	TACAAGGAAGCGCGTGTATG	CCGACCAGTTTGTCTCACAA
Genome	gHGL136994	GCTCCTGCTCTTGCAATACC	TCCTAAGGAAACAGCTCCTCC
Genome	gHGL137004	ATCGCCTTGCATAATGGATC	CCAATGTGATGCTCCTTGTG
Genome	gHGL137006	GCACAAGCAGATGCAATCAC	CTGCGTTTACACGACCAAGA
Genome	gHGL137036	TTGATCTTCCACTGGCATCA	TTTGGCTTTGTCAAATGCTG
Genome	gHGL137062	CGGTCCGAGACTCCCATATA	GAAATTACGATCGTCTTTTCTTTCA
Genome	gHGL137067	CTCACACCCTTCTCCCTCAG	CGAGAATCTCCACGGTGAAT
Genome	gHGL137163	CACCAGCAGTTCTGTCGAAA	TGGACTGGTTGGTAAGTCACA
Genome	gHGL137186	ACGTCAACCGTGTGTTTTCA	GTAAACGGAAGAGACGGTGG
Genome	gHGL137194	TCACCGTCAACTTCAAACCA	CCACTGATGAATCTCGGTCA
Genome	gHGL137393	TTCTCCACACCCACACTTCA	CGTAAACGCATGCAATGATC
Genome	gHGL137424	CACGGAAAAAGATGGTTCGT	AGAGGCATACGCATCATTCC
Genome	gHGL137457	TCCAGGTGCTAAGCCAATGAC	TGCGGAGACATAGACACAGAG
Genome	gHGL137459	CGTCGACTTGAGCACGATAA	TCCGGAAATTGGTTTGAGTT
Genome	gHGL137511	TGCTTTCTCCTCTCCCTTGA	CGTCCTGTGTTGCCTACTCA
Genome	gHGL137548	TGTGGTAGACCCATGCACAT	GGTTTTCAGCGTTATTCATGC
Genome	gHGL137636	CAAGAACAGGAAGAGCAGGG	CTTGCTCTTCCTGAAGACGG
Genome	gHGL137669	TTTGCGTTTGAAAGGACCAT	GAAGCTGGTTGTACGCCTTC
Genome	gHGL137701	CTCAACTAGACGGTGCCACA	TGACACCACTCTTGCTGTGA
Genome	gHGL137749	AGCAAAACGTCAGAGGATGC	CTGGCAGCTTTCAATCAGTG
Genome	gHGL137785	GGCTGTTGATACAGTGAGAAAGG	GACCCGAAATCCGTCTGATA
Genome	gHGL137872	TGGTGATGAAACCAAAGCAA	CCACCTCTCCCATCCATAGA
Genome	gHGL138058	CAGCTGAAATAAGAAGCAAGCA	GCACGTGCTGCTGAATATGT
Genome	gHGL138133	CCAACAGAAGCAAGAGAGGC	GGAAGCAAGGCTTTCCCTAT
Genome	gHGL138147	CCAACATGACTCAACTTGCC	TGCAGTCTGGTTCCTTACCC
Genome	gHGL138153	TAGTCAATGGAACCATCGCA	CACGAGGATGCACATGAACT
Genome	gHGL138203	TTGCTTTTTACCTGCATATCCA	GATTACGTGACAAAGCACGC
Genome	gHGL138210	TGGCCTGTTGAAGTGAATCA	TCGAATATCGTAGCTACCCCA
Genome	gHGL138214	ATGCTCAGCTTCACATTGCA	AGGAATTTCACCATTGGCAA
Genome	gHGL138288	AACCACCCATGGAGTTTCTG	CTTCAATGCAGGAGGAGCTC
Genome	gHGL138373	TCATTTTCCGTATGCCACAA	GAGATCCGCCACGTATTTGT
Genome	gHGL138416	TTGCATGCTCACTGTCACTG	AGCTCTGTCCGGCTCTAACA
Genome	gHGL138440	TTGCGAACGAACAACAAAAC	CGAAGATTCTTCCGATAGCG
Genome	gHGL138441	GTATTGCTTTGAAGGCGTCC	CCAGAAAAGGCTGTATGTGTGA
Genome	gHGL138539	AAGAAGATGGTGGAATCACTCC	AGAAGAGTGGTGGGCAGAGA
Genome	gHGL138569	TGTGTGATTCATGTGCCCTT	TGTACTTGTTCCCAGGCATG
Genome	gHGL138611	TGTAACCGTTGGTTTGGTGA	CAGACATTGGAACCGGGTAT
Genome	gHGL138613	GCTTGCCTCATTGTTTTGCT	AGAGGAATGGCCAACAACAG
Genome	gHGL138650	CACCCGATTGTTTCGTTCTT	AGGTTGAGATGGAACGATCG
Genome	gHGL138658	TGCAAAATGGGAAGATTTGTT	CAGAGAGAATCGAAGGTCCA
Genome	gHGL138801	CGAAGGAGAGAACATGGCTC	ATTGGTGGTTTGCATCCATT
Genome	gHGL138804	TCCAATTTGTCGTTGAGCTG	CTGAAATTCTCAGCCATGGAG
Genome	gHGL138824	GCTCCAACGGGTTCTTGTAA	CTTTGACGAGCCTGGAGAAC
Genome	gHGL138900	ATGGTTTCCTTGGCACAGAC	GGCTGAACAGAAACGAGAGG
Genome	gHGL138903	ATCCCCACATTTCAATGCAT	AAGATTGTCGCCGACTTGAC
Genome	gHGL138929	ACGCTGACTGCTTGTCCTTT	TCCCAAGCCAAAAACAAAAC
Genome	gHGL138976	CCTCTTTGGATGGGCAGTAA	TGCCACCGTACATGGTAAGA
Genome	gHGL138980	ACACCATTCCTCTCCAATGC	ATTCAATGGCCGACAAGAAC
Genome	gHGL139024	TGCTTGAGAAGGGAATCTCAG	GCAACTCGAACCCGGTAATA
Genome	gHGL139108	TCTCCAGAGTTTGGTGTCCA	CAGCAGAGGTTCATCGTCAA
Genome	gHGL139132	TTGGTCTTTGTTTGCTTCTGAA	TGTGGTTTCCGTTGATCTGA
Genome	gHGL139151	ACCTCCTCAGCTGTGCTTGT	TGGGTTGGCTATGATCTTCC
Genome	gHGL139156	CACATAGGGCAGCTACAGCA	CAGTGCGTTGATGCAAGACT
Genome	gHGL139162	GGAGTCAGAGGCTGTTACGG	TTACCCTCTCCGTCGCTCTA
Genome	gHGL139173	TGCGACTGAGGAGGAGCTAT	CAATTGCCTTGATTTCGGTT
Genome	gHGL139212	TTCATCCAACACAAATCACCA	TACCGTTTTGCCGACACATA
Genome	gHGL139235	TGCCTTCTTTCATTGCATTG	ACCAAGAAGGCTCGTTCAGA
Genome	gHGL139286	CTTGTGTGGTCCATCTGGTG	GAGAATGACGGGTTTCTGGA
Genome	gHGL139364	TGACCAAGTTGAACTTCTGAGC	TAGCAAACAATGGAGGGGAG
Genome	gHGL139488	GGAATTCTGCAAAATGCCAT	TGACTATGGTCGACAAAACGA
Genome	gHGL139710	AAACCCGGTTAATCCTGACC	TTTTCAGACGACGTCGATTG
Genome	gHGL139747	GCCCTTTGAGTTACGTTTTCA	GGAAACTTCGAGCAGCTCAC
Genome	gHGL139789	CACCACATCACTGCATCCAT	TGGACAAAACCTAAACCCCA
Genome	gHGL139836	TGGAAGAGGAATCTTAGCTTTCC	TACTTTGCCTCCCTCTTCCC
Genome	gHGL139857	ACGTACCAAACCGAACCAAG	ATGCTTCCACTTAACCGTCG
Genome	gHGL139867	CTCTCGGTTTTGATGTGCAA	GTGTCCCCTTTTGATTTCGA
Genome	gHGL139982	CGTCGGTCAAGTAAGAAAACG	ATCACCCACTTTAACCGCTG
Genome	gHGL140146	AAAAACGGGTTTGCTGTGAG	GGAGCATTTTTGTCAGTGCA
Genome	gHGL140151	AAATCAGGGCACGAGATCTG	AATAATGCAGCCATTACGCC
Genome	gHGL140162	TTTCGTGGTGGAAATTGGTT	TCGTGCCGATCTCATAGCTT
Genome	gHGL140164	TCTGAATCCAACCCAGGTTT	GGGCAAACAGAAGTCGTCAT
Genome	gHGL140210	ACCACCAAGAATCCATGAGC	AGACGCGGTGCAGAGTAATT
Genome	gHGL140241	AGTTGAAGTCCGAATGTGCC	CCCTTTTCGAACATTTGCAT
Genome	gHGL140252	TCAAGATGTGCTCAGGTTGG	CCGGAATGTAAACAAGAAGCA
Genome	gHGL140256	TGGGCATTTGTTAACTTCCC	TAGACAATGCTCATGCCCTG
Genome	gHGL140481	CGCGAAATCAAACAGCTGTA	CCGTACAAATCTCAGCCGTT
Genome	gHGL140488	TTTGCAGTGGACAGAGTTGG	AAACCCTCCAATCCCAATTC
Genome	gHGL140583	CCGATGGAATACCAGATTGG	GGGTGAGAAGCAAAGAGACG
Genome	gHGL140837	CCGCTTGGAATATTATTTTCGA	TGGATGATTGATCATGTCCAA
Genome	gHGL140871	CGTCGGTACTCTTGGACCAT	GCCGAACCAAAGTTTTCAAA
Genome	gHGL140925	TTTGTTGAACACCGCCATTA	TGGAGGAGAAACGTACAAAGA
Genome	gHGL140939	TCCTGCCTTTAACCAATTGG	GGGTTTGAGAAAGCATCCAA
Genome	gHGL140989	CATGTTGATCCTGCATCTGG	AAGCTTCGCTAGTGCTGAGG
Genome	gHGL141015	ATTCTCATCCTCGGTGCTTG	TCCCTTGTGATCCCTGTCTC
Genome	gHGL141021	CCAACAGTGAACGAACCCTT	TGTCTTGTTTTCGTTTTGATGTTT
Genome	gHGL141275	TTGATCGTTAATCGCTCTCTC	TACTTATTACTTCCGCATTACG
Genome	gHGL141320	TGCATGAGAGCATCCATATCA	ACCATTCTTCTGACCGTTGG
Genome	gHGL141346	TTGTTTGTCACCCGTTTCCT	CGCATTACGGCATATGTCAT
Genome	gHGL141423	TCATAAAGGTTGCATGCCAA	TATTGCAGTCCAATGTCCGA
Genome	gHGL141512	TCATACCTATCATGTGGCTCTC	CAAACATCCGCGCAGTTG
Genome	gHGL141562	TTTTTCACGCGCAATAATTG	GACACCTCTTGCTGCACAAA
Genome	gHGL141664	TGAATTCTTCGGTGAATGAGC	GGAGGGAGATGAAACAGCAA
Genome	gHGL141861	TCTTGTTTTCTGCAGTTTGATCA	CGCGAAGACTGAGCTAAACC
Genome	gHGL141901	CATCATTGTAGGCATGGCAC	GTTTTGGCTGGAAATCCAAA
Genome	gHGL141924	GAACGTCGATCAAAACACAGAA	TATTACATGGGCGTTGCATG
Genome	gHGL141990	CCTCCTGGTCCCAAAGGTAT	GACATGATCTGACGGTGGTG
Genome	gHGL142021	TGCTCCACACAAGATATTGC	CATGTCGCTGGTGCTATTG
Genome	gHGL142024	TGACTCGTTGCTTGATGACC	TGGTTTCATTTGAAAGAAACACA
Genome	gHGL142026	TTTTCATCCGCGCTAAAGTT	TTGGCCAACACAAAATCTCA
Genome	gHGL142040	GAACGTGTGAGTGGGACAAA	TGTCTCCCTTTTGGCTGAGT
Genome	gHGL142051	TTCTTGGTGTCTTTGGTCCC	CAAGGAGTTTCCTCAGCCAG
Genome	gHGL142122	TCCGGTTTAATAGCAGACCG	TCCAAACTTCCAAGCAAACC
Genome	gHGL142178	GAAGGATCTTTGGCTTGCTG	CACCAGAGCACAAACCACAG
Genome	gHGL142331	CGTTCACTTGGCACACAAAC	ACCCTCTCGACCAACATCAC
Genome	gHGL142349	GCAGTAGATGGGTCAAGCGT	TCCATGGATGCATAAGCGTA
Genome	gHGL142455	AATGGGCAGATCGATTCAAG	TGGTCGAAGGTTGGACCTAA
Genome	gHGL142458	AACTGATCCCATCCCCTACC	TGTGTTTGATGACCCTTGGA
Genome	gHGL142479	CTCTTTAACCCAATTGGCCA	ATCCCGCCGATAAATAGCTT
Genome	gHGL142484	TCCATGGTTTGGTTCCATTT	AACTGGTTCTTGTCGAAGCG
Genome	gHGL142516	GCAGGGCAGAATCATAAAGC	TCATCATCCACACAGTCCTCA
Genome	gHGL142535	CGTGTTTCCGATTTTCGATT	ACCCTTGTCATTGTGCCTGT
Genome	gHGL142635	CCACCTGCTCAACGACCTAT	AAGCTCCTTGAACCTTTGCA
Genome	gHGL142657	CTCCACGGTTTTGTGTGTTG	GTTCGAGTTGGGAGCAGAAG
Genome	gHGL142754	TCGCGAGCTCTTGTTTTGTA	CATCCATCGAATTTGATCCA
Genome	gHGL142775	GCTCCAAGAACTTGTTGCCT	CCCATGATCTTGTTGTGTCC
Genome	gHGL142778	AACAAAAGCAGCGGAAAAGA	TGGGTCAATCTCTGGAGGTT
Genome	gHGL142795	CAAGGGATGCCATTACGAGT	TGGTCATGTCAGCCTCTCTG
Genome	gHGL142879	TATATGCAGCCGACAATCCA	AGCTGACCTTGCATTATCCG
Genome	gHGL142880	GGGGCTAGACAATAAACCGA	GCTTGGAGAATTCACGTGGT
Genome	gHGL142974	GACGATTGGAAGCCAGGATA	CGGAGATGATCCTCGTGTCT
Genome	gHGL143010	TTCTCACCAGCTTTGCATTG	AATAGCCCTTAGCCTCTGGG
Genome	gHGL143017	ACTGCAGAGGCGAAACTGAT	CAGGAGATTCCACCACGTCT
Genome	gHGL143096	ATGTTCCACCCATGTCACCT	TTCAAGAAATGCCAAATGGA
Genome	gHGL143106	TCCATAAGCTCCGATGAAGG	TTTTACCGGTCTGCAATTCA
Genome	gHGL143165	GCACGTGTTTCGGGTATTTT	TGTCCTACGAGAGTTTGCGA
Genome	gHGL143195	TCGATGTTGGTGCGTTTAAA	TTGTCAATACCGATGATGCAA
Genome	gHGL143253	GGCAATGCCACTTTCATACA	GACCAGACTTCCTCTCGTCCT
Genome	gHGL143258	TTGCAACGATGGCACTACAT	TATGGCAAACGACCTCCTCT
Genome	gHGL143411	CACCAGCATGAGCATCAATC	GACGGTTCCTTGTTCGGTAA
Genome	gHGL143454	GGTTGCGCTGGAGATACAAT	GCACTATGGAAGCATGCAGA
Genome	gHGL143482	TGGATAAAGATCTCGGTCGG	TTATTCCCGCTCTTCTTCGA
Genome	gHGL143500	TCGCCTAACCAAACAAAACA	GACATGGAGATGCCCATCTT
Genome	gHGL143525	TCAATCCGAGGCTGATAAGC	CCGAAGATACTGGCTGCTCT
Genome	gHGL143584	ATTGGGGAAGGAACTTTTGC	CTTTGTCTTGCTTGCCATCA
Genome	gHGL143619	TACATCTGCAAGCTTCACGG	CTCAATGCCAGGACTAACAGG
Genome	gHGL143621	TCACCACATGTCACCAACAA	GGCCAAAGTGGAAGTGTTGT
Genome	gHGL143685	TGTCGACATGGTATATGAAACCA	CCATGATGGAGGACACATAGG
Genome	gHGL143723	AACAGGAACAAGAGCTGGGA	ATCGCAGAGTCTCAGGTGCT
Genome	gHGL143736	TTGCACCAGTTTCAATCCAA	CAAACTAGCCTTCGTCTCCG
Genome	gHGL143752	CTGCTTCAGCTACCAAACCG	TCTATGTGGGTGGTGCGATA
Genome	gHGL143761	ATACACACACGCCAAGGACA	GTTCTTGTTGCCGCTTCTTC
Genome	gHGL143862	CTGGTGTTGGCCAATACCTT	CCATTGCCTGTGATAGCATG
Genome	gHGL143863	AGTGTTACACGCAGCTGCAG	ATGTTCAGGTTTCGTCCTCG
Genome	gHGL143880	AAGTTTGGTCTCGATTCCGA	TGAAAACTCTACCAAACAGCAGG
Genome	gHGL143913	AAAACCAGGGCACATCTCAC	GGCATTGGTCTCCCTACAAA
Genome	gHGL143992	TAGGTTCCCTGAAAACCGTG	GTGCGACCATTACTCCTGGT
Genome	gHGL144063	GGAGTGGGATATAGAGGGAGAG	TGCTACAGAGCTATCTAAGGTC
Genome	gHGL144072	CCAGCCCAATACTCTGTACACA	GACATGGGCCCTTTCTATGA
Genome	gHGL144118	GAGTTGCGGTGATGATGAGA	GGCTAAATTCCAAAGCCCTC
Genome	gHGL144137	CTTGCCTTTTCAGCCCTACA	CAATTGGCATCCATATTCCC
Genome	gHGL144186	AAAAGCGAAGAAGCAATCCA	CAAGCCATGACATCACCTTG
Genome	gHGL144208	AGGTCGAAAACCCCAAAACT	GACGATCCATGGAGCTCTGT
Genome	gHGL144213	GTCTCTTTTGGATGGATCCG	AAATTTGTGGAGCTTGTCGG
Genome	gHGL144257	TCTGACGATCGAATCCCTTC	GCTCCTTCAATTCACAGGGA
Genome	gHGL144280	CCGAGGTTCTTCCATCGTAA	CCAAGTTTTGTTGCAGCTGA
Genome	gHGL144332	ACACAATTTGGATTTTGGAGAG	ACTTCACTCGAACACTATACTC
Genome	gHGL144358	GCCAGTCTCCTTCCTTGACA	TGATGAGCCTTCTCAACGTG
Genome	gHGL144509	TTAGAGCACGCAACATGTCC	GCCTGGAGCATGAGAAAGAG
Genome	gHGL144559	TGGACGACAACAATTTCCAA	TCCTGCAGAAAAGAAGGCAT
Genome	gHGL144659	AGACAACCAGCTCGCCTAAA	TATCGACATTTGCGCGTCTA
Genome	gHGL144686	AGGAAACCGGTTCACGTATG	ACTTTTGCCACCACCTTCAC
Genome	gHGL144695	AGAGTCATTCCTTCTTCTCCTC	TTCTGCACCACCGTATCTTG
Genome	gHGL144705	ATGTGTGTTTCGGCTCAGCT	TCGATAAGGCCAAGTCGAGT
Genome	gHGL144730	GGGTTTCTAGAAACTCGGCA	AAGTGGATTCCATGGTCAGC
Genome	gHGL144859	TTCCGCTTCTTCAACATCAGTC	AATGAGGAGGAGGATGAGGATG
Genome	gHGL144868	GCAAACAATGAAAGCTGCAA	TCGGCCAGGATTTGTTCTAC
Genome	gHGL144885	ATTTGGTTAAGGTCCCCAGC	TGTTGTTTCGGAACATGGAA
Genome	gHGL144888	CTGTGCCTCGATGTCTTCAA	CACGCTGCCACTAGTGTCAT
Genome	gHGL144895	TCAGAATGGCGCTGATGTTA	CAACCTCTCTGCCTTCAAGG
Genome	gHGL144908	TCTATGTGTTGCCGTTTCCA	AACTTCAACGCCAGCCTAAA
Genome	gHGL145287	CCATCCACGCTCAAAAACTT	GAGCTTCCTGGATGTGTGGT
Genome	gHGL145363	ATCGTTGGAAAATCTTTGCC	CACCTTCCCTATCCTGGGTC
Genome	gHGL145408	GGGTTTGTCGCATTTTGATT	GTCTTCCCTGATGCCATCAT
Genome	gHGL145493	GTTGTGACAGGGCAATCATG	TGACCTTAGGTTGGGACCAG
Genome	gHGL145495	TTGAGAATGGCGGGTAGATC	ACTTACTTCCCTGGCCAGGT
Genome	gHGL145630	CAAGATGCGTCTCCTTGTCA	AAGTTCCAGCCAAAAGCAGA
Genome	gHGL145635	TGCGATCTGTAGCTACGACG	CCGTTCGGACAGTCCTTTAA
Genome	gHGL145661	CACCAACCAGAACCATTTCA	GGCCCACTAGAACAGTGCAT
Genome	gHGL145668	TCGAATTGAATCCCGAGAAC	CCACAGGCTCCCTCTGTTAA
Genome	gHGL145793	AATGCTCGGACAAATGCTTC	AAGGCCCTTTAGACCCTTCA
Genome	gHGL145940	AATAATTTCGAGGCAGCACG	CCCATGATCGGTCTTTTTCA
Genome	gHGL145981	GGCGTGCCTCTATGATCAAT	ATCCAAGATGGTCTTGTGGG
Genome	gHGL146125	ATGGCAATGGTAATGGCATT	TGCGGTAACATCATTCCTCC
Genome	gHGL146126	AACAACCGTCTCAAGTCGCT	TTTCTCCCCTGTTTCTCCCT
Genome	gHGL146168	CACGAATCGCTAACAGCAAC	AAGCAGATCACTGGTACGCC
Genome	gHGL146192	CCGTCTTCAGACATCATTATCC	TAACAGTGTTGAAGTGAATTCG
Genome	gHGL146218	GGACCGCCATGAATGATTTA	GCGACTCGACCCAAATAAGT
Genome	gHGL146224	AACATTCGCATCAGCAACTG	ACAAATGTGCCCACCACTTT
Genome	gHGL146234	TGTACTTAGCAGGCACACGC	ACGCGGACTTGAAGACTTGT
Genome	gHGL146320	ATTACCGAATCCAAGCATGC	GAGATGCATGAATCTTCGCA
Genome	gHGL146332	CCAAGTTTCGTTCCAAAGGA	GCTTCTTTGCAAGCTGAGCT
Genome	gHGL146435	GAAGCTCGACACTCGTTTCC	TTTTCTTTATACGCGCCTGC
Genome	gHGL146473	TGCGCCAATATACACACAAAG	AGAGGTGGATGATGGCTCAG
Genome	gHGL146498	ATCCGTTTGCTTTGATGGTT	GTAGACGCTTGGGTCAGCTC
Genome	gHGL146500	TCCGTGAAAGCACCTTTCTT	CTCCCGTTTTGTCATTGCTT
Genome	gHGL146638	GTGTGGGAAGCTACTTGGGA	GCCGTTGTAACAGCCAAAAT
Genome	gHGL146705	ATTCAAAGTGGAGGCAATGC	TGAAGCCAAGAGGGAACTTG
Genome	gHGL146710	CTAGACGAGTTCGCTTGCGT	CATGTGCTTTGCTGGTCACT
Genome	gHGL146884	CTTAAAAGCAAGCGGTCCTG	TTGGTGAGGCAGAGGAAGAT
Genome	gHGL146914	TTAAGGGATTACAATGCCGG	TTATGGAGGTGGGAAGATGC
Genome	gHGL146924	ACATATGGCTACGCTGCTCC	CCTGTTATCGTCCAACGCTT
Genome	gHGL146982	TCCGGTGATTTACCCTTCAC	TTCTGATGAATTTCCAGCCC
Genome	gHGL146993	CAGCAGAAACAGGAGCATCA	CGGTTTAAACCAACCCTTCA
Genome	gHGL147017	AATGCACTGCCAAACCCTAC	CAAGCCTCTCTTCAACCAGG
Genome	gHGL147032	CCAAGACTCAGATCCGTCAA	TCGCTCACCTAAATTTGCAA
Genome	gHGL147057	CTCCATTGTTTGCCTTTGGT	CAAGGCAAGTTTCAAGAGGC
Genome	gHGL147141	GCCATCCCTGAAGTGTTGTT	CCAACAGGAGCTGGAAAAAC
Genome	gHGL147156	TGTAAATCCGGCAAAGAACC	CTGAAACCCTATTGCCCAAA
Genome	gHGL147238	TTGTGGATTCGCTTGTACCA	AGTTCCTGCAACTGGTGGTC
Genome	gHGL147329	TCCGTTTGTCATAACCTGCA	CACATGCCATGTCTTCTCGT
Genome	gHGL147413	CGTTACAAAGTGTGGTTGAGGA	CTTTCAGTGGAGGCCTTGAG
Genome	gHGL147472	GGCGTCAGGAACAATGGTAT	TTTCAACTCCTTTTCTCTTGCC
Genome	gHGL147481	CACCACCAGAACCACCTTCT	TCCCCATTGTGACGTTCATA
Genome	gHGL147502	TCTCTGGGCTACCTTCATCG	AAGACGACTTCCATGGATGC
Genome	gHGL147503	ACCGTTGCAACCTCAATTTC	TTCTTGTCGGTTTCAGGGAG
Genome	gHGL147508	CGGACGCAGGTAGCATTTAT	GGCTAGAACCATCCGACAAG
Genome	gHGL147519	CCATTCGGATATAACCAATGG	GGAGGGTTTGTCCATCAAGA
Genome	gHGL147582	GTTCATCTCGCTTCGGTCTC	TTGTGAGATCGTGGAGCATC
Genome	gHGL147734	TGGACGTCTATTGGGTGTGA	GTCATCACCTTGGGAATGCT
Genome	gHGL147775	CTTCAACGAGGGCAGAACTC	TCAAGCTCGTCATCGTCATC
Genome	gHGL147815	TCTCGTCCAAGAAGGAGCTC	TCCTTAGTGTTCTCTGGAATCAGA
Genome	gHGL147844	TCCTGGGTAATTTAGGCATAAG	GTTTTCACTCACCACCATTTTC
Genome	gHGL147870	CAACAACTCTAGGTGCATCCAA	GATGAACATGACCGGCTTCT
Genome	gHGL147888	TTGGGGAGGTTCAGTGATTC	CCAGCAGTTCAGGTAGCCTC
Genome	gHGL147988	TGTCGTCCTTGTGAACCAAG	AGGGATGCTCACTGGTTGAC
Genome	gHGL148047	TTGCATGGCTGTGAAGACTC	AAGGGCACATGAATCACACA
Genome	gHGL148099	GTGGTCGCAATGTGTGAATC	GGAAGTTGACATGAGGTGCA
Genome	gHGL148116	ACATGTTCATGACCCAACCA	GATGCCCAAACAATTCGTCT
Genome	gHGL148197	CCCTGGAGACTGCAAAGAAG	GTGAGGGGATTCTTGACGAA
Genome	gHGL148266	AAGCTCGTTCCCGTACTTCA	GATTAGCCGTCACCACCACT
Genome	gHGL148269	AACTCCGGAGAAGACAAAACC	CGTTCAAAGCCTCAGACCTC
Genome	gHGL148449	TGTGTCGTGGATTGAATGCT	CTGGAAAGGCACCAGTCACT
Genome	gHGL148508	ACTCTGGTGTGACCTCCGAC	TCCCATCTGTGACGTCACTC
Genome	gHGL148544	CCAATTGAAGTTGGTGAGCA	TTGGTGGATGAATCAGCTGA
Genome	gHGL148557	ATTTCCTTTGTCGTTCTGCG	CATCCGTTTCTCCGTTTTGT
Genome	gHGL148628	CGAAGACGAGCTTCACCTTC	GACGGTGACAGGACTGTTGA
Genome	gHGL148653	CAGGTTTTCGAAATTCGTCC	CGATGTAAACCGGGTAAACG
Genome	gHGL148688	TTAGGTCGCTGGTTCGATTC	CATCCACAAGTGAAACGTGTC
Genome	gHGL148836	CTCCAACAGCAATCAGACGA	TAATCCCTAAGCGTTGTGCC
Genome	gHGL148891	CCAACCCACAGTGACCTCTT	GCCTTCTTTGGGAAGACTCC
Genome	gHGL148944	TGTCCCACTTTGCAGGTAAA	AAGACATGGCTTTCGCAGAC
Genome	gHGL148985	ATGCGAGAGACATGCATCAA	CCCACCAGTAGTGCTCGTCT
Genome	gHGL149059	TGCATCCCATCTAGCTACTGC	GGACACAGTGCAACCTCAAA
Genome	gHGL149097	TCTTTACGGAAACCACAGCC	CGTGCCGTAACATACCACTG
Genome	gHGL149202	TGTGAGTCACTATTCTATACGC	ATCTTTTGTGTGAAATGTAGCG
Genome	gHGL149205	TCCAATCATGAAGCATACGC	TCCCAAGAGGAGATGCTATCA
Genome	gHGL149280	TGGGATTGCCTTTAAAGCTG	ACAAAGGGTGTGGAAACTCG
Genome	gHGL149343	GTGTTTTGACCCTGACGGTT	CTTCTCAAGGTGGCTCGAAC
Genome	gHGL149445	AAACATTGATGCAGACGACA	CACAATTTGGTCAAATGCAAA
Genome	gHGL149540	GCAGTCACTGCCACAGAGAG	GGGTTCCGATCTGAATCAAA
Genome	gHGL149586	CCAGCTTGGCTTATTGCTTC	ATGTAAACGCTGCCATTTCC
Genome	gHGL149601	AGGAAGCATTGGAGGAAGGT	TTATCAGACGGTGGAAAGGG
Genome	gHGL149742	GCGATTGATCCGATGAAGAT	CGCCTATTCATCTCGTCACA
Genome	gHGL149760	ATTGGCGATCTCCAAAGTTG	TGAATCAGATCAGGCACATGA
Genome	gHGL149872	GGCCGGGTAGGTTTAGAATC	AGAATCGTCCCTTCGTTTCC
Genome	gHGL149920	TCTTCCCGACGTTAATGGAG	TGAACCGAATTGTGACCAAA
Genome	gHGL149966	AACACGACAACCACCACTCA	CGGTGATTAGCCACTTTACCA
Genome	gHGL149981	GCCACTGCCCTCTGGTACTA	GGTTTTTGCCATTGGAAAGA
Genome	gHGL149982	TCCTCACCACTCTCATGGGT	GCTCACCAAAAAGCTCTTGG
Genome	gHGL150002	TTTCATTCGTCCCTTGGTTC	CAGAGCAAACCCTTGAGGAG
Genome	gHGL150005	AAACAAAATGTTGCTTCGCC	CGTATGCGATGACTTGACGT
Genome	gHGL150049	TGCATGTCTTTCACGTGTTG	CCAAAAGAAGGGCAAGTTGA
Genome	gHGL150106	TCTCTTTCTCGTTGTGCAGG	CATGAGAGGTCTGCACTTTTTG
Genome	gHGL150152	AATCACAATGCCCTCCTCAG	TGCATGCAAAGAACAACCAT
Genome	gHGL150247	ACCAACCATCATTCCACCAT	GAGGCTGTTGGTTTAGGTGC
Genome	gHGL150292	CCCAAATGGTCTACGCAGAT	AGTCCATCACCACCAAGGAG
Genome	gHGL150364	GCCAATCTTGTTTTGTCGGT	TTCCTCATCCTCTGTCGACA
Genome	gHGL150501	TCCGGATGTTCCTCCATTAG	GTGGTTGCTGAGCTCATCAA
Genome	gHGL150569	AGCTTTGCAACTCTTTTAAACC	GTTCGGATGATGAATGATGATG
Genome	gHGL150642	GTTCCAGCCATCGTTGAGAT	GCTCTGTCTCCGGTTCAATC
Genome	gHGL150677	CCCCATCTCTCATCCAGAAA	GTCGGAACCTTCACATTGCT
Genome	gHGL150678	AACGTTCCAGATGGCAACTC	ATTCTAAGCCGTGTGCATCC
Genome	gHGL150850	GACTCCGCGTCAAGTTTAGC	AGAGGAGACCGCATTGAGAA
Genome	gHGL150932	CACCAAGAAGCCATCCTGTT	ACGCAACCTCTCTCAGCCTA
Genome	gHGL150944	AACCTGCGTCTACACTGCCT	TTCCAAAAAGAAGGAGCGTC
Genome	gHGL150947	TGAAAAATGGGGTGGTGATT	GGCTCAGTGAGTGTTCCACA
Genome	gHGL151074	CGTGGATGGACTCAACAGTG	CCAAAGAGGAGCCAAGTCAA
Genome	gHGL151138	CGATTTCAAAACCGCGTTAT	ACGTCTTTGAGCTCGTCGAT
Genome	gHGL151157	GTTCTTGTGCGAACTCTGCA	CTTACGTCGGCGTCTACGAT
Genome	gHGL151163	TCTTTGAGTGCGACCTCCTT	GTTTAGGCCCTGCAACAAAA
Genome	gHGL151262	TGAATGATCCCATCTGTCCA	TTGTTGTCCCACCAAGATCA
Genome	gHGL151392	TGCGTGACATGTTATGATTCG	TTTCAAAAATATCTGCCGGC
Genome	gHGL151417	TCCCTCAGGGCATCAGTTAC	AAACTCGAGTCTACCCGCAA
Genome	gHGL151461	GGAAGGTACCTGGTTGTTGG	TGGATGGTCATATCGGGAAT
Genome	gHGL151467	AAAGCATTAACATCCGACCG	CGACGTACTTGCTCCTCTCC
Genome	gHGL151523	TGGAGCACTCCCATTTTCTC	CTGGTGTTGTGATGGCAAAG
Genome	gHGL151528	TCTTTTCCCCTGCAACAAAC	TACAACTTCGTCATGCGCTC
Genome	gHGL151550	TCAGTCCACTGGGATCCTTC	TTTCAGCCATTTACACGCTG
Genome	gHGL151569	CGGGTACTTCCTGTCCCTTT	CATGGGAGAAGCCGATCTTA
Genome	gHGL151624	GGCCACTTGGATTCACTTGT	TCACCTGGACTATTCGGAGG
Genome	gHGL151642	ACGTATTGTCTCTCCTCTTGAG	AAATGAACTTTGCCTTCCTCAC
Genome	gHGL151675	AGAGACAAGTGGCAGCGAAT	ATTTCACGGGAAGAAACACG
Genome	gHGL151717	TCTCTTTCAACGTGAGCCCT	ACCGAACCAATGCTGATTTC
Genome	gHGL151718	ACAACGCTTCAAATCTTGGC	CACGCCTCGTAACAACTCCT
Genome	gHGL151758	GCAACATTGGACGATGAATG	TCCTTGCTCGAAAATACGCT
Genome	gHGL151761	GTAAGCAGAGCAACTACACAAC	GCCATGAGAAACTCTCTTCAAG
Genome	gHGL151789	TCCTGCGAATCAAAGTTGAA	AGTTTCCATGTCCGAAGACG
Genome	gHGL151814	TGGTGCTTATGCTACGCTTG	GGGACGTGGATATCTCTGGA
Genome	gHGL151837	TGTATTTGGTGGCTGTGGAA	ATGGTGGATTCCCAATCGTA
Genome	gHGL151841	AAAGATGTTCCCTGCTGTAATAAAA	CACTTCTCGTTGCTTCCTCC
Genome	gHGL151954	ACCCCGAAGCTTAATGGTTT	ATTTGTATGCGGGCAAGAAG
Genome	gHGL151964	TGATGCACAATCTCTTCATCAA	GATCACCACATTTTTCATTCCA
Genome	gHGL151967	ACATTTGCATGCGTGAATGT	CGCCAAATTTGTTCATTGTG
Genome	gHGL152084	TCTCCCGGTTCTCTTCTTCA	GGCCTGCTCGATGAGTAAAG
Genome	gHGL152269	CACTCCACCAATCATATCAGGA	GCACATGCCCTTACTCGTTT
Genome	gHGL152303	TGGTCCACAACTTCGTTGAA	CGATAACTTCTGCCTGCACA
Genome	gHGL152317	CCAATGGTCACTAACAGCTTTG	GGACCCACCAATAATTTGTCTC
Genome	gHGL152375	ACCTAATGATCGCTTGAGCC	TGAGATTGATGTCTGGAGCG
Genome	gHGL152400	TCACCACACACTCAATGCAA	TGATGGCCACGTCAGAGATA
Genome	gHGL152648	GCTATTGCCAGCTCATCCTC	CTTGCCAAGTTTATCGCCAT
Genome	gHGL152698	TAACAAAGCTCAATGCACCG	CCTCAGAGGCTTCTTCTCGA
Genome	gHGL152765	CGTGTTAGCATTGGTCATGG	TTCTTCCCCTTCTTTGAGCA
Genome	gHGL152874	GGAGGAGGCTGCTGTGTTAC	CAGTTGCTGTTGACGCAATT
Genome	gHGL152895	CGGATCGGCGTGTACCTAC	AGAGAGGGATCGAGATGAATGG
Genome	gHGL153001	ACTCTTCCTCCTTGGGGAAA	CCGTTGAAGGAATGCAAGAT
Genome	gHGL153066	CTGATCCTGACACCACCCTT	ATGATGATGAGCGTTGGTGA
Genome	gHGL153068	GCAAGTGTCTCCCACATCCT	ATCGGTAAGGACGGAGCTTT
Genome	gHGL153076	TGGGTTAGGAGAGTTGGTGG	GCCGAGAACAAAGTGGATTT
Genome	gHGL153088	CTGGCCTTTTGTATTAGCGC	CAAGATGGCAGAGAGTTGCA
Genome	gHGL153130	TCCTCGTCTAACGGTTTTGG	CTGAATCCCCTCGTTGGTTA
Genome	gHGL153173	ACTTCGTTTCACCACCGATC	AGAAGCTTTCGTAGGCCCTC
Genome	gHGL153181	TTAACCATCTCCAGGCTGCT	AAGACGTGTCACTTCCCCTG
Genome	gHGL153372	GGACCTGACAAATTCACATGG	TGGGAGCTTGAGGATGAAGT
Genome	gHGL153454	GGCAAACTTTTCTCTCATATTCG	GACCTGTAGGGTTTGAACCAG
Genome	gHGL153493	TGGTTGTGGCTGGAAATGTA	TTCTCCAAAACCAAACCACC
Genome	gHGL153583	ACAAAAGAGCTCGACCCTGA	GGAAAGCACATTGGAGGATC
Genome	gHGL153589	GATGCACTTACAGCCCAGGT	CAAACCATTTGGCTCGTTTT
Genome	gHGL153675	CTTTTTATACCGCTCGCTCG	AAAACGTGGTCCATGCATCT
Genome	gHGL153741	TTCTGCATTATGCTGCAAGG	GGAGGCCCCTATTGATGATT
Genome	gHGL153779	AAAGAGCGTTCTCTGCAAGG	TGTGAAGTTGGCTGACGAAG
Genome	gHGL153784	TGCATGAACTACCCAACCAA	ACACAGCTGCTGGAGGAACT
Genome	gHGL153917	AAATGACAATACGAGACGTTCAAA	CCCATTTCATTATTTTGCGA
Genome	gHGL153925	ATGACCGTGAGCGAGTTTCT	TGACCAACAACAATCCCAAA
Genome	gHGL153964	GTCTTGGGATTTGTGGCCTA	GGGCGTGCTCTTTAAGTTTG
Genome	gHGL154037	GTGCTGTGACTGGTGAGCAT	TTGGGGTTTAAGACACTGCA
Genome	gHGL154157	CATGTACCATCATCCGACGA	GGATCCCCGTATCAGCTTCT
Genome	gHGL154195	GGCTCATTTGAATTGCCACT	TTGCAAGCCAAATCCTTCTT
Genome	gHGL154233	TGGACAAGACGAGAAGGAGG	CCACGGCCTCTTCTTTGTAA
Genome	gHGL154239	ATAGGCGGTTGCTCCTCTCT	AGAAATCACAAGGGTGCAGG
Genome	gHGL154362	CCGACTCCCTTCACACAAAT	CGACGAAGGAACAAGCTTTC
Genome	gHGL154419	TTTCTGCAGCAGCCCTTAAT	ACTTGAGTGCCCCCTTCTCT
Genome	gHGL154498	CGTCGAGGGTCTTGTCTAGC	CTCGCTCAAAACAAACGTGA
Genome	gHGL154509	CATTGCCATTTCTTGGTCCT	CGTGCTCTTTGCTTCATTCA
Genome	gHGL154531	TGCTCATCAGAATCAGCCAA	ACCAGCTTGCGAATCCTAGA
Genome	gHGL154546	GTGGATGGGTGTGTCTTCCT	GGACCATCTTCCTTCATCGA
Genome	gHGL154614	AGCCAAAGAAGCTTCAGCAG	GGTGAGGTTGAATCCGTGAG
Genome	gHGL154698	TTGCAGGTTCCTCTTTCCAT	TCTTCTGCAATATCACCCCC
Genome	gHGL154703	TTGGCTCATCTCCCATTCTT	TTTGCCCTGAAACATCCTTC
Genome	gHGL154708	CCCTTCGAGCTTTCAATCTG	CCCAAAACCTTCTGAACCAA
Genome	gHGL154762	CGAATCCAGGACAAACCAGT	AGCTTACGACCAGTGCACCT
Genome	gHGL154838	AGCGCATTTCATCTCTCGTT	CAGAACGGTTGTTGAGCTCA
Genome	gHGL154848	TACATCAATCCGGTCGTCTG	CCATCTGAATCGAAACACCA
Genome	gHGL154989	ATCATCCAACAACCACCCAT	TTTTGCCCAAAGATAAATCCA
Genome	gHGL155014	AATGGCTGTTCTGTTGGGTC	AACACCAAGGCTCTGGATTG
Genome	gHGL155069	GGATCTAGCTCGTGGTTCGT	AAGGTGGGTCGATGCTTTTA
Genome	gHGL155109	CACCAGTGGGACAAACACAG	GTTGCCAGAACATTGCAAGA
Genome	gHGL155136	GGTGGTAGGCATCAACGATT	CCAAGGCCCAAATCAATAAA
Genome	gHGL155148	TGTGTCCATCTCCAAAACCA	ATCACCATCTTCCCTCCTCC
Genome	gHGL155160	TTTGTTGGTTTGCATGTGCT	TTCAACATATTGGTACGCGG
Genome	gHGL155168	AGTTCCGTCAGTCGCCTCTA	AGGGTAGTTTGGGGATTTGG
Genome	gHGL155169	CATGCATGTGATGGTGATGA	TTTGAGTCGGTTTCTTTGGG
Genome	gHGL155211	GCTGAAGTCTCCGTAGCTGC	TGGACTACATTGGCCACAAA
Genome	gHGL155343	GCTTCATGACATCACTTTCCAA	TTCTAACTGAAAACCGAGCAAA
Genome	gHGL155465	TGCGATTCCTTACCTCAAAAA	TTGAGAGCCAACCATTTTCC
Genome	gHGL155481	GGGCAAAACGGAAACTGTAA	TTGCATCTCCATGACTGCTC
Genome	gHGL155497	CCCTCCTCTTGATCGTTTCC	TTGGCATCCCAAAGTAAAGC
Genome	gHGL155508	AAGGCTGATCGATGGAAAAA	ATGGCAGGTAGGTTCGTTTG
Genome	gHGL155517	ACCTTGACACGAAGCCTTTT	TAAAGTAGCAGCAATCCCGG
Genome	gHGL155520	ATTCCCAAACGGTCACAGAG	ACAGCGGAGGAATGAAAAGA
Genome	gHGL155535	ATTTTGTTGGCTCCCTCTGA	CGTCATGAACCGCATGTAAG
Genome	gHGL155589	AGGCAAGCATCTGCAAACTT	GACCGTATCCAAAATGGTGG
Genome	gHGL155602	ACTGATACTGGCCTGCTGCT	CATGCACTCCCCGAATTATT
Genome	gHGL155622	CGTAAGAGTCGGCCATTTTC	TCCTGATTGCAGAAACGTTG
Genome	gHGL155640	ACTGATTACGGTTTGCGCTC	AATGCGATGACCAACGTACA
Genome	gHGL155652	GCTTGAATGTCTCACGCAAA	CCTGATTGCCATGGAAAGAT
Genome	gHGL155686	CAACTCCCCTGATGAAGGAA	TGCTTGCTGTTGATTGGAAG
Genome	gHGL155711	CATCATCTCCCTTGGAGCAT	CTGCCAAACAAGGAATTGGT
Genome	gHGL155731	AACCGAGCTCGATTATGCAC	CCAAGACCGTAACTGGTCGT
Genome	gHGL155736	TAAATTGGGTGCTTTGGTCG	CCTTGGAAAGTGAACCGAAG
Genome	gHGL155746	GATAGCCACTCGAGGTGAGC	CCTTCTCGACTTCTCCAACG
Genome	gHGL155748	ATCTCACCTCCCTCATGTGG	TCGTGTTATTTCACCTTCCCA
Genome	gHGL155869	AATTGGCTTGGTTCAAATGC	ACAGTCGTGCACCAAAGTTG
Genome	gHGL155898	AGAAGCAACTTGCCCTCAGA	AAGCACCAGTTCATTGACCC
Genome	gHGL155901	CTGCTGCCTCTTCTTCTGCT	TGGGCTCCAAGTTCAGTACC
Genome	gHGL156049	TTTGGACTCGAGGCTGAACT	ATCCGATCCGTCAACAGATC
Genome	gHGL156062	ACACGCATCGAACTTGAATG	AGCTTCCGAAACCCTAAAGC
Genome	gHGL156067	TTGTCAGCTGATGCAGAAGC	TTCTGGGACCTTCGATATGG
Genome	gHGL156072	GCTGTGAGATCACCTTTGCA	GACATGCACAGTAAAGGCCA
Genome	gHGL156086	CTCGTCTGATCCACCCATCT	CGGCTCAGATTAACTAGCCG
Genome	gHGL156171	CACTGCTTTGTCCCTTTCCT	ATCTAACTGATTCAAGGGGAACC
Genome	gHGL156270	ATCCAGCCGTTGCTATCATC	TCCAAAGAACATGTGGTCCA
Genome	gHGL156283	TCAAAAAGGTTCGAAAGCTGA	TGTGGTCACATGCAAAAAGG
Genome	gHGL156357	TCCTCGGAAGAAGAGCTCAA	CTCTGTCTGGATCAGCGACA
Genome	gHGL156368	CAGCTGGATCAAGAACGGTT	TCCGGTATCAGAGTAACGCC
Genome	gHGL156505	GCTCTCTGAGTTCTTACAAGTG	ACACGCAGGTTTATTTCCTTTG
Genome	gHGL156635	ACTATCAATTTCGCCGCACT	TCCCAAGTGTTGTTGTTGGA
Genome	gHGL156817	TGCTGTCTGTCTCGTTCCAG	TCTTCAGCATTTCTGGTCCC
Genome	gHGL156972	ATCCAGGTGCCCTTTACCTT	TGTCCCTGAAACATATGCGA
Genome	gHGL156988	AGCTTTGTGCCTTGCTTTGT	TACAACTGAGCCACCACAGG
Genome	gHGL157016	CGCTACTTGTTCCCTTTTGG	AACACGTGGGATTGAAACAA
Genome	gHGL157019	CCATTTTGAAAATCAGGCCT	AACCGATCATCGACAAAAGG
Genome	gHGL157021	ACATCATTGTCATCCCAGCA	GGCTACATGGAGGTGGAAAA
Genome	gHGL157097	TTGAGACGCACATTTTCGAG	TCCTTCCGTGTAAGAGTCCG
Genome	gHGL157123	ATGCATGAGGGACGAACTTC	GCTTCGAGGCTTGTTCTTTG
Genome	gHGL157126	TGAAGATGGCTCGAGTCATG	TTCGATTTGTTTCTGTAACAGGAA
Genome	gHGL157240	CCGCTGTTGATCTGCTGTAA	TCACCCCTTCTGATCTGGAC
Genome	gHGL157419	CCCTTTCATGAAGAGGCAAA	CCAGAGTCGTCTTGCATTCA
Genome	gHGL157436	AATGGATCCAAAGGCATGAG	TTTTCCATTTTTGGGTTTCAA
Genome	gHGL157548	GCCTCCTTCTGACACTTCGA	TTTGTTAAAATCGCAGCACG
Genome	gHGL157561	TCCGATCAGAGGAATTTTCG	ACGGTTCTTAGGCCAGGATT
Genome	gHGL157656	AGAAGCTTGTCATCTTGCGG	TGATTGGGGAATTGGACATT
Genome	gHGL157728	CCTTCAGATGTGTTGGCTGA	TCCGAACATTACTGGATGCA
Genome	gHGL157747	AACAGGTGGTTCCAGAGTGC	GCTCCTTTGTATCAGCCTGG
Genome	gHGL157767	TGCGAAGGCAAAGACAAGTA	CTCTCACCTACGCTATCGCC
Genome	gHGL157786	CTCCAACTGATCCCCCACTA	TTTGCTGGGGGAGTTGATAC
Genome	gHGL157788	CCAATTCTGCCCTAACCTGA	TCGTTTTGTCGTAACCACCA
Genome	gHGL157857	TTCAGATTGCTTTTCCAGCC	GTTGGAACCATGTTACGCCT
Genome	gHGL157990	TGGCTGTTGAATCAGTTCCA	CGCACCTCAACTCAAAAACA
Genome	gHGL158094	GAGTTACAGCGCATGCATGT	TCAATCACTACGCCGACAAG
Genome	gHGL158128	CCACTCTGTCAACTTGGCAA	CGTGAGAACAAAAGTTGGGG
Genome	gHGL158143	AGATTTGCCCCTGCACATAT	GGGTGAGTGATGAAAATGGG
Genome	gHGL158205	TGATGCTGATGCCTATATGCA	GTGGATGCCAGAAAGGAAAA
Genome	gHGL158258	CTTGACAACGCTTGAATGGA	CGACACTCTCTTTCCCTCGT
Genome	gHGL158273	GCTAATGCCGAGATTCAAGC	AAGAAGCCTCAGGATTTGCA
Genome	gHGL158314	AACAGTGTTTCCAGCCATCC	CTGGCTTCTCTCGTGCTTCT
Genome	gHGL158340	GTAGCCTCTGCAAGTCCTGG	CGTCACCAGAGCTTCTTTCC
Genome	gHGL158348	ACTAACAATGCTTACGTGCTTG	GTGGAAAGACCTAACCCTGAG
Genome	gHGL158393	CAATGCCTGAAGTCACGAGA	CAGCTGATAAACCCCTTTCAA
Genome	gHGL158433	GATCTGCTTGTTGAATGCGA	CTGCTCGCTTACCTTGGTTC
Genome	gHGL158435	TAGGGGTTCTGTGTTGAGGC	ACATTACAGTCGACCTGCCC
Genome	gHGL158528	GCCGAAACATCGTACGATCT	GCTCTGCATCTTCCAAGAGC
Genome	gHGL158546	CGCACTGAGCATATGGTTCA	CAAAGGATGTTGGCATCTGT
Genome	gHGL158699	AGATTCACAGAGAAGGGCGA	GACTGCACAGGCTTCATTGA
Genome	gHGL158720	AGGCAGCAGATTACGAGCAT	ACGTCGCAGCAATCATGTAG
Genome	gHGL158758	CGAGAGATCCGTCCATCAAT	GGATTCGGTGAAACTGCTGT
Genome	gHGL158905	TCAGAGCTTCCAAGGTGTGA	TGCGTCAAGCTTTATTCGTG
Genome	gHGL158908	GTGCAATCAGCCAATTCCTT	GTGGCATGTGCAAGAAAATG
Genome	gHGL158956	GGAAACATTAGGGGTCGGTT	GAGTCGGAAGATTCAGCTGG
Genome	gHGL159133	TCTCAGAGTATTCGGCCACC	TTTGGTATTTGGGCTTCTCG
Genome	gHGL159199	CTAGCATCTGACGTGGCAAA	GTTAATTACCGGAGCAGCCA
Genome	gHGL159285	ACCACCAATGAGTCCCTCAG	CACCATACTGCTGGAACGAA
Genome	gHGL159322	TCTGCAAGGAGGAAAATGAAA	TCCCTGAAGAGACTTGCTTCA
Genome	gHGL159334	CGAAATGGAGTTTGTGCAGA	GGTTTGTGGAGTTTGGACGT
Genome	gHGL159377	TCACAATGATCTCGACGAGC	CCTCAGCTGTACTCCGTTCC
Genome	gHGL159409	ACGGAAAGCTGGGATAGGTT	GGCCACAATCATCAAAAGCT
Genome	gHGL159447	CCCTTGCTAGGAACCTCTCC	AAAGGCGAACCCTTCCTTAA
Genome	gHGL159490	CTAGAATCGGGCTAGGTGCA	TCTGCCAAAACACTACATCGA
Genome	gHGL159513	ATTTTGGCTGATGAATTGGC	AGATTCTCCACCGACAATCG
Genome	gHGL159572	TAATGTAACCAGATCCGAGAG	GGAGACTGGCTCTGTATGC
Genome	gHGL159580	ATCAACCAATCCAAAGACGG	GTTTCTAAGCTGGCTCCGTG
Genome	gHGL159630	AGACCCAACCCATGTCTCTG	ATCCGTTTGTTCTGGTTTGG
Genome	gHGL159638	TGTAATGGCCTGAAAATCTCTC	GGTCATACAAGTGGGGAGAG
Genome	gHGL159711	GACCGAAACCACGATCAAAC	TTCAGCACATCGAAGAAGGA
Genome	gHGL159719	AGAGTCCTCTGCACCACCAG	GATGGTGAGGCAGTGGAATT
Genome	gHGL159727	ATGCCGGATTCGTACAGTTC	CCGACCCGAAATGTACTTGT
Genome	gHGL159860	CGGTAGCATTCAAGCCTCTC	TCTCAATTATTCACACAGAGGACA
Genome	gHGL159869	CACCAATGTGGTTTTGGTTG	TCTCCTGCACATGCTTCAAC
Genome	gHGL159891	CCCACATCCCAGTTCCAATA	CCAGCATCTCATCAAATCCA
Genome	gHGL159919	ACACCCTCAAACCAAGTTCG	CAGAGCTTTTGGAGGATTGC
Genome	gHGL159919	TTCCAGCTTGGCATGTAAAG	CAGAGCTTTTGGAGGATTGC
Genome	gHGL159993	GCCAGCAATAATCCCCCTAT	AATATTGTTCATCCGCCTCG
Genome	gHGL160134	ATAGCCCTGAACAAGAAGCG	ATCGCCGTACTGGTTTTGTC
Genome	gHGL160231	TTCGTTCATGTATCTTTTAGTTATCCA	TAGGTTTCCACCGCCAAATA
Genome	gHGL160254	ACTCCACGAGGCTGAAGGTA	AGTGCTCTCACTGCCCAATT
Genome	gHGL160254	CACTTCAAAGCTCCCTTCATC	TCCCAGTCTTTCTTCCCTAGC
Genome	gHGL160385	TGCAGCTTGAGTCATGGAAG	CATTCCACATTTCTTTTTCTCCA
Genome	gHGL160418	CCAAGGAGCCACAAAAACAT	CCTCAAGCAGCGATCCTTAC
Genome	gHGL160418	TCTGACTTGATCAACAAACTAACAAA	CCTCAAGCAGCGATCCTTAC
Genome	gHGL160544	TGGATTGGGATGAAATCCAT	GCATGTATCCGATCCCAATC
Genome	gHGL160659	AGTTCAGCTTTGTTTCCGGA	CCTAATTTCCTGCCAATCCA
Genome	gHGL160758	GGAGGAACATTGGCAGTGTT	AAAGCTTGAACAGATGCCGT
Genome	gHGL160810	AAGCTGGTGAGGATGGTGAC	CAACCACAAATCCTTAGGGG
Genome	gHGL160959	AGCTGTGCCTTCCGTGTAAG	GCCAGGAGGTGGTTATGCTA
Genome	gHGL160996	TCACACCACCATCATCAAAGTC	TTTCATGAGCCCCAATTAGTCC
Genome	gHGL161053	TTAGTTCAAGATGCGCATGG	TAAGCCCGTTGATGAGGATC
Genome	gHGL161073	CCACTTGCCTCCTCTCAGTC	ATTCAGCTCAACCGCAGTCT
Genome	gHGL161090	AACTTGAGTCTGGCGCCTTA	TGGAGTGGCTCTTCACTGTG
Genome	gHGL161095	ATGCCAGAACCTGAAGATGC	TGTTTGGCAAAAGATGACGA
Genome	gHGL161193	AGAGGCACACCTTCCTTAGG	TGACAGCAAGAGAAGCCAAA
Genome	gHGL161193	CCCCCAAAAATTTCCTTGAT	CACCACCTCAACCTCCAGTT
Genome	gHGL161251	CAAAAATCAGCCAATCTCACA	TATGCGATGCCTACAAACCA
Genome	gHGL161381	CGATTAGGAAACCCAATCGA	CAAGGAAACCGTCTCCGTTA
Genome	gHGL161384	GAAATGCGAATCTTTCTCGC	TGAAACATGCGAGTCCAAAG
Genome	gHGL161406	AACCAGGGATTCATGGTCTG	AACTTCCTTCCTCGTGGGAT
Genome	gHGL161406	AGATGGAGATTCGTGAACGG	AACTTCCTTCCTCGTGGGAT
Genome	gHGL161475	CCACACAACAACGTCAGTGA	GGTGGGTCATTGTTGCTTCT
Genome	gHGL161475	GAATCTGCTGAAACCTTCGC	GGAGGAGATACGACGAGCTT
Genome	gHGL161586	TTGCGGTCATCAATGTCTGT	TGGGAAAACCACAATGTCG
Genome	gHGL161593	GAGGAGAGGACGTTGTTTGG	GATGTAACACTTGCATCGCA
Genome	gHGL161613	GCATTGAGAACCGCTCTTTT	GCACTGGTGACATGCATTTC
Genome	gHGL161733	ATGTTCCTCTGGCATGGAAA	TTGAGAGTAACCCCAGGCTG
Genome	gHGL161733	CGATGCTTCTTTTAGGTGGC	TTGAGAGTAACCCCAGGCTG
Genome	gHGL161795	GGCATCAAAGACAGCATTGA	CCTTCACCGAGCTGATTCTC
Genome	gHGL161916	CAAGTGTCTTGCATGCAGCT	CGATGTCTTTTTCTTTTCGCC
Genome	gHGL161963	ATTCTTCGCCTTTTGGGTTT	AATGCAGGTGAAAATAGCGG
Genome	gHGL161963	CCAAGTGGGGTTTTAGGGAT	TCACAAAACCAACGTCGAAA
Genome	gHGL161966	CCGTGTCGTCAGCTTAGTGA	CGGAACTTGTAGATTGTACGATTG
Genome	gHGL161980	TGCCATTGTTGGTTTCAGAA	TCAAACAAATTATTGGTGCCA
Genome	gHGL162001	CTTCTTGGCTTGGTTGTGTG	TCCGGTTTCTTCCAGAGTGT
Genome	gHGL162133	TTTTGTCATGCTCGACCATG	ATCATGAATTTGGGTGTGCT
Genome	gHGL162168	CGACGTTTTGGCTAACCATT	CCTCTGTTCCCAACACCTGT
Genome	gHGL162209	GACAAGTGCCTGCAAAAACA	GTTGTCGGCTGGAATGAAAT
Genome	gHGL162209	TGCATTGTGAACGCATAAAAA	TCTTGAGAGGAGCCAACCTT
Genome	gHGL162288	ACTTTCCCGGAATGGTTCTT	TTGGTGATAAACTCATGAAATAGGA
Genome	gHGL162387	TATTCCCCTGATGCTAACGG	GGCCACATACAGTTATCGGC
Genome	gHGL162419	CTCATTCTTCCCCCATGGTA	AGCGGTGATCCCTATGACAC
Genome	gHGL162419	GGAAGCATGCAAAAGGAGAG	AGCGGTGATCCCTATGACAC
Genome	gHGL162435	AACAAGACAATTACTGGGACATCA	CAGTCACATGCAACCCAATC
Genome	gHGL162444	CAGGATATAAAGTAGTTCCTGGAAAA	TTTCCGCTATTCTCTTGCGT
Genome	gHGL162444	CCCGAAACACAAAAGCAAGT	TTTCCGCTATTCTCTTGCGT
Genome	gHGL162504	AACCAAGACAGGACACCGTC	AGCTCTATCGCTGCTTCTGC
Genome	gHGL162516	TTTTGATGCTGTTGCTGAGG	ACCCACGAAGCATCATTTTC
Genome	gHGL162645	AATCAACAACGTTGCAACCA	GGAGTTTTCCCTCACAATGG
Genome	gHGL162732	TGGACCATGACTACCGACAG	TTATGAGCATTCTGCAACGC
Genome	gHGL162735	TGATCTGAGATTTATGGGACCA	CCTTTCGTCGTCGTAACCAT
Genome	gHGL162735	TTGAATGCAAGCGTCAGTTC	TAAAATCTGCCATGGCACAA
Genome	gHGL162791	TGTCTCTTCGTCGTGATTAGC	GAGTAGTTGGAGGTGGATGATG
Genome	gHGL162791	TTGTGGTGTGGTGTGGTTCT	ATTCGTCAAGTTGGAGGCAT
Genome	gHGL162966	TGGTCACCAAACTGGACAAA	TCCTCTTTGCTTGAGCGTTT
Genome	gHGL163003	ACCATCAGTGCTGTCGTCTG	CTGCGAAATCGACAGATGAA
Genome	gHGL163048	ACTGCTTGTTCTTGTCCGGT	AATTCTGTCAAAAGCCCTGC
Genome	gHGL163075	GGCCTATGCTTCAGACATCC	TACCTGCTTGACCGAACCTT
Genome	gHGL163208	AAACGGAAAGAGGACAAAAGC	AAAACTTAGTCTTGTGACATTTAAGGT
Genome	gHGL163241	AAGCTCGACCACAAAACCTC	CACGACATCACGTGGTGAAC
Genome	gHGL163241	TATGTGGCGTGACGTGAACT	ACCACATGAGACTCGCCTCT
Genome	gHGL163350	GCCTCACCAAATCTTAGCCA	TGATTTGCCTGGTCAGAAGA
Genome	gHGL163394	TGGATGTGAGTGTGATGGCT	CAAGCTTCTGCCACATCTGA
Genome	gHGL163418	TGATAGCTGTCTGTCTCGTGC	GGTTAACGGGTCGGGTTATT
Genome	gHGL163467	CATAGTGAGCGCTCCAAACA	AGCTCCAACAAGCTTCATGAG
Genome	gHGL163523	GCGTCATCTTCCCTGAAAAA	TTCTGGTGTCTCGAGGAGCT
Genome	gHGL163547	CACCAAACCAAATGCACAAG	ACGCGTAAAAAGCATCCATC
Genome	gHGL163547	TCACAAGACTGAGCTATGATTTGA	TTTTTGGCGACTTTGGAATC
Genome	gHGL163549	GACTTACCTGGCGAGGTACG	GCTTGCGTACCATGGAATCT
Genome	gHGL163634	CCCAGTTTCCTTCTCCATCA	TGGAATCCTTGATGAATGCA
Genome	gHGL163706	TCCCAACCAGACAAAACCTC	GGCGTTATTGATTTGCCCTA
Genome	gHGL163756	CCACGACAAGGTCTAGGTGG	TCAAATTTCACACAGCCCAA
Genome	gHGL163756	GGCAGTAAAATTTTGGTTAGATTGA	TGCACACGTGGTTTCTCTTC
Genome	gHGL163895	AATTTGGCGACCTGAAGATG	AAGACGAGAAACAAGTGCGAA
Genome	gHGL163922	CCTTTTCGCCCTCTTTTTCT	AAGATAAAGACAGCTGGAAATGG
Genome	gHGL163928	ACCTGCAATGGTGTTTCTCC	CTGTTTCTCGCAGGTTCACA
Genome	gHGL163962	TGCTTGCATCTCAAGTTTGC	CACACAAGCAAGCTTTGGAA
Genome	gHGL164024	AACAAATGGCACTGTGCGTA	ACTGAGATGATTGCACGTGG
Genome	gHGL164211	ATGTCCATCACCTCCTCTGC	ACCAAGCGGTGAGGATAATC
Genome	gHGL164254	CATCACCAGCACAAACAAGA	CTGCACATTTGCTTTCTGGA
Genome	gHGL164311	TGGGAAGAGGAAAGACATGG	TTCGCTTGTGTTATGTTGGC
Genome	gHGL164311	TGTGATTCCATACTGCATTGG	TTCGCTTGTGTTATGTTGGC
Genome	gHGL164443	GATGAAGAAGGTGAGGCTGG	GCGAATTGCAAATGATTCAT
Genome	gHGL164486	TCGAACATCTTGTACGCTGC	GTGATCATCATTGTGGTCGC
Genome	gHGL164504	TCCCATCTCTTAAATTTAAACCC	GAAGAAGGTTGGGGTGTCAA
Genome	gHGL164504	TGGCAGATTAAACAGAAAACGA	ATCACTCCCCTTTGCAGTTG
Genome	gHGL164563	AAGTGCATTCAGCCAAGTCA	AAGAACCAATAAACCCAAAAACAA
Genome	gHGL164601	AAAAATGGCTAGGGAATGGT	CACCAAACATGAGTGTAAATGTTTT
Genome	gHGL164672	ACAAGCAGATTTCCATTCCG	TCTCCACTCTCCCTCTTCCC
Genome	gHGL164761	ATCGTTGTCCTCCTCACGAC	TGGATTGATCTCCCTGGTTC
Genome	gHGL164761	TGGTTCACATTCACACACACA	TGGATTGATCTCCCTGGTTC
Genome	gHGL165124	TGCCCGTTACAATATCACCA	ACCACAATGTCCCTTCTTGG
Genome	gHGL165179	GAACCTCGTCCAAACTCCAA	GTCTTCCCCATTTCCCTCTC
Genome	gHGL165260	CGTTGATGAAGACGAGACGA	CTGCTTTTCTCTTCGGTTGG
Genome	gHGL165263	GCTACTCCTCTCCCCCAATC	CCAATCATCTTGCTTTCGGT
Genome	gHGL165267	AGCCAGTGAATCATTCTTCTTC	GAGAATGGGTCACCGAGTTC
Genome	gHGL165293	ATGGCTCACGACGATCTCTT	GCGTTGTACCTGTTTGAACG
Genome	gHGL165293	TCAATCAGTCCACAAAAAGAAAGA	TAGCACAAACAACCACGAGC
Genome	gHGL165299	AGCCCAAAACCAATCAAAGA	AGCGTTTGTTGTTTCCTTTAGA
Genome	gHGL165372	GGGAGGATTTGACAATTGGA	TTTACAGCCACATCCTGCAG
Genome	gHGL165387	GCTCTAGGATTTTAAAGGTCCTGA	GAAGGAGGCAAGGTTTAGCC
Genome	gHGL165387	TATCCACGTCTCGTTTGCAG	TCGTCGTTGATGATTCGGTA
Genome	gHGL165410	GCCCAGTAGCAAACAGAAGC	GATGAGATCTGCAAGGGCTC
Genome	gHGL165431	GGCGGGAATAAAACAAAACA	TTTTGTCCATTCGGTGTCAA
Genome	gHGL165465	ACCAGCTCATGTTCGACCTG	TCCACAGGTATCGGTCTTCC
Genome	gHGL165513	AGGAAGTGTTGAACCGACCA	GTGGTGGCTTGCTTATTCGT
Genome	gHGL165534	CTAAGAGCTGCGGGATGTTT	CAAAGACAGGTTGGATGGGT
Genome	gHGL165550	AAAGGATATGACATTGCCGC	TGGCTTAAACTCTTCCGCAT
Genome	gHGL165589	AACCCATCATTTGTTGACCTG	TTTTTGATTACCAGATGAAAACTTTG
Genome	gHGL165598	AAGTTGTGAGTTCATTTGGAAAAA	GAAGAACGAACAAACGGACG
Genome	gHGL165673	TGGGTGGAAAAGAGGAAGTG	TTCCAATATGCATGCCCATA
Genome	gHGL165691	CACATGCGTTGTACTTGAACG	AAAACTGGGGATAAACGGGT
Genome	gHGL165691	CTCCGTTAGCTCAATCCGTT	TCGTCGTTCAAGTACAACGC
Genome	gHGL165721	AGATCTGGTTGGTGTTTGGC	TAGTCTTGTCAGTTGGCCCG
Genome	gHGL165804	GCAAGTTCGCTCCATTAAGG	CCTCCTCCCATGTGATGACT
Genome	gHGL165983	CATCCTCTGTTTCTGACATCAGA	GAGACTATCCGTGGGGAACA
Genome	gHGL165983	GAATGCGTTGTTCATCGATG	AGTTGCCATGAGACAGTCCA
Genome	gHGL165984	CATTGGACACAAATGGCGTA	CCTGGTGATGCGAGTAGGTT
Genome	gHGL166028	CCCGACCTTTCCAGACTTTT	TGCTGACAAGTCCGATGTTC
Genome	gHGL166045	TTCATTGCTTTAGCCAGCCT	CCTGAAATGGAAGAAGAGCTC
Genome	gHGL166129	GGTTTCTGCCCAAAAACAGA	ATGTCTTTCGTCGCTTGGTT
Genome	gHGL166218	GTTTTCTCCGAGTGCTTTGG	GCCGAAGCTACTTGGAAGAA
Genome	gHGL166260	GCCACAAATCACGTATGTGC	ATCTGTTGCCTTCAAATGGG
Genome	gHGL166323	TTCTTTTCACCCACATTCCC	AGGTGCGTGTTGTGTTTTCA
Genome	gHGL166345	AAGCGAATCTTGACGAAGAAA	CGAAATCCCACTTATCAAGCA
Genome	gHGL166352	TTTTCTGTCGTCACCAACCA	GGCGGAGGATCTGAAACATA
Genome	gHGL166488	CAATGACAATGCGCCAATAT	ACAAGCCACCAAGCTTCACT
Genome	gHGL166488	TCTGACTGTTTTCTTACCCCAA	ACAAGCCACCAAGCTTCACT
Genome	gHGL166536	TTCCCTTGACCCGTGTAAAG	CTTTGCTATTGCTGCTGTGC
Genome	gHGL166541	GCAAATTGATGCAGCCTCTT	CTCCCACACAGCTTACCCTC
Genome	gHGL166541	GGAAGATAAACTCAAACAAACAAGC	GCATTCTCTGGTCATGAGTGG
Genome	gHGL166590	AACTAGGGTTTTTGATCCAAAAA	GAATCGGACCAAAGCCATTA
Genome	gHGL166590	CACTTGCAAAGCACCATTGT	GAATCGGACCAAAGCCATTA
Genome	gHGL166786	TTTCAACTTCAGCACACAAATC	TTCCCTTCCTTCAAAACAATGG
Genome	gHGL166786	CGCAGGAGGACAGAGAAATC	TTCCACAAAATGATCCACGA
Genome	gHGL166836	AGGCAACGAGATCAGAAGGA	CGTCATTACTGGCCCTTAGC
Genome	gHGL166856	AGGGTTTGAAATGGGAGATGAG	TGTCCAAGTGCTTCTCTGTTC
Genome	gHGL166893	AGCTGCCATCTTTAGTGACCA	CACTTGGGGTGTAAACTGCA
Genome	gHGL166897	TCATGCGGTCATGATCGTAT	TGCCACTTTGCACAAATCAT
Genome	gHGL166928	GGTTCAACGACTTCACGGTT	GTGTCAGTTGCAGCTCGAAG
Genome	gHGL166942	GCTTTTGATTTGATTCAAGCG	TGTTTCTGTCCACATTCACACA
Genome	gHGL166951	AGGACATCGGTGAGGATGAG	CTACGATCCTCTGCGTCACC
Genome	gHGL167223	CAAACCAACATCTGCACTGG	GCCTCTCTTCTTGGTGATGC
Genome	gHGL167289	CGGTGGAAATCATGAGAGGT	TTCCTGTAAATGCCGTAGCC
Genome	gHGL167432	AGTCACGCCACATAACCTCC	TGTCCCTGACCTTTAACCTTTT
Genome	gHGL167432	CTCCACCCCCAACATTTTT	TGAGAGAGCAGGTATTTCTCGA
Genome	gHGL167496	TCAATCAATCCTCATGCTCATC	TGGTGGGTTTTGATGTATCG
Genome	gHGL167505	GACAGTTCCACATGCACGAG	CTCCTCTAAAGCATTTGCCG
Genome	gHGL167566	GCTGTCTCCCAAGTACCTCG	AAGCAACGGACCTCTGAAAA
Genome	gHGL167634	TACACGATAACCAAAGGACAC	TATCCATCTATTGTGTGTTTGC
Genome	gHGL167634	TTGCTGTGCAAATAAGCCAG	TGTCTCTTCTCAAACCGCCT
Genome	gHGL167641	AGCATCTCATCAACCGGATC	GGCGTCGATGAAGAATCAAT
Genome	gHGL167672	TCCTAGGGTTGGGTTTCAAA	GCTTAGGGTCAACTCCACCA
Genome	gHGL167691	CGGATGCCCATGGATTACTA	AAGCGTCAGAAATCAGGCAT
Genome	gHGL167704	TCCCAAAACTCTCTCTCTCCA	TCTGGAGCAATGACAACAACA
Genome	gHGL167704	TCCCAACACACATGCAGTTT	TCTGGTGGACAGGTTTAGCC
Genome	gHGL167712	AAGTGCTCTTCGAGGCTCTG	ACCCTAAAGGCCAAGCTGTT
Genome	gHGL167716	AATGACGAGCTCCTCAAGGA	CAGGGCCATGGTAAGTGACT
Genome	gHGL167731	TCAATGTCCAACAACCCAAA	TCTTGTGCCTTGTTGTCTGC
Genome	gHGL167732	CAAGGACTGACAAACAGAAGGA	CTCGACAGAGACAGGCAGC
Genome	gHGL167820	CTATATCCATCATTGGCCGC	CTAATCCCTCGCAGCTTTTG
Genome	gHGL167892	AGAAGGCGGCTTTCAAGAAT	TCTGCCATTTTTGGAACACA
Genome	gHGL167894	AAGGCGGCATCACTAGAAAA	AGTGTGGGGGAGAGGAAGTT
Genome	gHGL167956	CGCTTCCATGTAGGCACATA	GTCTCCTGTCGGGAAATTGA
Genome	gHGL167956	TTTGAGCTACTCTTTCTCTCTC	TCTAGCTCCTCTTTTAATACCC
Genome	gHGL168124	AAAGGGAGATGCATAAAACCTG	GCGCATGCAATTGAATCTTA
Genome	gHGL168124	TACATGTTACTCGCGCGATC	GCGCATGCAATTGAATCTTA
Genome	gHGL168179	TAGGCTGTGCATGTTTGAGG	TCCCCTTTTCTAGTGACTGCA
Genome	gHGL168191	TAATGTCCGTTTCCCTCCTG	ATTAAAGGTTGGGACCAGGG
Genome	gHGL168199	GAGAGGGGGAAACTGGTAGG	TTCTCGATTCGATTTCGTGA
Genome	gHGL168226	TGGATATGGGAGTCATTGCA	TGGGTAAGGGACATGGTGTT
Genome	gHGL168235	AAACAGGTGCAGGATCTCTAGC	CAGAGATAACGAAGCTTCCGTT
Genome	gHGL168251	CCCTTAACGAGCTTGCTCAC	GGCTTGTTCAGGAGCTGTTC
Genome	gHGL168311	GCACATCAGTCACATTGCCT	GCAACCACGTTTGAATGAAA
Genome	gHGL168311	TTTGCTCTTTTACCATGCTCC	TCCTCGGTAGTAGCTTGCGT
Genome	gHGL168357	TTGATTCCAAGAGTTCATGTTC	GAATGATTCAGTGACCTCTCTC
Genome	gHGL168391	TTGGTTTCTCATCTTCAATCAG	GCCGCCTTCAAAAGATCC
Genome	gHGL168424	CCACTTTGTTGTGGCTTCCT	AGGAAGACGGCGAAGTTGTA
Genome	gHGL168425	TCAAAGCCTGGATGGATAAAAG	ATTGCAGACAACAAAAGGAAAC
Genome	gHGL168484	TGTCAAGGGTTTGTGTCTCG	TGCTTCGACCACATAATCAAA
Genome	gHGL168487	ATCTTCTTCCCACCACGTTG	ACCCTGGGTGAAGTATGTGC
Genome	gHGL168488	ATCAGGAGGAAAGCTGCTCA	TCTGCGGAAATTGGAGTTCT
Genome	gHGL168488	TTGTGTTATTGTGCTACTTGGGA	GGATTTTATAGGCGATGACCTG
Genome	gHGL168501	AATTCCAACGGAATCCAAAT	AGGACACGTGCTTCAAGGAT
Genome	gHGL168501	CAATACCACGCTTTCGAACA	TCTGTCCAGCTTTCTTGGGT
Genome	gHGL168680	ACGGATGGCTTCATTTCATT	ATGGTTGGTACCGAGTCCAG
Genome	gHGL168702	GGGTTTGGCCTTTCTTTCTC	CAAGGTAGGTGAGGGCAGAG
Genome	gHGL168772	TCAAGAACCCACACATCAGAAG	CTGACGACCACATCACTCTTG
Genome	gHGL168783	ACCAGTCGTTTCCGATTCAC	TTGGACAGCAAGTCTCCACA
Genome	gHGL168783	TTCTCCAATGATCACAAGCG	ATAGTTCACGCCAAGCCATC
Genome	gHGL168856	TACCCGACTCGAATAAACCG	TCCGGTTAGATGGATGCTTC
Genome	gHGL168868	AGCCATCTCGCAGAAGTGAT	GAAAAGATTGGGTTTTGCCA
Genome	gHGL168887	CCATTTTCGCGAGGAAATAA	CTGATGATCATTTGAAAGTCCG
Genome	gHGL168921	GTTTGAACCGTTTGCCAACT	GGACACATGGTTGCATGAGA
Genome	gHGL168970	CCAGAGGAGGTCGAATTCAA	ACTTGGTGGAGAACGACGTT
Genome	gHGL169080	TGCCTCTCTTTAACAACCCAA	ATGGCCTCCCTCTCTCTCTC
Genome	gHGL169083	AAGAGGAACCTTGCTTGCAA	GTGGCCAATGTTGATGAGTG
Genome	gHGL169106	CCTGGAGTCTCGGGTAATGA	TTTCATTGTTGGGTTTCGTG
Genome	gHGL169139	TGGAATAACCCCTAAAATCACG	GAGGATTGACGTTGCAGACA
Genome	gHGL169317	GCAATAAACTCGCCATTGGT	GGTACGATGCGTTTCACATG
Genome	gHGL169324	GCAATAGCCAGAGTCTTGGC	CCAGCAATTTCCATAGCCAT
Genome	gHGL169324	TTGGTATGGCACTGTCTTGC	CCAGCAATTTCCATAGCCAT
Genome	gHGL169384	TTGCTTTGTCTTGAACCAGC	GCAGAAAGACCTGAAACATGG
Genome	gHGL169407	GCACGCAAAATTACAGCAAA	TTTCTTCCATGGAATCTCCG
Genome	gHGL169407	TTCACTCAGAGCCCACACAG	GCGACGTAGCTCATGGATCT
Genome	gHGL169417	CGATAAGAACCGCCCATCTA	AACACCCATTGGCTTAGCTTT
Genome	gHGL169436	TGCGTTTTGTGACCATAAACA	TGATGTCGGTACCGAGTCAT
Genome	gHGL169541	GTTGCAAGCTGCTCTCACTG	TGCCAGTCCGTTCTTTCTCT
Genome	gHGL169563	CCTTGGCAATCAAGCTTTTC	AATTCAGCTGTGAAGCCGTT
Genome	gHGL169568	ATGGGTACGACATGACTGCA	TTCATCCTCTTCCATGGGAC
Genome	gHGL169572	AATGATCATTGTGGTCGCAA	TCTCTAGGCCTTGCAGGGTA
Genome	gHGL169603	ATGATTCACAGGTTGCAGCA	CCAAGGCTATCGCATGAAGT
Genome	gHGL169603	GGGTCAATGTCAAATCTCCAA	AAAACAGCTCATGCGTACCC
Genome	gHGL169636	CACTACGCAGCCAACTTTTTC	ACGAGGACCACCTAGCTCAG
Genome	gHGL169682	GCAGATTGTTGACCTTGCAA	TCTCCGCTTCTTTCTGATGC
Genome	gHGL169684	TTGGGATGGCATGAACATAA	ACGCTTGATGGCTGCTAACT
Genome	gHGL169736	CATATCCTCCTGCCAGCATT	CGTTTCATCAAGGCATTCCT
Genome	gHGL169748	TGGTGTACTTCTTTGCTTTCG	TGAAGCCTAGATTTGGTAGCAA
Genome	gHGL169886	GACGAGTCTGACCTGGCTTC	CATCAAGCAAGCTCCAATCA
Genome	gHGL169916	TGATGGGCTACTGTTGCTTG	TAGCCAACCAAACATCACCA
Genome	gHGL169935	AATGAATGCCTTTCTCGCAT	AGATTCTCTTCGGTTTGCCA
Genome	gHGL169935	CCACACTGCTTGCATCAACT	TCAGCGTAATATGTTTTCTTCTGTG
Genome	gHGL169945	AACTTGGTTGACTTGGGACG	TGTTTTGGTGGAAGGACTCC
Genome	gHGL169945	TAATAGCAAGAGTCACATGACGG	CCAGTTTTACGTGTTCAAGGC
Genome	gHGL170008	ACAACCCAGTCTGGCATTTC	CCTGTTCCGACCATTCTTGT
Genome	gHGL170047	CTGCAAATGCCTTGAGTGAA	TTGCAGCATCTGTTGGTAGC
Genome	gHGL170047	CTTGAGTGTTTCCAGCGTGA	GCTACCTCCTCCTGTCCTCC
Genome	gHGL170055	AGCAACCAAAGAGATGTCTTCA	CCGCTTTGTCGCTTAGAGTT
Genome	gHGL170055	CGTTCATGTCCTCTCCACAA	ACCAAGGCCCTAGTCAAGGT
Genome	gHGL170182	TCATGCCTCCAAATTGCATA	GCCACTTCCTGATGGACCTA
Genome	gHGL170234	AGAGAATGGGTCCACTGGTG	GCACCACGTTGCAAAGATAA
Genome	gHGL170242	GATTGATCTTCCTGGCTCCA	TGACGTTCTTGTAGTGCCCA
Genome	gHGL170348	TCGTACGCAATCTATGTGCC	CTGACTGCCATCAACCCTTT
Genome	gHGL170381	ACCTTACCCAATCCTGCAGA	GGGATGTTGGTCATCAGGTT
Genome	gHGL170429	AGTTTCCCAAAGGGCTTTGT	CGTCACGCATTCGTTTGTAT
Genome	gHGL170493	GGATACAGGTCAGCACGGTT	GCAGGCATATCCAATTTGCT
Genome	gHGL170538	ACTCTTCCCCAATACGCCTT	TAAGTTCCGGACGTTTGGAC
Genome	gHGL170538	CCATTATGGTCTGTGAAACCG	GGAGAAGAGCAAATCGTCCA
Genome	gHGL170636	AATACCTATGGAACGCGACG	GCCTTCAAACATTCGGGTAA
Genome	gHGL170636	AGCTGTTGATTTGGATTGGG	TTCTTGACCCTTTGAATTCCA
Genome	gHGL170661	CAAATGGGTCTCCGAAACTC	TGCTGGTGACTTGCTTCTGT
Genome	gHGL170743	CGCTCGTAGGACTAATCAAACC	GCGTACACATCAATGGAAGGAG
[truncated: 1,807 more rows]
