# Supplementary material for: High-throughput development of simple sequence repeat markers for genetic diversity research in Crambe abyssinica
Source: BMC Plant Biol. 2016 Jun 18;16:139. doi: 10.1186/s12870-016-0828-y (PMC4912734; doi:10.1186/s12870-016-0828-y)
Supplement: Additional file 4: — Primers mapped on Brassica oleracea genome (XLSX 174 kb) [file 12870_2016_828_MOESM4_ESM.xlsx]

## Sheet: Sheet2
Type	#	F	R	BO
EST	estHGL0008	ACCCTTTGTCAGCATCACCTTC	GGCGACTAACTTGCGGAGAC	C09
EST	estHGL0023	TCAGAACTACAGGTCGGTGACG	GCGAGTTTAGCCAGCGATTGC	C03
EST	estHGL0024	GTGACATCCAAGGACGAGGTTG	GGAGAAGGAGGTGGAGGACATG	C02
EST	estHGL0058	ATGAACTGGGCACTCAACAACC	TGCTGCATCTTGGCGAAACC	C07
EST	estHGL0060	GACTGGAGTCACTGAAGCAAGG	GGAAGCATCGGCACCATAAATG	C09
EST	estHGL0106	GGAAGCAGAGAAACAAGCACAC	TTGGTACGACGCACGAGAATC	C03
EST	estHGL0121	ACATCAACCGCCATCAACAGC	GCAACAAGGATGAGGCGAAGAG	C09
EST	estHGL0168	GGACTCTCCCAACTGGAAACTG	TCGTGCTGGTCTACAGGTCTC	C01
EST	estHGL0175	CGTGCTCCAATACCGAAGTTCC	TGGTTGCAGCGACAGTTATAGC	C05
EST	estHGL0193	TGCTCCTCGTCGCTATTCTTCC	ACATTCTCCTCTCCGTCGTCAC	C04
EST	estHGL0199	ACGAATCCGCCATTCTTCTTCC	AAGCTCAGTGCCTAGTTGTTGG	C01
EST	estHGL0205	AGCACGAGCATTAGCATGGAAG	TGGCTCCTCCTCCTCCTCTG	C02
EST	estHGL0234	ACCTCCATTGCTGCGTTTCAAC	CGGCGACCACTAAAGTTTCTCC	C03
EST	estHGL0240	CGGCTTGCTTCTGCTCGTC	TCAGCGATTGTAACAGCGACAG	C02
EST	estHGL0255	CATCAGGAGTTGGAGGTTGTCG	GCATGGTGGAAGTGACTGTGAC	C01
EST	estHGL0256	TCGCCGAGCACTCCACTTC	CAGCAGCAGCAACAAGCAATG	C09
EST	estHGL0257	AACGGTGGTGATGTGGAAGAAG	ACACAACTCCAATGCTCTCTCC	C08
EST	estHGL0267	CGTCGGATGTAACAGCGGTTC	GCAGGTTCAGGCACAATCTCAC	C07
EST	estHGL0276	AGCGGTGGAGTCGTAAGTTAGC	GGTAGCAGCCTGAGCGGATG	C09
EST	estHGL0323	AGTGGACTGAGGCTTAGGATGG	AGGGAGCAAAGGAAAGGAGAGG	C03
EST	estHGL0362	ACCTCCTAATGCCAGCTCCAG	AACGAAAGCAGCAGCAGCAG	C09
EST	estHGL0394	TTGGGCACGCTTAACTGATGTC	TTGCAGTCTCCTCCTCTCCAC	C09
EST	estHGL0414	AGGGAACTGCTCTCTGATAGGC	GCTTAGAGGCTTGATCGCTGAG	C08
EST	estHGL0442	AGCTTGAAGAGGGTGTGGTTTC	CGACTTGGAACTGGCGAGAG	C01
EST	estHGL0447	GCGGTACATGAGCAGCATAGTG	TGTTACAGGCAGCAAAGAAGGC	C04
EST	estHGL0452	AGTCGCCGCCATCTCCATC	GCCCTTACACACCAATCCATCC	C01
EST	estHGL0453	CCCTGTGGCTGATGCTGAAAG	CTTCCTCTTGCTGCTTCCTCTC	C08
EST	estHGL0466	GGGAGAGAATTGGAGGGAGAGG	CGACCAGACCCGACAAATGTTC	C03
EST	estHGL0509	GGCGATGTTCCTGCAATCTCTG	ACCTCCACTGTGGCTACTGTTG	C06
EST	estHGL0552	AAGATGCGGAGAAGTTCAAGCC	CATCACCAACCCTTTCCCACTC	C07
EST	estHGL0554	ACCATCACGATTGCTTGCTTCC	ACCCACTACCAGAATCCGAACC	C06
EST	estHGL0561	TCTCACCGTCCACTGCCTATTC	CGCTACAGCCACGAGAGTAAGG	C07
EST	estHGL0574	TGCTGGCAAGTAAGTCCAATCC	GGCACGTCGTCGGTCAATG	C07
EST	estHGL0577	CCGCTGATGCTGTTGCTTCTC	AGACGAGGCAGTTCAGGTAACG	C02
EST	estHGL0588	AGATTACGGGCTCTGACACGAG	CCTCCACCGCTTCCTCCATC	C07
EST	estHGL0604	CATCACCAACACCCCTCAAACC	TGTGCTGGCGAGACGGAAG	C03
EST	estHGL0648	GACCGCAACTAGCAGCAGATC	GGATGCAGGCGTGAGAATAGC	C06
EST	estHGL0661	GAGGAGGAGCAGCAGGAGAAG	CCAATCACCGATACGAGGAAGC	C07
EST	estHGL0681	CACCACCACCAAGATGTCCAC	CTCCAACCCAAACCTCCATAGC	C03
EST	estHGL0698	AGGGTTTGGTAGCGGCAGAG	TCCAGCCACACTCCGACAAC	C09
EST	estHGL0700	GCTTATCTTGTGGTGCCCTCTC	TCGTTTGCTGAGTCTGGAATGC	C04
EST	estHGL0710	CTGTCCAGCCTCCAAATTCTCC	GGGTCAACTCGGGTGAAACG	C09
EST	estHGL0758	AACACAGGAGAGCCTCGGATAC	ACGGGAAGAGCGATGATAAACG	C03
EST	estHGL0787	GGTCAGCCACAGTATTCACAGG	AGTGCTTCAGCCTCGTTTGC	C04
EST	estHGL0812	TGAGTGCCACATGGAATGAAGC	GGGTCGAAGATGGGAAGCATTG	C05
EST	estHGL0825	TCTCTTCCTTCTCGTCCTCACC	TCTCGTTGCTTCACCTCTCAAG	C03
EST	estHGL0836	GGCTGTGACATACGAGGAATGG	CCGAACTGGCAGAACTTGAGG	C08
EST	estHGL0888	GAGTCTCTGCTTCTGCTAACCC	TTCCTGCTTCGCTCTGTAATGC	C03
EST	estHGL0931	GCGACCGTAAAAGACCTGGAC	TCAGCCCACACCCGTATTAGTC	C05
EST	estHGL0940	GCTGAAGCTGGAATCCGACAG	TCTTGGATGCTCTGCCTATTGC	C05
EST	estHGL0945	TCTGGCGGTCAAAGTTTCTACG	ACGGATATGGTGGAGGCTACAG	C07
EST	estHGL0970	GCGTGAGAGTGCCAGTGTTG	ACATTGGGAAGAAGAGCCTTGC	C01
EST	estHGL0994	CCTCTGAGACGCTGGCATAATC	TCCATACTCCGCCGTAACCTC	C04
EST	estHGL1004	CCACATTAGGAGAGCGAGGAAG	AGAGTGCTATGGCGTGGAGAG	C08
EST	estHGL1010	CGCCTGAAACCGTCTCTACATG	TCTGTGGAGCCGAGTGAATACC	C09
EST	estHGL1024	CGAGAGCGGCGTGAAGGTC	GCTTGGATCGGTGGGAGAAGG	C07
EST	estHGL1029	GCGACAGGTGTAGCCAAGAAG	TGCTCCTACTGGTCACTCTCAC	C07
EST	estHGL1087	TCCACACCAAGGATACCGTACC	GCAACAAGGATGAGGCGAAGAG	C09
EST	estHGL1124	AGTTAGCAGCGGCGAAGAGG	CGGCATTCAACAGTGGCAGAC	C05
EST	estHGL1152	TCCATCGCACATAAGCCAATCC	CGGCAGCAAGCAGCATACAG	C01
EST	estHGL1201	ACCAACTCCAAGTCCACCTCTC	GCTTACGCTGCCCATCTCAAG	C09
EST	estHGL1203	CTACCCGTACCTCCCGTGAC	CCTGATGGTGGCTTATGGCTAC	C09
EST	estHGL1237	TCCATCGCACATAAGCCAATCC	GTCGGCAGCAAGCAGCATAC	C01
EST	estHGL1267	GGAAGGTTGGTCACACGAACAC	GACAAGCTCCTGGACGAGATTG	C06
EST	estHGL1309	GCAAGCAATCCCTGACGACAAG	CCCTCCAAGTCTTCACCACCTC	C01
EST	estHGL1329	CTCACGGACCAGCCTACTACG	AGCAACCTACGAGAGACCTTCC	C01
EST	estHGL1350	CACCCAATGCTCCCTTGTCTG	CAGTGGCTGCGTGGCTTG	C05
EST	estHGL1353	CTCCACTATCCACCACCACCAC	TCATGCTCGGCTCGTGCTATAG	C07
EST	estHGL1363	ACACTATCCGAGCCAACATTGC	CTCAGCGATCACACCGTTCTTC	C05
EST	estHGL1364	AGCAAGGAGAAGCAGAGCAGAG	GAACACCCGTCTTAGCCAAAGC	C09
EST	estHGL1383	AGGTGGTGGAAGTGAGAAGAGG	ACGGTAAGACAGCAGGAGAAGC	C08
EST	estHGL1436	CGCACGAAGACGACGAAGAG	CGCCTAAGAGACGAGCAAGAAC	C06
EST	estHGL1495	TGAGGCGGTGTTGTTGTTCTTG	TACGGCTTGTGTAGGCGGAAG	C06
EST	estHGL1499	GACCAAGACGCTCGTGATGATG	TCAGTGCATTGACCAGACCTTC	C09
EST	estHGL1526	TTCGTGCCAAGTCCAAGTTCTG	CGGTGTCGTGATGCCATCTC	C07
EST	estHGL1545	CGGCAGACGATGTTGATTGGTG	CGGTTTCACAGTCAGGCATTGG	C08
EST	estHGL1583	GCCCGAACACCACATGCTTAC	ACCGACAAGACTCCGAAGACTG	C03
EST	estHGL1584	TGCGTCTCCCTCGTGGTAAG	TGCTTGGTCTTGTGTGCTTCTC	C09
EST	estHGL1586	ACGGTGCTGTGAACGAAAGAC	GCAAAGGCAAACAAGAGGTGAG	C03
EST	estHGL1600	GCTGTGTCTGATGCTGTGGAG	TCAAGAACTTGTCGCCTTCACC	C08
EST	estHGL1619	AGACAAGCCAACCTCCCACTG	GCGAGCCACAAGAAGCCTAAC	C09
EST	estHGL1627	CCTCCGTCGTCTTCGCTCTG	CTTCCGCCATAGCCACAATGC	C03
EST	estHGL1651	GCAGAAGGTGGTGTTCTTGTGG	GAAGGGAAAGGGAGGCGAGAG	C04
EST	estHGL1655	AGGGAAGGGCTAAAGTCGGTTC	AGGCTTGAAGGCAAACTCTCTG	C07
EST	estHGL1678	TTCGGCTACCTCCTCCTCCTC	TCTCAACCAAAGCACGCACAC	C04
EST	estHGL1690	ATTTAGCGGTGAGGAGGAGGAG	TGAGCAGAATGACAAGCCTTCC	C03
EST	estHGL1703	CTCGGCGTGTCAGGACTCTC	TCTGCCCTGAAGGAACCATAGC	C04
EST	estHGL1710	CGGGATTGTGCTATGGGAGTTG	TCTCTGCGAAGTCTGGTCTCAG	C03
EST	estHGL1775	GTGCTCGTGCTCCAGAAATCG	CTGCTAGGGAGGTGGCTGAAC	C07
EST	estHGL1796	TGCCAACGAACATCATCCACTG	AGCCGCAACAACAGGATCAATG	C08
EST	estHGL1811	AAAGCCCACTTGTTGCCATAGG	TCCACCAAACTCGCACACTAAC	C03
EST	estHGL1819	AAGGCAACCAGTGGCTCTACC	AATCTCATGCGGCGTTTTCCTG	C01
EST	estHGL1821	CGCTCGTCTACCGCAACTTG	AGAAGGTTGGGTCCCGTTGTC	C08
EST	estHGL1826	AGGAATCACAAGCCAGCAAGTC	CTCTCGCTCTCTCTGCCCATC	C02
EST	estHGL1837	CGTCGCTGTTCTCGTCGTATC	ACATTCGCTTCTTCAAGGTTGC	C03
EST	estHGL1838	CAGCGAGGTCTTCAGAGTTGTG	AGCCCTCCCGCAGTTAAGC	C05
EST	estHGL1851	CCTGATTCTCCCTCTCGCTCTG	CCACAAACGAAAGCCGCAATG	C09
EST	estHGL1880	ACTATGATCGCCGCCACTCC	ATTCTCGCTCTCGCCTCTACC	C08
EST	estHGL1889	TCGCTCGTCGTTCATTATCTGC	GTATCGTGGCTGCGTTGGAG	C06
EST	estHGL1893	ACACCCGTAATCCCGTCTCTTG	GCTCGGTCTGGGCTGTCTAC	C04
EST	estHGL1943	TGTCGGAAGCTGCATCAAACG	CTTGCTCGGCGAATCCAATCTC	C09
EST	estHGL1973	CTCCTCCCTCACCGCTTTCAC	GCCGAGAAGTTCACGCAATGG	C03
EST	estHGL2013	CGCTGAGGTTGAGATCGTTGAC	CGCTCGTTCGCTGATTCGTAAG	C03
EST	estHGL2038	CTGATCTCGGAACGCACAAGTC	CCCAGCACAAAGAGCACCAAC	C02
EST	estHGL2058	TCCCAAGACGGTCGGTTCAC	TCAACGGCTCAGATCCATCCTC	C02
EST	estHGL2059	CGGTTAGCATCTGGACGACTTG	GTATGAGCAGCAGCACTGAGAG	C07
EST	estHGL2117	GCTGGCACCTGAACTTGGAATC	CGTCTCGCTCTCACACTCCTC	C08
EST	estHGL2273	TGGTTGGAGAGGTGGAGGAAG	AACGGCTGGAGTTCTTTGTGG	C02
EST	estHGL2274	CCGAGTCATGGTATGGCTAGGC	TGGTGGAATCCCGAGGAGTTTC	C02
EST	estHGL2278	ACTGATCCTTTGCCACCGTTTC	CCATTCCTCCTCCTCGTCCAC	C03
EST	estHGL2287	TCCTCTCCGCCGTCTCCTG	CCACCCTCCGTCTCTCATCATC	C04
EST	estHGL2302	GGCTGGACTTCTCATCAATGGC	ACGGGTAAGGCAAACACACAAG	C03
EST	estHGL2348	GCGAACTCAACCAGCCCATAG	ACACATCCACCACGCAAAGAAG	C04
EST	estHGL2351	ACACCACCTGAACCACCTACG	TCAAGAGCCGAAGACCAAGGAG	C05
EST	estHGL2368	AGTGTTGCTTGTTGCTCTGGTG	GCTGCGGATGAACTGAGTGC	C03
EST	estHGL2387	AGAGACAGCAGCGTGGTTCC	ATGTTGCCTGCAATCACCTTCG	C05
EST	estHGL2402	GTGCGGCGTGAACTGAGTATG	GGAGCAGCAGCGATTCTTGTAG	C08
EST	estHGL2414	CTGCTTGTTGCTCTGGTGTCC	CGAGGGCTGCTGATGAACTTAG	C08
EST	estHGL2419	ACTCAACATCCTCGTCGTCTCC	GCCAACGGTCAAGGAAGTAGTG	C07
EST	estHGL2439	AGCGAGTTCGTTGATCCTGTTG	GCCTGTTTCCATCTCCACCAAG	C01
EST	estHGL2444	GCAGACGATGTTGAGTGGTGTC	CGGTTTCACAGTCAGGCATTGG	C08
EST	estHGL2462	CTGATGAAGCACTGCGATCCG	TCACAACCACGACCACAACAAG	C07
EST	estHGL2478	CAGGGCGTAACCGTGAATCAG	CAGCAGTGTGATGGTGAAGGTG	C01
EST	estHGL2489	GGAAGTTGGTGGTAGCAGTAGC	GTTGTGGCAGTGGAGACATCAG	C02
EST	estHGL2520	TCATCTCCAAGCGGCCAACC	GGCAGAGGCGAAGGCAGAG	C05
EST	estHGL2532	GGTCAGCAAGGTACAAGGTAGC	AGGTGCAGCGGTCCAAGTAG	C04
EST	estHGL2544	GTTAGTGGTTGGAGCAGCATGG	TGGCGGAAGAGACGGTTAAGAG	C09
EST	estHGL2573	AACCTGAAGGAACCACCGAGTC	CTCCGTACTGTGCTGCTCTCC	C06
EST	estHGL2591	GCTGCTCCGATTGCTCCATG	CGAGGGCTGCTGATGAACTTAG	C08
EST	estHGL2620	TGCGGCTATCCATAGTCCAAAC	AGTGCCTCGCCTTGTTCTCC	C01
EST	estHGL2622	ATACAGTGGCGATCCGATGACC	AAACTTGCTGCGTGGACCTTTC	C07
EST	estHGL2640	CGGCACCTTCAGCGACTCC	CGCCTCCGTGATAACCTCCTTC	C03
EST	estHGL2643	GAGCATCGTTCACCTTCCAACC	CACCACCAACCACCGAATCAC	C09
EST	estHGL2645	ACACTGCCCGCCAAGAACTC	TCTGCCTATTGCGTGGGAAGTC	C05
EST	estHGL2666	CTCGCCGCCCAATCCAAATC	AGGAGGAGGGAAGATGGTGATG	C06
EST	estHGL2667	AGCGACGGTGCCTGGATTC	AGCCTGCTTCCTCGGACTAATG	C07
EST	estHGL2671	GCGAGAAGATTGGCACAGAGG	AGATGGAGGAGAGGCAGCATTC	C03
EST	estHGL2693	CAGGCTCCTCTCTCCGCTTAG	CGTGCTCATCTACTGGCTCAAC	C07
EST	estHGL2730	CCGCCTCTTCCTCCTCCTTG	GCTCCCTCTCGCTCGCATC	C06
EST	estHGL2751	TGTGTTGCTGCTTTGGTTTGTG	TCTCAGGTCGTCCACTTCTTCC	C07
EST	estHGL2777	TCTCGTTTGGATCAGCGTTTGG	CGTGTTCGTACTACTGGTGGTG	C01
EST	estHGL2828	ACTTCAGCGGTCCATTCCTCTC	ACTCCTACGCCCAAACCAAGAC	C04
EST	estHGL2838	ATCCATTCCGATCTCCCTCCAG	TCGCTTCACCGCTCCTTCC	C01
EST	estHGL2898	CGGTGCTGGCTCCTAGTATCG	CGCCTCCGCAACAAGATCAAC	C07
EST	estHGL2947	GCTACTCTCTCGCCCGCTTAG	TGCTGTGCTCTTGTTGGAATCC	C08
EST	estHGL2961	CGCCACCACTACCTGTTGAAC	CGCTGCCGCCGATGATAAC	C09
EST	estHGL2967	TCGCCTGTCCCTCCTCTTCC	CCGCAGCCACCGTCTTCAG	C02
EST	estHGL2993	ATCACGCCGCCGAGGTTG	ACCACCACCACCAAGCCTTC	C08
EST	estHGL3017	GCATCGTCTCTCCCAACTAACC	GTGAGCGTAAGAGCAGCATCC	C06
EST	estHGL3045	GACAAGCGGAGGAGGATCAAAG	TGGATTGGTGAAGGACATTGCC	C07
EST	estHGL3053	TATGGCGGTCAAGGAGTGGAAC	TGGTTGGTTGGTTGGGCTCTC	C01
EST	estHGL3055	GGATGATGGCACTACACGAAGC	CTACCCAGCACCCACCCTTC	C07
EST	estHGL3075	AAGCACCGACAGAACCATAAGC	AGGTCTTCCCGTTCCGTCATC	C05
EST	estHGL3081	GCTCTCGGCTTCAACGCATATC	AGGTGTGGCGAACTTTGATGAC	C09
EST	estHGL3157	CCACCTCAGCCGCAACTCTC	CCACTATCACCACCGTCGTCTC	C05
EST	estHGL3202	TCTTCATCACGAACTGCCTTGG	GCCTGCGGATTCACTCTACAC	C03
EST	estHGL3242	GTGTCCAAGGCAGAAGCAGAAC	GACTCGGCAGACTCTCACTCAC	C08
EST	estHGL3268	TGGTAGCAAGAGAACCGTAGCC	TGGCAGGAGTTGGTAGTGTGAC	C01
EST	estHGL3304	TGGGTTTGGGAACTTGTTGAGG	ACACCAGGAACTTGCTGAGAAC	C09
EST	estHGL3331	AACGCCCAACACGACAAAGC	TCCGAACAACAGCCGCAAAG	C01
EST	estHGL3375	ACCAGCCTCAGCAGCAGATC	GTGAACCCTCGTCTCGCATTTG	C03
EST	estHGL3390	TCTTGTTGGTTCGCAGCTTCAC	TGCACCTTCAAAGACGGCTATG	C07
EST	estHGL3398	AATCCACCACACCAGCAACATC	AGGTCTCCGAGGAAGAACAAGC	C07
EST	estHGL3410	AGGAGCTGGTGTTCTGGTGATG	CGGTGGCAATGGCTTCAAGAC	C09
EST	estHGL3411	CGGCAATCACACGGCAGAC	CCATTATACGCCACGGCTTCC	C06
EST	estHGL3451	CGACGGCAGCGAACTCTTG	AGAAGACGGAGACAACAATGGC	C08
EST	estHGL3475	TTCCTCTCCTTCACCGTCTCAG	TGGCGACAAATGGATGCGATG	C03
EST	estHGL3478	CCTCCTCCTCTCCGCTCAAG	CAGACGCAGAATCAGGTCAGTG	C05
EST	estHGL3504	ACCTGACCCACACCACCATTAG	ACAAGAAGCAGAAGAGCGTAGC	C07
EST	estHGL3510	GGTGAAGCTGGTCTAACGGAAC	GTTGGGTGGAGTTGTCGGATTC	C07
EST	estHGL3549	CCATCGCCTCGGACTCTCTC	CCACTTGCCTTAACATGCTTGC	C01
EST	estHGL3556	TCGCATTCACAAACGCCTCATC	TCCTACAGTGCCGCCAAGAC	C05
EST	estHGL3568	AACGCTGAACACGACCACATC	CTTCTTGGCACGGCGAGATC	C05
EST	estHGL3621	CCACAACCACACCACCATTACC	ACAACAACAGCAGCAGCAGAG	C09
EST	estHGL3634	TCGACATGGCTTGCCCTACC	GAACCACGCTGCTGTCTCTATG	C08
EST	estHGL3638	ACCAATCTCCAACCGTCCTAGC	GCTTGTACCACCTTCTGCTGAC	C03
EST	estHGL3661	TCAGATGGGAGTGGGATGGAAG	TTCTTGGCTCGCTTCTCTTGC	C03
EST	estHGL3699	TCGTCACCATCTGAGCCACTG	AGCGGACACCAAGAGACTTCG	C07
EST	estHGL3714	CCAGCAGCAGGAGTCATCTTG	GGCGTCATTGAGGTTGTCCAG	C08
EST	estHGL3730	CGGAAGTCCAGGTGGCATTAAC	CGTCGCTCCAGGATCAGTCTC	C03
EST	estHGL3762	TTCAAGGTGGTTCCAACGAAGG	TCGCAACTGAGATTCACTACCG	C03
EST	estHGL3790	CCACTTCCAGTCTGCTACAAGG	CACCAGGTCCAACACGAACG	C04
EST	estHGL3801	GGATGTTAGCGACGGAACTGAC	CCAGCACGAGCAGCGATTC	C09
EST	estHGL3827	TGTTGTCATCACTGTGCCATCC	CACCTCATCGCCACCAATTCTC	C04
EST	estHGL3832	ATCTTCTGGCTCTCGGCTCTTG	ACTTCGCTGCTGCTGTTGTTG	C06
EST	estHGL3845	GACGCCATCGAAGCTCTCAAG	TTACGAACCACGAAGGCATCAC	C02
EST	estHGL3850	GAACACCAACCACCGCAACAG	ACTCGCTTCCCTCTCAAACTCC	C07
EST	estHGL3867	AAGCGAGGTGGCACAGAGTC	GCAGACACAGAGAGGGAGAGAC	C08
EST	estHGL3888	AGTCGTCTCCAGGTCCTTGAAG	GCACTCATCATCGGCGTCAC	C01
EST	estHGL3896	ACCGTGAACAGGCAGACTACTC	TTCTTCTCGACCACCTCCAGAC	C06
EST	estHGL3907	GTGTGAAGTGTAAGCCGCTCTC	CCAATGCTCGCCTTCCAGATAG	C08
EST	estHGL3922	CGTCGCCTGTCCATATCTTCTG	AGATGCTAACCGTGCCATTGAG	C08
EST	estHGL3949	TGGAACAGCCCTGAAGGAGATG	ACACAACACGACGACACAGAAC	C07
EST	estHGL3967	CGCTAGGTAACACGCAGACAAG	GCGGTGTGGATGGAGAATGATG	C01
EST	estHGL4072	GGTGGCATTGGAATCGTTGTTG	GCAAGAAAGCGAGGAATGAAGC	C05
EST	estHGL4114	CTTGAGCGAACACCGACCATC	CTCTGGAGCGAAATGCGTAAGG	C09
EST	estHGL4116	GGAGTCTCGGATGCTGAACAAG	ATCCTATCAGAGCCGCCAGAAG	C03
EST	estHGL4127	GAAGCCATCATCGGAGCAAGG	GGAAATCGCAGTCGGAGCATAC	C01
EST	estHGL4128	CAAGTGGCGGTGGAATCTCAG	GCCTACACGGTACAAGCAAGAC	C01
EST	estHGL4149	ACTCCATCATCCATCGCTCTCC	GCTACGGTGTGCCATTGCTAG	C09
EST	estHGL4178	GCCTCAACATTGCTGGAGACAC	GGCATCAGAGGTGGGAACAAAG	C03
EST	estHGL4194	GAGCAGAAGAATACCGCAGGAG	CCAGCACAAACACGCAACTTG	C09
EST	estHGL4203	CCACAACCAAGCACCTCATCC	ATCCCGCCACCACGAAGAG	C02
EST	estHGL4278	GCGTGACTGCTGAGAAATGGG	TGCGTTGTTGGCGAGTGTATTC	C01
EST	estHGL4282	AGCACACAAGACCAGGCAATG	CATCCTCGTCGTCCACATCAAG	C09
EST	estHGL4324	GTCAGACTCAAGGGTCCCATCC	GGCAGCAAGCGGGTTTCTTC	C09
EST	estHGL4338	AACACACACTGCTGCCAATACC	GCTGGAGTTGCGGCTGATATG	C08
EST	estHGL4367	TGATCCACTCCGCTTTCACCAG	TGTGCCTGAGACCGTCAATCG	C08
EST	estHGL4368	AACCCTCCCATCTCTCCACTTG	GATCATCACAGGCGGCGTATTC	C08
EST	estHGL4393	GGTAGGTGTGGCGGAGAGTG	ACGCAGCATTGAACGAAGAGC	C02
EST	estHGL4431	AAAGGAAAGGCGGAGAGCATTG	TGGACTAAGGACGTGGTGGTTG	C02
EST	estHGL4462	TCAGGTGTCTTCAGTGGAGGAG	TGGAGAGAGCGTGGTAAAGGAG	C06
EST	estHGL4464	GGCTGATTGTCCAACGACCTAC	TGACGGTGGTGAGGCTAACG	C04
EST	estHGL4489	ACGGAGGCAGATGCGGATG	AGGAACCAGCAACAACAACAAC	C09
EST	estHGL4492	ACCAGCGGCAAACAATTCTCTC	TCTCAACGAAGCACCAAGGAAG	C06
EST	estHGL4534	CTCGCCGACCGTCTCCTC	ACCAGCAGCACCAACAATAGC	C08
EST	estHGL4538	CCTCCTCCTCCGTCGTTCTTG	TCCTCCACCTCCGCAACAAC	C07
EST	estHGL4556	ACCTGTGGCTGTTGTTGTTCC	GACGAGAGCGGTGACGAGAG	C03
EST	estHGL4561	AGGAGGAGGCTTTGCTTGAAAC	AGTTGGAGTGGAGGTGGTCTG	C03
EST	estHGL4603	GCCTAGAACGGACCTTGAACTG	CGCTGGAAGAAACTGAGAGACG	C05
EST	estHGL4608	TCAACGGGTTTACAAGCCAAGG	CGGCATCAAGTCCATCTCCATC	C08
EST	estHGL4628	AGACAGGAGCAGCAACCAGAG	CTAGCACGACCAAGACCAAAGC	C02
EST	estHGL4670	ACGAGAAGCGAGCGAGAGTG	CGAAGCCGATGTGGTGGTTTAG	C05
EST	estHGL4672	CAACGCCGCAACACCAGAC	GACCCACGAGAAGACCCAAGG	C04
EST	estHGL4678	GCATCAGTCACTCCAGCCTTAG	AGTCTTGGTCCATCTGCCTCTG	C08
EST	estHGL4684	CGCCAACTTCGCCTTCCATAC	AGTGTGCTACTCCAGGTTCCG	C05
EST	estHGL4686	GCGAGGAGGTGCTACGGAAG	AGACGAGGCAGTTCAGGTAACG	C02
EST	estHGL4738	TGCCACCAATCAAGAAGCCATC	CCATTTGTGCGTTGCGATTTCC	C01
EST	estHGL4781	CTGGTTCGGTTCCTGACAATGG	CCGTCGCTTGCCACTTGTAG	C06
EST	estHGL4786	GTTGCTACTGCTCGGACCATC	AGGCACTGGCTTCAACAATCTG	C09
EST	estHGL4809	GGCGATCTGGATTGCTGAGTTG	AGCGACGGAGACGACTGTTC	C06
EST	estHGL4823	GAGACGCTGCCATCGGAATTAG	TGGACCTCTGTTCTGCCTCATC	C04
EST	estHGL4834	CGAAGTGGCGGCTGTTAGAG	GGACTCCTCGGTATGCTTGTTG	C08
EST	estHGL4840	GCTCGGTGATGGCTTATGACTC	GCAGCAGAGGTTACACAGAAGG	C09
EST	estHGL4859	CGCAGCCTCTGACCAATGTTC	TCTCACAGCCGCCACTTCG	C04
EST	estHGL4869	GAGCGATCCAGCAAGCAACC	AGAGGAGCGTAAGAGGCAACAG	C09
EST	estHGL4879	GCGTGCCTCTCCATTTCATCTC	CCCAGGACCTCTTTCGGACAC	C03
EST	estHGL4892	GGCTCTCCTCCACCGTATCAAC	GCACCGTTCCGATGTTCCATAC	C08
EST	estHGL4939	CCCTCCTCAGCAAACGACATG	GGTTGTGACTGTGGTGGTTGG	C07
EST	estHGL4942	TTGCGAGAGTCCTGACCATCC	GCGTAAAGGCAGAGGGATTTGG	C01
EST	estHGL4970	GAGCATATCGTCAGCGTCTTGG	CCGAGTTGAGAAGCAGCCATC	C08
EST	estHGL4971	CGGCTCTTGACTCGGCTCAG	ATCTCCTCTCGCAATCGCTCTC	C06
EST	estHGL4973	CTTGCTCCGCCTCTCCATCC	AGACACGCTCCACTTCACCTC	C09
EST	estHGL4977	TCGCCGATGTGGATGTGGAG	CCTCGCATTGTGTCCTGTGAAG	C08
EST	estHGL5022	GCGATCCTGAGTGATGTTCTGG	TCGTCTGTTGCTGCTGCTTATC	C04
EST	estHGL5111	GCAAGCACAGGCGGAATCG	GCAACCGAGTGGATGTTCAAGG	C09
EST	estHGL5126	TTCGTACTCTGCGTTGGATTCG	TCCTGCTCTGCCTTGGCTAC	C05
EST	estHGL5132	CTCTCGAAGTCATGTGCGGTTG	ATTCAGCGGGCGTGGTTATTG	C04
EST	estHGL5172	AGCACTCCTTCAGCATCCTCAG	GGTGGTGGTTTGGGTTCTGTTG	C02
EST	estHGL5194	CCAGCTTCCTCACCTCTTCTCC	CTCTCCTCGCCGTATTCCTCAG	C08
EST	estHGL5205	AAGAGCCATGAGCCAGACAATG	TTGCGGAGAAGACAGCGTTAC	C09
EST	estHGL5207	GCCAACGACGATGATGGTGATG	GCGATGCTTCTGCTGCTACTTC	C02
EST	estHGL5211	CGTCTCTGTTGCTGCGGAATG	GCTCGGCGTGGATGTTGTAAC	C03
EST	estHGL5238	CGCCATAAGGGAAGCCATAGC	AACGGCAACACCACCAACAC	C09
EST	estHGL5320	ACGCCGCCTCCAATCCAG	ACCAGCAGCAGTGTGATGAAC	C01
EST	estHGL5332	ACTGGCACGACTACTGGGATG	AAGAGGCGGAGACAAGACAGAC	C05
EST	estHGL5382	AGGCGGATGAAGTGCTGAGG	CGACTGTGCGTTGATGAGGTTC	C01
EST	estHGL5402	TTTGTCGTTGCCGCCCTTTG	CCTGTTCCTGTTTGCCCGTATG	C08
EST	estHGL5536	AATTGACAAGCCGTGTGGTGAC	GCCTGAAGGAAGTTGCGTGAG	C04
EST	estHGL5549	TGAGTTGCCGCCTAATTGTTGG	ACGCCTGTACTCGCTGCTAC	C09
EST	estHGL5605	TGAGGACACAGCAGCGAGAC	AAGCACGGCAAGCAGAAGC	C08
EST	estHGL5607	CCGAGCAATCACCTGGTCAAC	CGCCACAGCAGCCACAAG	C04
EST	estHGL5656	ACCCCATGCAACCAAGTAACTG	TGCTAGGGAGGTGGCTGAAC	C07
EST	estHGL5677	AGGTACGAGATGCCTGTTGAGG	AGAACACATCATGTGCCACCAG	C08
EST	estHGL5688	GCAGGAAGAAGATGTGTTGGTC	GCATTCCATCGTTCACTCATCC	C01
EST	estHGL5709	AATCGCTTTCTGCCTCAACATG	ATCGTCTTCCTCAGCCATATGC	C08
EST	estHGL5710	TTCGGAACCTGTCTGGGAGTC	CCGGAGTCATAAGCCAACGAG	C09
EST	estHGL5722	TTCTGTCCCTGGTGGGTTCG	GCTCGACCTGGTTCATGTTCC	C03
EST	estHGL5739	GGAGTCCGGCGCTACAAATTAG	GCCACTTGCATACAGACGAGTC	C08
EST	estHGL5756	AGAGCAGGACCATCTGAACTCC	CGGGACACAGTGGCGATTC	C03
EST	estHGL5778	TTAGTGTGCGAGTTTGGTGGAG	CAGTGGAAAGCCATTCAAGTGC	C03
EST	estHGL5825	GGGGTAGGCACATGGAAAGC	CGAAGATATGCACGAGGCTAAC	C08
EST	estHGL5880	CCAAGGATTCTGGATCGGATCG	CGCATCTTAGGCCAGGGTTTG	C06
EST	estHGL5889	CACCAGCTCCATAAGCACTCC	CCTTGACAGGTTCCTTCATTGC	C03
EST	estHGL5899	AAACGGCGACGAGAGAAAGAG	CAGGAGCAAAAGCGATACAGTG	C01
EST	estHGL5917	GGAGGGGAGTGCTTACAAATGG	CTGCCTCCTAACACGCTCAAG	C05
EST	estHGL5927	ACGGTGGTGAACTTGTCGAAC	CGTAAGAAGCATGAGTGGAAGC	C07
EST	estHGL5928	AGTCCCCTTCAACACCGTACC	TCGGTAGCGGTTCGTTCGG	C01
EST	estHGL5929	AGTAGTCCACAACGGCTTGATC	ATTGCAAGAACACTCCAAGACG	C09
EST	estHGL5933	ACTCCTAACAGTGGAACGAACC	CGAAGATATGCACGAGGCTAAC	C08
EST	estHGL5941	TCGTATGCACTCTCATGTTGCC	CAGAGCCAGAAACAGAGCAGAC	C04
EST	estHGL5977	ACGTAACCTTCAAGCAACACAC	TGTTCCTCATACGAAGCAGACG	C04
EST	estHGL5980	TGCGCCAACTCAAACAGATAGC	CACCGACCATCCTTCATCAGTG	C03
EST	estHGL6024	TCGCTTTTGCTTACTCCTTTGC	TCACCACCAGTTCACACTTCTC	C05
EST	estHGL6062	CGATTGCAGAGGCTACAAGTCC	TGGTTTTGGGAAAGCGTCATGG	C02
EST	estHGL6063	TGTTTGGTTGGTGTTTCAGGAG	TTAAGACCAGCACCACCGAATG	C05
EST	estHGL6073	CGTTTCGCATCAGCTTTTCTCC	ACGCATTCCACGGCAAATACC	C07
EST	estHGL6083	CTTTACCACCGCAACCGCATC	GATCCCAGACGAAATGGCTCAG	C07
EST	estHGL6086	TTGTCCTTGTGCGCGTGTG	TTCTTGCATTCATGCGGAAAGG	C09
EST	estHGL6095	CTCTTGCTGCACTCTACGGAAG	GACATGGCTGTGCGGGTTTG	C08
EST	estHGL6131	CCAACCTGCAATCGTCAAACTG	TGGAGCCATTCAATTTCGGAAC	C01
EST	estHGL6184	CCAGCGGAACACATGCCATC	TGGTTCTTTGACCGGACTTGTG	C07
EST	estHGL6243	AATGCTTGGATGGTCAGAAGGG	TCCTTGTTGCCATAGTGAAGCG	C06
EST	estHGL6244	CGAGGGTCTTGAACCGAAAGTG	TTCCCGTGCAAGCATATTCTGG	C09
EST	estHGL6292	TAGTGGATGCGAGTCAGGATGG	ACCACCCACACTACTTTTCTGC	C01
EST	estHGL6298	CCGCTTCACGTCTGCTAATTTC	ACTGTTGAGAGTGGGACTAGGG	C06
EST	estHGL6307	ACTTTGCGTGTGCGTGCTC	AAAGGGCGTCAGACTTATCCAC	C03
EST	estHGL6309	GAAAGGGTTGACCCCAAGTTGC	CATGCGTGGAGGTCCTGGAG	C08
EST	estHGL6375	GGTCTTGGCGATGGACTATCAG	GCAAGCCGCTTACATGGAAAC	C05
EST	estHGL6394	GGCAGCCTTCTCTTCAAAGC	AAGAGCTTCATCTGCCACAATC	C06
EST	estHGL6408	GGGCCACGTCGTCCTCTG	ACCCGTCAGGCACCATAAAGTC	C06
EST	estHGL6457	GATGAATGGTGCAACGGGGATG	CTGTCTCCTCCACCGTTCGTC	C09
EST	estHGL6475	GATCAATCCGTCGGTGCTCTC	TTCATCCTTCCCTCGATCCTTG	C07
EST	estHGL6491	GGAGAGGTGGTTCCACTGAATG	CAGGGACTTGTGACATGGGTTC	C07
EST	estHGL6627	CCAGCTCTCATCGTTCTTGTTC	CGACCGGGAAAATTGAGGAACC	C09
Genome	gH001228	AAACAGAGCCTTCAAAACAGAG	TTCAGGTAACTCTCCATCTTCC	C07
Genome	gH001748	AAACCGTACCGTACCGTAC	TGGAGACGAAGACACTGTTC	C06
Genome	gH005651	AACAGTCGTTAAACCCTAAACC	CTACTTGAAGGTTGCGATAGC	C01
Genome	gH006852	AACCTAACGTGATCCCATTTTC	TTGAGGTTTTGTGTTTGCTTTG	C01
Genome	gH007189	AACGACGATTGTTTCTCTTTC	TATGGAGGTGAGTGATTTTGTC	C03
Genome	gH007190	AACGACGCCGCATGAGTG	GTGTAGAGACCTGGTCCTTTCC	C03
Genome	gH012426	AAGTTGACCAGACTACCTAACG	AGCTTTGTTCTTGTCGGAATC	C04
Genome	gH015966	ACAAAGGTCTATGTCCAACTTC	GAGAGACCCAAGAGTCCAAG	C09
Genome	gH017321	ACACAATTTGGATTTTGGAGAG	ACTTCACTCGAACACTATACTC	C01
Genome	gH018110	ACACTCCACGAAGATTCCTAC	CCAGGCGGGTTGATTAGG	C03
Genome	gH021448	ACCATTCTTTCTCTGCTGCTC	GCTGAAGAGGAGGAAGACATG	C04
Genome	gH025173	ACTAAACCAAAGAAACAAAAGC	GCTTCAACTATGATCCTTATGC	C02
Genome	gH025217	ACTAACAATGCTTACGTGCTTG	GTGGAAAGACCTAACCCTGAG	C02
Genome	gH026355	ACTCGTGGATCTAATTAACTCC	AGAGGAGATAACGCATGGAG	C01
Genome	gH026903	ACTGCGTCTTCCTCTGTTTATC	ACACAACCGAGTCAACATCAG	C08
Genome	gH030701	AGAGAAGTGTCATGCAACTGAG	GACTGGCTTCAAGTAAGACAAC	C01
Genome	gH030881	AGAGAGAAGTCGCCAGAGAG	CTCTCCAGCGACCTCTCTC	C09
Genome	gH032602	AGATGGCTTCTCGAACAACAAC	TTACCCACTCGTGTCCTACTAC	C07
Genome	gH034100	AGCCAGTGAATCATTCTTCTTC	GAGAATGGGTCACCGAGTTC	C03
Genome	gH035808	AGCTTTGCAACTCTTTTAAACC	GTTCGGATGATGAATGATGATG	C07
Genome	gH035840	AGCTTTTCTTGACAATATACCC	TCTCCACCTTATTCTCCTACC	C03
Genome	gH037719	AGGGTTTGAAATGGGAGATGAG	TGTCCAAGTGCTTCTCTGTTC	C08
Genome	gH040058	AGTGGTGATGCTGCTGAAC	CAAGCTCATCCATGTCCAAATC	C02
Genome	gH043192	ATCAAGCAGAACACAGTAGATG	TTCATATTCCCACCTCAAAACC	C03
Genome	gH043870	ATCATGGACACTAGCGTAAGAG	GCATCATCCTGCTCAAGATTAC	C03
Genome	gH046815	ATGCACACACATCTTAACATTC	GGAAGCCTTGAAAAGATGATC	C01
Genome	gH046940	ATGCCAAAGTCGCTCCTG	AGGTCAGCTAATCGTTCAAATC	C08
Genome	gH053597	CAAGAACACCACCAACATAAGC	TTTGCCTTCAATGCCAGAGAG	C06
Genome	gH053725	CAAGAGAAGAAGCAGGAAGATG	TGTCCACAAATCCAAAACTCG	C09
Genome	gH054128	CAAGGTACACCATTCTTTGTTG	TTAACCTGACAGACCGTGAG	C05
Genome	gH056654	CACCTTATGTCACCTCTCCATG	TGCTAGACGGTAAACCTCCTAC	C03
Genome	gH060523	CATCATCCGATCTCGCATCC	GTGTCCTTCACAGAGTCCATC	C03
Genome	gH062766	CCAAAGTAGAAAGCAAAACAAC	GGAGGGTGTCAAGGATTTAC	C01
Genome	gH063395	CCAATGAAAAGCAGAGCAGAG	CGCCGTGATTGAAGAATAAGG	C04
Genome	gH064943	CCATCAAGCACCTACGTTTC	CTTACACTGTCTTCCTCTCCTC	C08
Genome	gH065140	CCATCTCTGCATAGACAGTAAG	GAAGTTTCAAGCTTCATACCG	C07
Genome	gH067794	CCGCACAGTTGATTCGTAAG	CTCTTGTGGAAACAGAGGATAC	C06
Genome	gH068384	CCGTCTTCAGACATCATTATCC	TAACAGTGTTGAAGTGAATTCG	C01
Genome	gH071789	CGAATGGAGATCTTGGGAAGG	GACCACACTCAGAGAGATTAGC	C02
Genome	gH074385	CGCTCGTAGGACTAATCAAACC	GCGTACACATCAATGGAAGGAG	C05
Genome	gH075016	CGGATCGGCGTGTACCTAC	AGAGAGGGATCGAGATGAATGG	C01
Genome	gH075344	CGGCTTAGTCCAATCTCTTAAC	CCGTCATTGTAGCGTTTGG	C09
Genome	gH077945	CGTTTCCCAATTCCCAATCATC	CCTCCTCCTCATCCCCTTG	C03
Genome	gH078002	CGTTTGCGACTTGGTTTGG	TTCACTGTCTTCGATATTCCTC	C06
Genome	gH078869	CTAGAGTCTGTGACTGGTGAG	TCTCTTGCCCTATTCTCTTCTC	C04
Genome	gH080476	CTCCATGCCCACCTGATAAAC	TGTTGGTGCTGCTGTAAGTTC	C07
Genome	gH081177	CTCGCTACGGCTTCTTCG	GCATCTTTGTCCCTCATTGTC	C09
Genome	gH083300	CTGCAACATAGGGAGTGGTG	TCTTCTCTCGGAATAGACACAC	C05
Genome	gH087105	CTTTGAATTTGACGTGAACCG	TTAGCAATGCGAAATGTAAGTG	C05
Genome	gH087916	GAAAGCAAAACATGACAAACTC	TGAGAATATGCTGGCAAACG	C03
Genome	gH089326	GAAGCCAAGGTGAGTCTATGAG	GGTTAAAACAGCCAAGAAGTGC	C02
Genome	gH091381	GACGACGACTCAAACAACAAC	GCGTGAGAATCGAGGAAGAC	C04
Genome	gH091785	GACTCGCTTGACACATGG	ATCTCTCATTATACGTCTTGGC	C01
Genome	gH093512	GAGCCTGATGAAGATTGAAGAG	TTGGAGATTGTTGATACCTGAC	C03
Genome	gH093556	GAGCGGAAGAAGCAGATAGC	TGCAATGAGGTTGTGAGTCTG	C09
Genome	gH094369	GAGTCATTGTACGAGGATTTAC	GTGTTACTCGTAAGGTTCTAGG	C04
Genome	gH097036	GCAAACCACATGGAGAAAGC	TAGGCATTGGCTCGTTAGTTC	C03
Genome	gH100528	GCCACCACCAGGAATTATTAC	CAAGAAAGATGCGCTTTTCG	C06
Genome	gH104814	GCTGAAAGAGAAACACGAAAG	AAAGAAGCATAGACACATTGAG	C03
Genome	gH104900	GCTGACGCAACCTAACTC	AGTTTGGAAAGAGATGAAGAAG	C05
Genome	gH105904	GCTTCTTCACCGTTAGTCCTAC	ACTTGAACCTACCTTTGTGGAG	C08
Genome	gH109154	GGCACTAGATCAAAGCAGAAAC	TCGCTGTCGATGAGCATAAC	C01
Genome	gH109698	GGCCTCTCACTTGAATCTTCTC	AGATCGGAGGATTCTCACCTTG	C08
Genome	gH112115	GGTAGATGATGCCACAGATC	TATGTAACGAGTTTAGGATTGC	C05
Genome	gH113588	GGTTGCAAGTACGGAATATAAG	TCTTCTTTCTTGGGGTTCATG	C04
Genome	gH113981	GGTTTTAGCATGACGGTTTGG	AATGTTGTCTTCCCAGTTCCAG	C08
Genome	gH114270	GTAAGCAGAGCAACTACACAAC	GCCATGAGAAACTCTCTTCAAG	C04
Genome	gH114602	GTACCTACGGACGACAAAC	AAGTGTTAATGCCTTTATTGGG	C08
Genome	gH115927	GTCCACCCATAGGATTTAACTC	CCCTTCCACAAGCTCTCTC	C07
Genome	gH116710	GTCTCCCAACCAGAACCTG	TGCCTTCGTATACAAGTTACAC	C07
Genome	gH117063	GTCTTGAACCCTTGCCTCTC	CTTGCCGTGACTCCGAAC	C08
Genome	gH124112	TACCCTTTAAACCGACTTGTGG	TGACAATCCCAACGCTTGC	C06
Genome	gH128268	TCAAAGCCTGGATGGATAAAAG	ATTGCAGACAACAAAAGGAAAC	C03
Genome	gH128658	TCAACGTTTGTACTGTTCCAAC	AGGAAGCTCTCTACGATGGG	C09
Genome	gH131654	TCATGCAAAAGCAAACAAACTC	GAAGACAAGAGCCAGCTAGAG	C05
Genome	gH132929	TCCAGGTGCTAAGCCAATGAC	TGCGGAGACATAGACACAGAG	C07
Genome	gH133578	TCCCCTTTCCTTGGTTTCAC	AATCGCTGGTGAGTAACTAAAC	C09
Genome	gH134195	TCCGTGAAAGCTGCATTATTC	CGACAAGAACATTTGGAGAGAG	C02
Genome	gH134984	TCCTTACCCACCTCTCTAGTC	GGATGCCAATTTGTAATGTCAC	C02
Genome	gH137183	TCGTTGTCCGTGCAGTTC	TTCATAAACCAAAGGCCCAAAC	C01
Genome	gH138368	TCTCCATTTGCTAGTCGTCTG	CTCCAATACCGGCTGATCC	C06
Genome	gH139307	TCTCTGCTGTTTTCCGTTTTG	TAACCACCATTAGCGTGTTTAG	C09
Genome	gH143243	TGACAAGAGCAAGGCAAAC	ATGGAGATATAGCATGTGATGG	C08
Genome	gH146318	TGCAGACAAGGTGAAGAGG	TGCTTCAACTACTCTCACTCTC	C02
Genome	gH146392	TGCAGCTATAGACGCCATTG	TCCTGTAGCATTTCCAGATTTG	C07
Genome	gH147161	TGCCGACTAAATAAGTGTAGAG	GAGCTAGTCCTGAGTGTATAAC	C08
Genome	gH151030	TGGTAGCTTTCCCTTCTTCTAG	TCTTCTCTGGCTTTCTTCACTC	C03
Genome	gH151648	TGGTTCAGATACTTTGTTGCTG	GGAGATTGAAAAGCCCTTTGC	C07
Genome	gH152534	TGTATATCTGAGCTTCTTCTGC	CCCATATGTCTTGTCTCACTG	C04
Genome	gH155914	TGTTTTCTATACACTTCTGCAC	TCATCATCTCGAAGGTTCAAC	C03
Genome	gH157408	TTAGCCCATCTCTCTATCAATC	ATTACGAACCATACCATCTCTC	C06
Genome	gH157614	TTAGGTGTTAAGGACAAATCCC	GTGATAGCTGTACGATTCTACG	C01
Genome	gH159605	TTCCACACTGAGAGCAACTG	CACCTCCAGTTTTCTCTTCTTC	C06
Genome	gH161464	TTCTCTAGAAGTCTTCATGTGG	TGCTGAGATTAGAGGTAGTGG	C01
Genome	gH162146	TTCTTCTTCTCGGCGATGATC	TTTCACCCAGTTTCAATCACAG	C06
Genome	gH162204	TTCTTGATGTCCATAAATGGTC	ACTCAACAAATCAACATCCTTC	C02
Genome	gH163197	TTGATCTCTGTGCTTCTTAGTG	TAACTCTCCACTTGACTCAAAC	C07
Genome	gH164096	TTGCTTAAGTAGTGTGTGCTG	AAGTAATGGAGGATGAGAAAGC	C07
Genome	gH165223	TTGGTTTCTCATCTTCAATCAG	GCCGCCTTCAAAAGATCC	C08
Genome	gH167657	TTTCCTTTCGCCCACCATTC	ATCCGATTTGTAGCTCTTTCCC	C03
Genome	gHGL100036	GCAAAATCCACTTGAGGAGC	ACTTGGTGTTTCTTGCCTCC	C03
Genome	gHGL100039	AGGAGAGATTCACCAACCCC	TGTCTTCGTTGCCTCTGTTG	C07
Genome	gHGL100042	GCTGCCGGAATCTTGTTAGT	TTGGTCAACGATGTAAAACTCTG	C01
Genome	gHGL100068	TAACCCTTAATCAGAACCAATTCA	TGAGAGAATCGCTAATCTCGC	C02
Genome	gHGL100073	CCTTTCCCTTTCTCTACAAGAAAA	TGTTCCTTACATACAAAATATACCTGG	C06
Genome	gHGL100090	GTCTCCTTTAGGCCCGCTAG	CCTTGGACTCACTAGCCCAA	C01
Genome	gHGL100151	CGGTTTCTTGACGAGGATTC	ATTGAGAAAGGCACCATGGT	C01
Genome	gHGL100189	TTTGCCATAAATCGAAGCTG	GCTACATATAATAACCAGCCACG	C07
Genome	gHGL100264	CATCCCAACCGTCCTACTTT	TACCTGTCACAATGGCTGGA	C03
Genome	gHGL100283	CGTGAGCTCGTAGTCAAATAGG	TCTTTTGGTCGTGTGATGCT	C08
Genome	gHGL100353	CCAGTTTGCGCATTCAATAA	TTCTGAATGGATGCACGAAG	C06
Genome	gHGL100358	TGTGACGTTGATACCCAATCC	CCTTTTCTCCAGAGAAGCGA	C02
Genome	gHGL100399	AAACCGAGTCCAGGACACAA	TGTTGAGAGATGGTGCAGCT	C06
Genome	gHGL100425	TCAAACATGGGTCGTCAATG	GTCCAATAGGCAAAAAGTCTTG	C05
Genome	gHGL100536	CCGCTATTTGACAACTCTGCT	TCACCTCCTTCAAAATGCCT	C03
Genome	gHGL100606	CTCTGAGATTTCTTGTCTGGCA	GTTACCGCTGCAAGGTGAAT	C09
Genome	gHGL100687	CGGAAAGGATCCAATAACCC	GCCAGAGCTTTTGATCTTGC	C06
Genome	gHGL100748	AATTGTCCGAGTTCAGACCG	AGCAACACATGTCCGAACAC	C05
Genome	gHGL100776	TCGTATTCACGAGCCGTATAA	CTCGGGAAATCCTCTGATCA	C07
Genome	gHGL100780	CCAGTTGCCAAGTCAATGAG	TGGCATAGACAGTACGGTGC	C04
Genome	gHGL100840	TGGTTGAAGTCTCTCTCTAGTCCA	AGATAGCCGTTACTTCCCGC	C02
Genome	gHGL100854	CTTCATTGGCTTGTTCTGCA	AACAGCTCGTAGGAATCTCTGG	C08
Genome	gHGL100877	CATCAAACTCCATAGCTTACTTGG	TCATTGTCTGTTCGTCCTGG	C03
Genome	gHGL100917	CCGTAATTCCAGATGCCTACA	GACAGAGATTTCAGGGTGGC	C09
Genome	gHGL101000	AGCTTCCAAATCCTGATCCA	CCTCCCTGACCTACTCATCG	C05
Genome	gHGL101022	ATTGCATTTTTCCACCACCA	TGTTATACCGGCATTGCAGA	C09
Genome	gHGL101031	CTTCTTCCTCCCCACCAAAT	ACATTGGGAAGCTCACCAAG	C07
Genome	gHGL101079	CGTAATCAATACGTATAAAGTTGATTG	GTAACGTTCGCCGAGAGAGT	C06
Genome	gHGL101091	AACCAATTTGATTTTGGACACC	GGATGAGAGACGGCTGAGAG	C02
Genome	gHGL101119	CAGAACAAAGTCAAACGCGA	TCGCCGATTATCCTCTCTTC	C01
Genome	gHGL101193	TGCTTTCAGTAGCAGAAAACGA	TGACCAATGACAAAACGCAT	C05
Genome	gHGL101210	TCTGCTTGCTTGATTCCCTT	AACTGGTTTTACTGGAGCGG	C03
Genome	gHGL101217	TGCATGGCAAAGGAATTAAA	TGACACTGCACCACTGACAA	C08
Genome	gHGL101235	TTCATTGCTTTTGTCAGGACA	TTTTGATTCCAGCCAAGCTT	C03
Genome	gHGL101329	ACCACCAGGCGATATAGCTG	GCAAAGATGGGTCGCTACAC	C09
Genome	gHGL101345	CAGTGAGCCTAGGTTGCTGA	TGTCGACAAATCTCATGGGA	C08
Genome	gHGL101395	CCAGCTCTCTTTTCCTCAGC	CTATCGCTGATGATGCCTGA	C05
Genome	gHGL101403	CTTTCGACATTGAAGCGGAT	CAAATTTGGGTAATCGAGTTCA	C04
Genome	gHGL101532	AGGGAACACATGTCGCTCTT	GCGAAATCATCTTTGTAACCG	C08
Genome	gHGL101544	ACCTCCTGCAACTCTTCCAA	GGTTTTATCAAACGGGAGGA	C09
Genome	gHGL101573	CAGGAAGGAGAAACAAAAGGA	TTCTCTTGCAGACCCTTGCT	C07
Genome	gHGL101656	AAGACCCTGGAAGCATACCC	CCTCTACGGCTTGACCTCTG	C07
Genome	gHGL101730	GATCCTCGGATCCAAAATGA	GGCTCAAATATCGACGGTACA	C05
Genome	gHGL101747	TGTTGATGAATCACCAAACAAA	TGGCAATTACTTGGGGAGAG	C08
Genome	gHGL101787	TGCACCTAGTCGAGCAAATG	GACCTAGATGCTCCCGAATG	C05
Genome	gHGL101970	TGGAGACACCTTTACTGCATCA	TTTCGGGTCTGAACGTCAGT	C07
Genome	gHGL102197	AACTCCGAGGAAGATGACGA	CATCGTGGCATTTTCTCATG	C07
Genome	gHGL102240	CTGACGATGCACGAAATGAG	CCATGCTTATTCACAATCATTCA	C07
Genome	gHGL102265	GAAACCTCCTTCTTGGTTTTGA	GGAAGAAGTTGATCGACAAGC	C07
Genome	gHGL102397	ACATCTTCGCCCTTCAACAC	GCTAAAAGCAGCTGCAAGC	C09
Genome	gHGL102418	ACCTGAAAGAGCAAGCCAGA	TTTCCTCGTTTCTCTTTTCTGG	C03
Genome	gHGL102435	TCCAAAGAAGTCAAATGCTCC	TTTGGGATCGGATGGTAAAA	C09
Genome	gHGL102444	TTGGAATGTAAGTGAATTTGCG	TCCATCCTTGGACACAGTGA	C08
Genome	gHGL102510	TCACCACACTAGTCAAGTTTTGAAA	CCTGCACTTGAAAGAGCCAT	C07
Genome	gHGL102636	AAGAAGCATGAGTGGAAGCG	CGTACTCGATGAATTCAAAACC	C07
Genome	gHGL102658	TTTGGCCTTGTTGCTCTGAT	CGAATGTTGCCTCTACCCAC	C08
Genome	gHGL102668	CAACTTGTCGATCTTGAATATAAGTTG	TAATGGTAAAGCAAAGGGGG	C05
Genome	gHGL102723	TAATGCCCTTATCGCTGTCC	TAGGTAGAGGTGGTGTGGGC	C05
Genome	gHGL102775	TGCAACTAAACAACTCGCCA	CTCGGTTCCTTGAAGTCTGC	C04
Genome	gHGL102864	GCCAATATCAATGACCGGAG	TGTTATGCTTCTTAGTGTTCAGCA	C05
Genome	gHGL102887	GTAAGAAGACATCTGCGCCG	CCAATGTGATTGTGGATGGA	C01
Genome	gHGL102888	TCTTCCACAAATGATGCTCG	ATGGAGCCATTGTGAAGAGG	C01
Genome	gHGL102921	TGAACAGCAGATTCTGTTTCTTG	GATGAGAAGAAGGGGAAGGG	C07
Genome	gHGL103108	ATGATAAATCGTGCAGGCCT	TCGTCGTAATGAACTTGCAAA	C08
Genome	gHGL103117	ATCTGCCAACTCATAAGAGGGA	TAGGATTGGCTATTGGCACG	C08
Genome	gHGL103127	ACCGAGCCACTGAATCAATC	AGCCACCAAAGGGATCTCTT	C01
Genome	gHGL103202	TGTTGTCATGGATTCTGTCGA	CTTCTACACGACGGAGCACA	C06
Genome	gHGL103214	GGTGCATTGATGAAAGCATG	TGCTGCAACTATTCACAGCA	C01
Genome	gHGL103221	AAGCACCATACCAAACTCGG	GCATTGCAAAGAGTTCAGACA	C08
Genome	gHGL103339	TATGGCCAATTTGATCGGTT	CCCATTTCATTGGTCGTTTC	C01
Genome	gHGL103352	ATTTGCTCCATCTCCAATCG	GTGCATCAGTGATTTGCTGC	C02
Genome	gHGL103419	TCACTCTGATTGCATCCTCG	GGCTGGGAATTGACACTTGT	C08
Genome	gHGL103489	TCAGAAATGGCATATTCGGG	TCCTTCTTTTTGGGGGAGTT	C02
Genome	gHGL103555	TTTGCCTTTCTTGTTGGACC	CGGAGGAAGAGACAAACCAG	C08
Genome	gHGL103585	CGTCTTCGAAGAACCCAGAG	AATAATCGGTTAAGGCACGC	C01
Genome	gHGL103593	CGTCTAGGCGTTACTGGAGC	TGACCCATCAGTTTCCACAA	C02
Genome	gHGL103682	CCATGGGAGCGGATAAAGT	ACTTAAGGTGGCGAGCTGAG	C04
Genome	gHGL103687	TGGCACTAAAGGGTTCTTGAA	TTCTTTTGAGGGCCCCTAAT	C08
Genome	gHGL103702	CGCCACGACTTACAGGTGAT	TGGCCCAAACTCTATCGAGA	C01
Genome	gHGL103791	CATAAACGGAGCCCACTAGC	CCTTTGTTCGTGTGGTCCTT	C01
Genome	gHGL103834	GAATGCAGCCACTTCTAGCC	TGCAACTATGGCCACACATT	C08
Genome	gHGL103839	TGTCGGCAAAACAATTCAAA	GCTGCAGTAGCCAATGATGA	C06
Genome	gHGL103894	CATCTCTCAATTCCAATCTGGA	GGAATCATTTTTCTCATCTGCA	C07
Genome	gHGL103940	CTGTTTCTCCCATGTCGTCA	GCACTCAACAGTCCATCGAA	C03
Genome	gHGL103976	TGGAGTGCAGAGTGATGACA	GGCTCGGAGGAATAGGTCTT	C05
Genome	gHGL103997	AAGCAGGTATTGTTCACGGC	AGGCACTCAATCACGATATCA	C09
Genome	gHGL104146	CGGAAACAAGAATGAAAGCA	TGGATGGTCGCATACTTGAA	C07
Genome	gHGL104191	AAACCATATCCAACAACTGAGTGA	TGGATACGATGCACGATTTG	C07
Genome	gHGL104195	TGTGATCTCGGAACCCCTAC	CCAGCAAAATCATCAAACGTT	C03
Genome	gHGL104212	CGATTCTCATCAATACAAATCGA	TATCGCCATCTCTTTACCGG	C01
Genome	gHGL104279	AAGAAGCAAAGACTTCAAAAGG	CACCTCATCGACTGAAGCTG	C09
Genome	gHGL104294	TCGATGTTAAAGGAAGATGACAAA	GTCGTGATAGGGCCAGAAAA	C03
Genome	gHGL104375	GTAAGTTAATAATCCTTCCTGCTTTT	AGACCACCCACATTCAAAGC	C07
Genome	gHGL104417	TGATGTTTCTAAAATTCCCATTGA	TTCTTCCCCATTTTGTTTGC	C03
Genome	gHGL104445	ACCGAATCATATCCGTCCAA	CTTCGGACAGTCACACCATG	C09
Genome	gHGL104560	TGAGCTGGTGTAATTGAACGA	CGGTTACAGTTGGCCCAATA	C02
Genome	gHGL104600	GATCCTTCCTTCAGATTTCGG	CATCCGAGGAAAATGTTGGT	C06
Genome	gHGL104656	GGTTGTATTGGGAAGATCCAAA	GCGAGCTTCTTCACATCCAT	C02
Genome	gHGL104722	TGATAAACCAATTTCGAAAAGGA	ATCTCAAGCTTTTTAGGTCCGA	C03
Genome	gHGL104726	TGTCGATCACATCTGCGAGT	TTTGCTTCAACCAAAAGCCT	C05
Genome	gHGL104735	GAAACCGGAGAAATGAATGG	GCTACCTTTCTTCTTGTAAGGCTC	C03
Genome	gHGL104738	CGTAAGTTTGCCACGACATC	AAGGCGAGATGTGAGCAAAC	C03
Genome	gHGL104820	AGTTGGTGCATATGGTCAAGG	GAATATGCTCCAAACGGTTCA	C04
Genome	gHGL104836	CACTTCCGACGGACATAAGG	TGTGTGATTTCCTGAGATGCA	C05
Genome	gHGL104927	TTCATCATCTTTTCCGTCCC	GTTTTATCGTGTGGGCCAAC	C03
Genome	gHGL104995	GGTTGACCTCAAAAGTCCGA	GGATTTTGTCCACAAGGAGC	C05
Genome	gHGL104996	AACATTGCATCCAAAAGTTGC	TCTTTTACCCATTTTATCTTTTGTTT	C01
Genome	gHGL105037	CAATGCCTGAAGAAGGAAGC	TGAGGCAAAAGGATCCTGTT	C02
Genome	gHGL105044	GCCATAAAGGAACGGTTCAT	TTTATGGGTGCAAAATGGGT	C01
Genome	gHGL105095	TCTTGAAGGCTCTTTCATCCA	TGTTCATGCTGACAATGCAA	C07
Genome	gHGL105159	GACATTTCTCAGCCGCTTTC	TGGCAAACAACATGACCTGT	C03
Genome	gHGL105175	GAGAAACCTCCCTGGAAACC	TGGCCATAAGTGTCTTTGGA	C08
Genome	gHGL105331	GACCATGATTCAACCGTCAA	TGCGCATGATACAGTAGCACT	C02
Genome	gHGL105342	CGCTCTTTTGAAATTAAAAAGGA	TGACAAAGACTGGCACTTCAG	C04
Genome	gHGL105343	GCGGTGCATGTCCTTTAGAT	GGATGTAGCTTGAAGGGACG	C03
Genome	gHGL105453	TCAGCCACCATGATGACACT	AGATCGATTCAGGAAGGTGTG	C03
Genome	gHGL105498	CCCAATTTGACCAACTCTGAA	TGGACGCTTTTAATTGGATTT	C08
Genome	gHGL105522	TTTTCGAGTACGTGAACATTGAA	TGGGACCTCCTCAAGCATAT	C03
Genome	gHGL105564	CCAAGGTACTGTATATAGCTTTGGAA	TGTAGAATAGTCGTGTCGGCA	C05
Genome	gHGL105627	ATTGGCCATTGTATCAGCCT	GATCAACTGGGGATGGGTTA	C09
Genome	gHGL105669	TCCTGGCTACTTTGTCTGGG	CATACGGCTAAGCGTCTGGT	C09
Genome	gHGL105755	GGTGTTGCTTCAAACAACCA	GAGGGAGTGGAGCATAGCTG	C06
Genome	gHGL105767	ACCTGGACAAAACGCAAAAA	ACAAATCACTGGTTGCCACA	C08
Genome	gHGL105795	GCATGCGTTTCAAGATGAGA	CAACCTTCAGCGATCTCCAT	C01
Genome	gHGL105845	TCAAAGACTTCTCTCTTCAAGGTTC	GACAACCAGATTCTTTAAACCAAAA	C09
Genome	gHGL105868	CCCTCAAATGAATCCTGCAT	CGATGAGGATGACGACAAAG	C07
Genome	gHGL105900	CCTAAACTGGTCTTGTTCGTCA	CTCTCATATAAGCCGGCGAG	C02
Genome	gHGL105951	TGTTCCAAAACGATGCAAAT	CATGTCTTTCTACAGCTTCAGCA	C06
Genome	gHGL105967	AGAAGGAAGGTGCGTTTTCA	CACGAGAATGAACAAGCGAA	C04
Genome	gHGL105997	GGTTTCCATGATGATTGAGGA	CGTCTCTTTCCACGGTTACC	C02
Genome	gHGL106029	GAATGATCCGTCTAGGGCAA	GCAGCCTCGCTACTATGCTC	C02
Genome	gHGL106031	GCGAAAACTTCACCGGATAG	GGATATCCTTTCTTTTTAAGAAACTCC	C01
Genome	gHGL106041	AAATGAGTTCACTCCCACGG	TAAACTCACGGCAAGCTTCA	C08
Genome	gHGL106124	ATGTGAGTGCCTCAAAAGCC	AAGCACATTGACTAGCGGGT	C01
Genome	gHGL106156	GCTTAAGTGATGATGGCGCT	TCACAAGCTGCGGATTCTAA	C09
Genome	gHGL106164	CTTATGAAAAGCCCAATCGG	CAAAGGCCTTGGTGAAACTC	C08
Genome	gHGL106223	GCCATAAAAGAGATAGGACCATG	TGGTCAATGACAAGCAACGT	C02
Genome	gHGL106234	GGAGCTAATGCAACCTTACTGG	CAGTTGATGCAGTTTGCTGG	C04
Genome	gHGL106415	TTGCGTATCACATCAGGGAA	ACTCAGCCATGCCTTCAAGT	C03
Genome	gHGL106504	TTGCATTTGACCAAAAGAAGG	ATGAGGTCCCTTGCATTGAC	C06
Genome	gHGL106507	CCTCCAAGAGCAAGCTCAAC	CCCATGATCAATGTTTTGACG	C01
Genome	gHGL106534	AAACAAAGATCCTTCAACGTCC	CAGCGACTCGATCCTTTCAT	C05
Genome	gHGL106642	TGCAACTTTTGAACCTGGTG	GGTTGCAGTAATCCTGATGGA	C04
Genome	gHGL106646	CAGGAACATCTCCATCTCTCG	CCTGCTCTCACAGCCAAAGT	C09
Genome	gHGL106799	CAATGGTTAATCATACACCTATTTTGA	TGAGAAGTCTTTTCGGAATTGTC	C05
Genome	gHGL106837	TATTCTCAGGAGCCGCATCT	CTCTTTCCCATCAATCCTCG	C06
Genome	gHGL106982	ATCCATCACCGAGTCTCCAG	CAAAACACAGAGTGGCGGTA	C08
Genome	gHGL106990	TGTATCTGCATGTTGGTTTCAA	GCTGGTTCGTAGTAACCCCA	C08
Genome	gHGL106995	AACACATTCAGCATCCACCA	CTTTTCTCTCCTCAGGTCCG	C03
Genome	gHGL107035	TTTGACCTTCAGGGTTTTGG	AACTGGGTCAAATGCTCCTG	C03
Genome	gHGL107037	GCATAGGAGCCCTGACTCAG	CTGTCTAAGCCCCCTGTCTG	C09
Genome	gHGL107161	GAGGTAGACGACGCTGCTCT	TCAAAGGGCAGCCTTTGTAT	C05
Genome	gHGL107205	GCTACAAACAAGGGCAGAGG	CTATTGCCCTTTGTTGGGAG	C03
Genome	gHGL107223	TAGCCCCACAGCCATTTTAG	CCAAGGCGGTCCTATAATCC	C05
Genome	gHGL107233	CCTGATTTGGTAGGACCACG	TCGCAAAGTCAGAGCTAAAGC	C01
Genome	gHGL107252	GTGTGGGGGAACATTAGCTG	ATCCCAAGTTCACCAACAGG	C03
Genome	gHGL107293	CTACCATGTTTTCCCGGTTC	TCAGGTTACGTTTCCGGGTA	C09
Genome	gHGL107296	TCTCCTTCACCTTCACCTGC	GTGGGATCTTTGGCAATTTG	C07
Genome	gHGL107365	GGTATGCTCAAGCTTCCTCC	AGATTAGCAGCAAGGAGCCA	C07
Genome	gHGL107368	GGCGACAAAATCATCTTCGT	TCATACCTTCACTGCTCTTGG	C08
Genome	gHGL107379	TGACGGTGCAGAAAAGAAGA	ACTGCTTCCTCCAACATCGT	C09
Genome	gHGL107395	TGCTTTCTTGCAGATGATTCA	TGTTTGATCCACCTGATTGC	C07
Genome	gHGL107440	CACGTGCTAGCTCCACTGAA	CCGTTTACATTTTTAACTCGGTC	C01
Genome	gHGL107502	CCATTGCCACAACTAACACCT	CATGGTGTCATTTCTTTGCG	C01
Genome	gHGL107584	TGCTCTCTCTCCTGCAAGGT	TCCTCTTTGTCTCATTATGACGTC	C08
Genome	gHGL107607	GAAACTCGTTTGGGATCCAC	TGGCACCACTAACCAAAACA	C09
Genome	gHGL107617	CCTCTGGTCCATTTGCAAGT	TGCTGGATCATCAAACTGGA	C03
Genome	gHGL107628	GTTGAGGGCAGGAACGTAAA	TAAAGAAATCCCCAACCAGC	C01
Genome	gHGL107706	CGAAGGCGAACCAAGTAGAA	CGCGATTTTCATTATCGACA	C07
Genome	gHGL107745	TTACAGTGCCCTGAGGGATC	TTATACCATGCTTCCCCACC	C03
Genome	gHGL107750	CAGCCATGAGGAGACTGAGA	ACGGAACAAGTTGTCGCTCT	C09
Genome	gHGL107786	GGCTTCTTGGATTCTGTATGG	ATCCCTCGAGCAATCCCTAC	C06
Genome	gHGL107858	GAGACAACAACGTCATCTGCA	CCAAGGTCCATTCTTGTCGT	C03
Genome	gHGL107889	TATGTGCCAAAGCTTCCATG	TGGTAAGCTACAAGGCCCTG	C03
Genome	gHGL107908	CAGGAAGGATGACAACAAATCA	AGTGTCTGCATGAGCGATTG	C07
Genome	gHGL107941	TCTCATGCGTCGATCTTCAC	TAAAATTCGAAGGGCTTGCA	C09
Genome	gHGL107993	AGAACCCAACACGGTTTCAC	CGCCTCCATCTTCGTTAAAG	C07
Genome	gHGL108038	CAAACGAATCCTCCACCCTA	GTGTTCTCCAAAGTGGTGCA	C03
Genome	gHGL108116	TGAAACACTTTAGCCTGCAAAA	TGGAGAGAACCGTTTGCTTT	C03
Genome	gHGL108135	GATGACATCGCCGAGTATGA	TCCTGCTTCGTACATGCTTG	C02
Genome	gHGL108144	GATGACCTGAAGTTTCCCCA	TGGAACACTTGCTGGTGGTA	C07
Genome	gHGL108207	TGGGTTAACAAACTCCGTCC	TTCCCGGTAAATACGTAGCG	C06
Genome	gHGL108236	TGCTTTTGGTGCTGATCTTG	TCCCAACACATGATGCAGAT	C03
Genome	gHGL108261	TCCTCTTCAACCTATCAACCTCA	GGGAGGATTGTGTACGCAAT	C03
Genome	gHGL108270	GCACCTTTCCGATAAGGGTT	GTCTTGGTGTTTTCTTCCGC	C07
Genome	gHGL108294	TTCTCCCTCCCAAGAAAACTT	CATCTCCAATCTCAGTTCTTCTTG	C02
Genome	gHGL108315	AACGAGTAGGCGGTGAAAAA	GAATTTTCCGGTGAATCGAA	C04
Genome	gHGL108345	CCAACTGCAGATGAGATGCT	ACCAAAGAGTGAACGGCATC	C02
Genome	gHGL108420	GCTTGTCCTGTAACTGTGGTGA	CTGGAACACTTCTTAAACCCG	C07
Genome	gHGL108431	CACCATTTCCAAAATCCACC	CAAAGAACTCATGGAGGCAA	C09
Genome	gHGL108451	TCCTCTTACTCTTCCTACGGTAACA	TGCTGTTAACAAGCCACGAC	C07
Genome	gHGL108495	ACACTGGAGAGACAATGGCC	AAGATCAAGTTAGAGATTCGCCC	C06
Genome	gHGL108512	TGATGGAACACCATTCGAAT	TGTCAAATCGATTCGTGCAC	C01
Genome	gHGL108523	TCCTTGTCGTTCTTGGAACC	AAGCTTGCTACACTCTCGGC	C06
Genome	gHGL108526	CCAACTGTTCCTGGGTTGAT	TGACCATTTCATCGACCTGA	C04
Genome	gHGL108589	GCAAACCGAAGCCTCTAAAG	GCTTCACAGCCGAAGAAAAC	C06
Genome	gHGL108613	CGAAGAAGAAGCTCATGCATC	AAGGTTCGGGGATCAGAATT	C09
Genome	gHGL108636	ATCCACGAAGCACTCCTGAT	GTGATGGTTCATGTGCGTTC	C09
Genome	gHGL108655	AGAAGAAGATTGAAGGAAGGGG	AATAGGACCGAGTCAAGTCGC	C06
Genome	gHGL108667	GGGAATCCAAACCCAAAAAG	TCACCATAAGAACCAATCGGA	C05
Genome	gHGL108699	ATCTCTTCCCCACCCACTCT	GGGGTCTAGAAGAAGAGATAGCC	C03
Genome	gHGL108752	TCGGAACAGTCCCTTCACTT	AGAACAAAGAAGCGAGGCAA	C06
Genome	gHGL108753	GAATGGGGATTTCACAATGG	TCGAGATAATGCCTTTTGCC	C05
Genome	gHGL108772	GGACCCCAGAGGAGCTAAAA	GTGAGCATCAGTTCCATCGA	C09
Genome	gHGL108813	TGTTTAAGCTAAACGACACCG	CCGATCAGATCTCCCAAGAG	C08
Genome	gHGL108869	GATGATTAAATACGTAACGCATGG	GAAAGGAAAATGAACCAAGCG	C09
Genome	gHGL108878	AACTGCATCTTCATCCATTGG	TGAAGCATGAACCATTTGAAA	C09
Genome	gHGL108879	TGCATGTAGAAGCCATTGATTT	ATGGTCCATCTCTTACCCCC	C08
Genome	gHGL108907	CATCAGGACGCCAACATAAA	ATGGACTATTTCGCCAGGTG	C01
Genome	gHGL108916	AACAGATCCGGCGTAGGAG	TCACGCATCAACGAGTATCC	C02
Genome	gHGL108931	TATAGTTCTTGGAATGAAATAGACACA	GTTAAAGTGAGCTTGATGCCG	C08
Genome	gHGL108939	CTGAGTCCTAACCTGGGGTG	TGTGAATGCTTTCGTTTTGTTC	C02
Genome	gHGL108994	AATAGTTGCAAGTGGGGTGC	TTTTAATGGGTGGGTGGGT	C07
Genome	gHGL109019	AGGTCGATGATATGACAGCAGA	TGCATCATATATTCCCATCCC	C06
Genome	gHGL109197	ACCAAAACATTACCAAAATTAAAAA	TGCAGCTCCTGTTACCAACA	C07
Genome	gHGL109240	ATTTGAAGACGCAGTTGCTG	CCAAGATTCTTGGTTCAAGTTAGG	C09
Genome	gHGL109309	TGTCAAACAACACATAACTCACG	GCCAGTAGGGACATGGACTC	C06
Genome	gHGL109350	TTGCACACGTCTGCAGAAAT	GCTTGAACTGGATCGCTACC	C03
Genome	gHGL109356	TGGTTTAGTTGGTTCAGTTTCAA	TGAAGCTGATTCATTAGAGCTCA	C08
Genome	gHGL109375	AAGCCCTTTGAAGGAACCAT	TCAAACCTGATGGAGTGCAG	C01
Genome	gHGL109575	GCGAAAAGGAGCTGACCATA	TCGCAAGAATTTTACATCAGGA	C05
Genome	gHGL109658	AAGGGAAAGTCTCATGTCGC	CTAGCAAGAGGAGCTGCTCC	C02
Genome	gHGL109681	TACGTGTCAGGAGGTGGATG	TCCCTCCCAAATTTCAAGAA	C01
Genome	gHGL109717	CATGATTCTTGCCTTCTTGGA	AAAGAAACAGCTTCGGACTCTC	C07
Genome	gHGL109791	GTGTTTCTCCGTGCAAGGAT	TCACTCCTCCAAAGCGTGTA	C03
Genome	gHGL109815	GCTAGTACACGTCGCTTCTCAA	CATCTCTTGGCCGAGGAATA	C02
Genome	gHGL109817	CCTTAATCTCCCCCTCGAAG	ACCATCACCGGGTAAAACAA	C08
Genome	gHGL109838	TCATTGGACAAAAAGTTAGGCA	CGCTCAATCTCTTCAGGAGG	C03
Genome	gHGL109844	TCCGGCGTGTAAGTTTTCTC	TCCTTCTCTCTGCACAAACAAA	C07
Genome	gHGL109901	TTCAATGCAACATCCCAAAA	TAAACTTGGGCATGGTGGAT	C09
Genome	gHGL109949	CCGGTTTAATCTCTTCCGGT	TCCTCGTGTGACAAAACCAA	C04
Genome	gHGL110032	GCGAAATATGCCACCAGGTA	TTCATCAGGAGGAGGAGGTG	C03
Genome	gHGL110076	CGAGTGGCTTCACAAAGAGA	AAAGTCTCCAGCAGCTGAGG	C05
Genome	gHGL110084	CCTGGTTTTGTGCGAGATTT	TGGTGCATCATAATAGGCCA	C01
Genome	gHGL110108	TCAATCACCGTTGTTGTCAGA	AAAAACAAAATGCTGGTCGG	C03
Genome	gHGL110220	TACATCCATCAGCCACCAAA	GCTTTGTCGTACGCAGTTCA	C04
Genome	gHGL110237	TGTCTATTGCGACACTTGCC	CACCGCACCTAAGGATCAAT	C03
Genome	gHGL110336	CCAAGCAAGAACCAGATTTCA	AGCTTCCTGGTTTTGCTCTG	C08
Genome	gHGL110350	ACAACGAGCCTTTCTGCAAT	ATAATTGGCGCATGTCATCA	C03
Genome	gHGL110401	AGCGGTTGATCTGAGGTTTG	CCTCAGATAAAGGCTCACCC	C03
Genome	gHGL110423	AGGACCCCTTGAACAGTCCT	GCACTCCTGCACTTAAAGGG	C09
Genome	gHGL110479	CCCAACAAAGAGCTCCATGT	TCAAAGCAGAGAAGCAGCAA	C01
Genome	gHGL110580	GCCTGAAAACGACCAAAATC	GGGGTCCAAACCTCCATAAT	C01
Genome	gHGL110630	ACAGTTGGTGGTTTGTTGGG	GAACGCTGTTATCTTCGGGT	C06
Genome	gHGL110665	GAAGCACTCCTCCATGGTGT	CTGCAGCACTTACAATCCCA	C07
Genome	gHGL110745	CAAATTGAAGAAAGACGTCCA	CGTTTTTCTACTTGGATTATGCA	C09
Genome	gHGL110755	TCTCCCTCTTCTTTTTGCACA	CCAGACGTTTTCTATCATCTCCA	C01
Genome	gHGL110759	CATCAGGAGGAAGTGCAACA	TTGGGAGTTCCAGCCTAATG	C06
Genome	gHGL110808	GTTGTCGATCCAATCTCCGT	GCAGGAGTCATGTTCCCTTT	C03
Genome	gHGL111024	CAGAACTTCAACAACCTGTGGA	CATCATATGCTTCATAGATATCCTTCA	C09
Genome	gHGL111030	ACCAAAACGGAGGTCATGAG	GCAGTAAAAAGCGAAGGTGG	C03
Genome	gHGL111083	AGCAATGATCGGGGATATCA	TCCATCTGCAAACAGCACTC	C01
Genome	gHGL111111	GCGAGGAGATAATGTCTAGTAGCA	GACATAGGCGACAGGGAGAG	C01
Genome	gHGL111123	CAGAATCATCAAGGCAGCAA	CCATTGTGAACCCTCTCGTT	C07
Genome	gHGL111169	ACATATTTTTCTTTTGGTTCAAAAA	AAAATGCCAACGGCTAATTG	C06
Genome	gHGL111199	GAACTGATTCCGCATCCACT	CAGCCTAAAGATCGACGCTC	C06
Genome	gHGL111233	TCATCAGGTGATCTAAAGGCAA	CAATCAATTCGTCCAGCTCTC	C02
Genome	gHGL111417	CGGATGGAGTTGTGCTTTTT	GCCATTTCTTGCAGAGACGT	C06
Genome	gHGL111457	AAACATCAACGCCATTCCTC	TTAGCTTTAATGGATGGGCG	C07
Genome	gHGL111482	AGCCTGCTAATGGAATCAGC	GGTTCAGGCACAACTTCCTC	C08
Genome	gHGL111488	AAAAGCCACTCTTCCTTCACA	GATATATGATTCCGACGCCG	C01
Genome	gHGL111582	TGTCTCCTGCTTCATATGGCT	AGCTAAACGGGCTTTGATGA	C03
Genome	gHGL111584	CAACAGCCTTAAGACCCTGC	GTCGACGGGATGACCTAGAA	C07
Genome	gHGL111611	GGTTCGAATCTTGATGGCAT	GTTCCCATCTCTCATCGCAT	C07
Genome	gHGL111655	TCTCCCTCTCACTTTCTCCAA	GCCCCAGCTATCTTAGGTCC	C01
Genome	gHGL111805	TGCAAACCATAATCTTAGTGATTG	GCTCTCTTCCCATTTGTCCA	C09
Genome	gHGL111860	TGCCCTCCTCACCTCTTCTA	CATTCATGTTCGTCGTGGTC	C02
Genome	gHGL111878	TCGAAAGGCAAGTAACCTGC	CATCGTGTGGAACTCCAAAC	C04
Genome	gHGL111898	TTATACTATTTGTCAATGTGACTGTGA	ATAACTTATTTTAAGATGCCAACTTTC	C08
Genome	gHGL111902	CATTAAGCCGATACCTGGGA	CTGACTGCTCTTTGGTGGGT	C01
Genome	gHGL111918	CCCTCCAGCTGCATTTAAAA	TTGCATTCTTCACTGGTTCG	C09
Genome	gHGL111942	GATAATACGGCTGCCCACAT	AAGTCTTTCCACATCGTGGC	C01
Genome	gHGL111978	GGAGCAATGGGAAGATCAAA	TGGCATCCATGGAGTCTTCT	C06
Genome	gHGL112007	GCAGAGCTTAGACGCCATTT	CGTCAGAACTTTTCATGCCA	C07
Genome	gHGL112009	TCAGCCGAAAATAAGAAATTTAGTTT	GGCCCACCTTTCAGAGAGAT	C07
Genome	gHGL112015	TTCATGAGGCGTGTTTACCT	ATCTTCCAAGGGATATCCGG	C08
Genome	gHGL112059	AATGATGAAGATGAAGCTGGC	GGTCCAAAATGCAGTGCTTT	C09
Genome	gHGL112069	TCGTCCTCATATGGATTGCA	ATTCATACGCCGGATTCAAG	C03
Genome	gHGL112139	CCATAAGCTCTGCAGGGAAG	TTGATTGCACATGATGGTCA	C08
Genome	gHGL112231	TCTCCATCACTTTAGGAGCCA	AGCAGCCTCCACTTGATGTT	C03
Genome	gHGL112317	CGCAGCACAAGGGATTCTAT	GGCAACCGTCGATGAATATT	C03
Genome	gHGL112420	CAACAGCTTCCCCATTTTT	TCTCCTCCTCCGAATCAAGA	C07
Genome	gHGL112458	AGCTCCCCAGTTGAGAGGAT	TCTCCCTCAGGAACAACTCAA	C04
Genome	gHGL112522	CACGCTGTGTTGCTGATTCT	CCGAGTTGATAGCCCTGAAG	C06
Genome	gHGL112683	TGAAGGCTGTGTCCACAAGA	TGTGATTTTCCAGGAAACCC	C02
Genome	gHGL112750	TAGTGCTCTCTGGGTTGCAC	CCTCATACTCCCAAAAGGATCA	C05
Genome	gHGL112756	TGTATGCAATCCTTGACCCA	ATGGTTCCCACAAAGTTTGG	C09
Genome	gHGL112781	CAACATGATAACAACAGCCCA	GGTCATAATAAGTGGGCGGA	C02
Genome	gHGL112813	GAAGCCTGTAGGTGTTTGGC	TGCCACTTCCACAGGTATCA	C01
Genome	gHGL112868	ATCTGACCATGCCCTTGAAA	GCTTGAAGTTAATCCGCTGC	C09
Genome	gHGL112927	GCGACCATCGTATGTGTTCA	AAGGGTCGTTTCCGTCTTCT	C03
Genome	gHGL112958	TTTCATGCTCATCTGATTCTTGA	CCAGATCTGTCCCTATCGGA	C09
Genome	gHGL112973	CCGTCACGAACTACTGGAGG	GACTGGCAAGCTGTTTGTCA	C06
Genome	gHGL112974	AGCCACAAAGGGGTGAAATA	GTGGTGAAGAAGCAGCATCA	C05
Genome	gHGL113019	TGTATCGCTCTTCTCGGGTT	TTCCATCCTGATTGGTCTCC	C02
Genome	gHGL113027	GCTTGTTCCTGATGTCCCAT	GTATTCGCCATTCTGGACGT	C07
Genome	gHGL113052	TTCCCTCTCCCCTCTCTCTC	GCACATTCTCGATTGTCTGG	C04
Genome	gHGL113054	GCGATAAATCCCCCTTTTCT	GTAGGGCTGTTGACCCTGTG	C09
Genome	gHGL113060	CGGATCCAGCATCTTACACA	TGTCAAGGAGATGCAGACCA	C05
Genome	gHGL113068	CACCGCTCGGTACCTAGAAA	TATGGGACACTGCTGGTCAA	C07
Genome	gHGL113099	CGCCTCTGACTCGAGTGTTT	CGATCTTCTTGCCCAAGGTA	C03
Genome	gHGL113197	GCATGGAAGCTTCCTGGTAG	GTTGCAACGCAGAGTTTCAA	C03
Genome	gHGL113233	AACTGGTGCGGAGTCAAAAT	AAGGTCCCAAGAAATCAGGTT	C09
Genome	gHGL113348	TGGGAAGATAGTCGGTCACA	ATTCTTCATTGCCTCCTCCC	C08
Genome	gHGL113360	TTCATGATTAAAATCGCCGC	GTTGTCTAGGAGCGGTTTGC	C04
Genome	gHGL113361	AAATCTATGGACACGCGTCA	TCCTTGGTTGTTGTTCATCG	C07
Genome	gHGL113383	TCCTTTGTCCTGGATTCTGAA	ACTCCTGCTACAGCTCCTGC	C01
Genome	gHGL113460	AATGAGTGGAGTCTCACGCA	TGAAACGTAGATTCCAAAGTTTTG	C02
Genome	gHGL113496	GCTGCTGGTCTTTCTTCGAA	TCTCCCGAGACATACGAGCT	C04
Genome	gHGL113507	TGAAACAAAACTCCACAGTGAAA	CCAAGATTCCTTTCAGCTGG	C03
Genome	gHGL113587	GCACCCAACTCGATCAAAGT	GTCGTGAAGGAGCTGACCTC	C08
Genome	gHGL113588	AGCTCCTGCTTCATGGAAGA	TCCAAAACCCACCTCAAAAC	C08
Genome	gHGL113593	CCATGAAAGCAATGCAGATG	CGTTGGCTTCATCTTAGTACCC	C08
Genome	gHGL113609	TCCGAGGGTTTTTACCGAGT	TTGAACCATGGAGATCCACA	C07
Genome	gHGL113616	CAAGCCATCTTGATTACCATTTC	GAACCGGAACCAAACTCAAA	C09
Genome	gHGL113619	CATGACTGTTTTCTTTGCTCCA	GGATTTAGCTTTCGACCAACA	C09
Genome	gHGL113849	TCTAAAATCGCGGTTTGGAC	TGCGACGACCAGAGTAGAGA	C03
Genome	gHGL113883	CCACGTTTGTAAGTCACGGA	CGGATCCTGCTGTACATAGGA	C07
Genome	gHGL113990	TGCGTTTTCAGCTAATGTCTTG	GCACTTGCTTGAAGACTCCC	C02
Genome	gHGL113991	GTTGGATGTTATCTTGCGCC	GCTTGAGTGGAATCCTCTGC	C09
Genome	gHGL113999	ACCGACTATCCCGTGGTATG	TCTCTTCCATTTCTCTTCGCA	C08
Genome	gHGL114007	CAAAACACATGCTAATTCAAGAAGA	TCAAGAACCCACTAGACAACGA	C02
Genome	gHGL114046	CTGATGACAGGCCTTCCATT	GCCAGCTCCATCTAACAAGC	C06
Genome	gHGL114102	CCAACAGCTGCTCCGATTAT	GCCTCCTCCTATATTTGGCC	C09
Genome	gHGL114131	GAATACCTCGGCGTTGTTGT	TCCAGATTTCGAGAGAGGGA	C02
Genome	gHGL114136	GATTACGTGCATGCATATCGA	GAGATGGGAAGCTCGAATTG	C05
Genome	gHGL114178	CGACGATGGACTTTACAGAGC	ACGGTTCGTAGTGGAAGTCG	C07
Genome	gHGL114218	CTGGCTCGCGTACATTTGTA	TGGCTCCACTATCAACTCCA	C08
Genome	gHGL114272	AAGCATTCGTCTTTCATGGG	GGAGGAGGTGCATATCCGTA	C01
Genome	gHGL114297	ATATCACGCAACCGGAAGTC	CCTCACGGAACAACTCAGGT	C09
Genome	gHGL114306	TGATCCATCACATCCCTTCA	TGCAGCTCCTCTCATCAGAA	C05
Genome	gHGL114364	CGAGCATCAGTACCTCTGTCC	GAAACGCTGATCCTGATGGT	C01
Genome	gHGL114432	GTTTCTACTTCCCGTGCTCG	CCATCTTGGCTTTGTGAGGT	C01
Genome	gHGL114479	GCCAGACCAAACACACACAC	AGATCAAACAAAAATCGCCG	C05
Genome	gHGL114536	CGTCTTCTCCATCGATCTCC	TGTCATCCTTGCTTGTCTGG	C07
Genome	gHGL114537	CCCGATCTGAATAGAAATACTTGC	TGTTTGTTGGCATAAACATGG	C04
Genome	gHGL114573	GCATCTCAACACACGAATCC	CAAACAAGTACAGGTTCGGCT	C07
Genome	gHGL114619	TGCAGGGAGTATGTGATTAACG	ACGTACCAATATTGAGGCGT	C02
Genome	gHGL114659	ATTGCTGCATCGGAAATCA	TGTGACACTTTACTTATGGCCC	C09
Genome	gHGL114719	GATCTGAAACAAAAACACCATTG	CGTTTTCTGTGTTTGGTATCTCC	C04
Genome	gHGL114721	TCGAAATCATGCAGGATGAA	TGGAGAAATCTTCCCGACTG	C03
Genome	gHGL114728	CGGTCGATTAGCAAGAGGTC	TCCGGGTCAACTTGTAAACC	C05
Genome	gHGL114810	ACGGGGAAACTCTTTCAACA	TCTTTTGATAAAAGGGGCGA	C09
Genome	gHGL114830	TCCTGCTTTTCGTATCGACA	TTTCGGAAAAGGTGGAAAAA	C08
Genome	gHGL114857	ATCAGGACTTGGACCAATGC	CATTCTTGGAGATGAAAACGG	C03
Genome	gHGL114908	GAGCACCAAGGCTCAGAAAC	ACAACACGGTCAGGTCTTCC	C08
Genome	gHGL114948	CTTGATTTCCACGCGATCTT	ACGCCAAATCATTACCGTTC	C06
Genome	gHGL114986	CCCCGAAAAAGAAAAGCATA	CATTGCTGGTTTTGACTCCA	C03
Genome	gHGL115035	AGCTAGAGAGTGCCCACTTCA	GGGTGGCGACTATGAACATT	C03
Genome	gHGL115101	ACGTTGCTTGTCATTGACCA	GAACCTTCTTGTCACGCCTC	C02
Genome	gHGL115144	CTGCAAGAAACAAAGGAGGG	TGTTGATTGGTCTGAGCGTC	C09
Genome	gHGL115155	TGGAGAATACGTGTGAAGAAGG	TATTCTAACGGCTGCCAGCT	C06
Genome	gHGL115189	CCGGCCAATAGAAAATGAGA	TCGGACAAAGCTTCCTCATT	C02
Genome	gHGL115208	AATCGATGGTGAAGGCTTTG	CCATGACTTGGTCTCTCTCCA	C04
Genome	gHGL115322	TATTGGAGGAATGGGAGCAG	TGACAAGCTTGACTTTTGTACAAA	C09
Genome	gHGL115350	CTTGGGACCCTACACGAAAA	TCATCAAATCCCTCAGTAGGC	C05
Genome	gHGL115383	GGTGGCCTGAATTCCACTAA	CAAACCACACCGACAGCTAC	C09
Genome	gHGL115477	CCAACAAAATAAATCGCAGGA	AGGTGATGAGGAAGGTGGAA	C05
Genome	gHGL115507	GTTTACGCAAAGCTTGGCTC	CGAAGTGGTTCGGTTGATGT	C07
Genome	gHGL115536	AAGATGGAAGCAAGTTCACGA	GCAAGCGAAGGATCTGATTC	C04
Genome	gHGL115567	TACCAATGCAAGAGCCTGTG	CGGTTTTTCAACAAGTATGCC	C03
Genome	gHGL115589	GACTCCATAAAACCTTGCGC	TGTAGTACCACCCAGCTGCA	C06
Genome	gHGL115704	TCCCACCACCATAGATGTGA	GTGTGCTTCCAGCTTTCTCA	C09
Genome	gHGL115737	TTTGCTGACAGAGGACTTCG	AAGAGCACGCCTGATTGTCT	C06
Genome	gHGL115803	GCTCGTGCCTTTGACAACTT	CTAGCTCAAGGGTGGCTTTG	C06
Genome	gHGL115829	TTTTGGAAATCTCTCACTTGACC	GGTGTGTGTTTTGCATCTGG	C06
Genome	gHGL115847	TGAGTTTGACTGTGAACCCG	GCAGAGCGAGAGGTGTCAAT	C08
Genome	gHGL115853	TCGGAGATAAAACAGTCGCC	CGCAAGGTTTGTTCTCTCTT	C06
Genome	gHGL115869	ACGCGATTCAAGGGTTCTG	CCTGGCTTGTTGTAGGCTTC	C09
Genome	gHGL115902	GGACGGTGAGGAAACGATAA	TTCTCTGAGCTCGTTGACGA	C09
Genome	gHGL115943	ACACGAAGTTGCAACATGGT	GCCACTGCATCCAAAGAATA	C07
Genome	gHGL116069	GGTTTAGGAAAGTCAAACCGG	CCAGCTCCATCATCACCAAT	C09
Genome	gHGL116125	ACACAACCAGCCAAGAAACC	CTTTGGAAGCTCTGATGAGG	C07
Genome	gHGL116142	ATGTCAATGGGATGCGGTAT	CAGAAGCTTGAACAGGAGGG	C02
Genome	gHGL116164	AAGAAAGGGAGGTGGTGGAG	GGAAAATGCTTATATGATGCG	C07
Genome	gHGL116165	CACGTATATGCATCGCTGCT	CTGGTGGAGGATTCTCAGGA	C01
Genome	gHGL116189	TCTCGCATACCACGAATCAA	CCTTTAACAGTAGCGTCCGC	C09
Genome	gHGL116213	GGGAATGATGAGCTCGTGAT	GAGGACAAGGAGAGAGGAGGA	C04
Genome	gHGL116259	TTGTTTCTTCCCGTTTCTGC	CGAATCAATCTGGACGTGTG	C01
Genome	gHGL116278	TTACATGGGTGGAAGGCTTC	AAGCCATGGTAGATTCGGTG	C04
Genome	gHGL116285	GCCTTCCATGGTCGTTAGAA	ACGAACCAACACAACACCAA	C01
Genome	gHGL116304	AGTCGCGGTATGTGAGTGGT	AAAAGCAAATGTAGCACATTAAACA	C03
Genome	gHGL116444	GGTGAATCTTCTTCAGTTGATTTG	TATAGCGAAAGAGATGCGGC	C03
Genome	gHGL116592	GCGACTTAGACTCAGCACCC	CTCCAGGCTGCTTAGTGTCG	C01
Genome	gHGL116620	GTCCTTTCTCCTCGTGCTGA	TCGGCGGGTAACTAAACATAA	C02
Genome	gHGL116665	GCCCAAGAAACTGAATCCCT	GATGCAGTGAAGGTGGAACA	C01
Genome	gHGL116710	TGAGATCTGGGTACTTGCCA	CGAAGAAGGTGAACCTGTCC	C08
Genome	gHGL116801	AGGAGGCTTTCATGCTCAAA	TCATACTTTGCCAACATGGG	C08
Genome	gHGL116886	TCCAAACCCACTGAAACAGA	CTACGCCGGAAAACAGCTAG	C08
Genome	gHGL116909	TGTCCCCATCACTCCTTCTC	ACCGTAGCTCGCATCACTCT	C08
Genome	gHGL116944	TTCTGCTGTTGTTCGTCAGG	CGTTTCTCAGGATTCGCTTC	C01
Genome	gHGL116995	CTGTTTGTTTCCCGGAAAAA	TGGGTTTGTTCGACATGAGA	C09
Genome	gHGL117002	GATACACTTCGATGGGAGGG	CCCTTTTCTTAGATTGCTACAGC	C08
Genome	gHGL117031	GGGTTTTAGTGATGGCTCCA	CAACCGAATTAATCAAAAACCAA	C07
Genome	gHGL117123	CGACACCGATCTGATTGATG	TGGTTGTGAGATTTGTCGGA	C05
Genome	gHGL117213	TGTTGAATCTATACATTGTGGCA	GACAAACTATTTGGTCTCAATCTTTTT	C02
Genome	gHGL117242	GGTTCCTTCCTCCTCTGGTC	TGACCCAAAACGAAATTTCA	C02
Genome	gHGL117262	AACGAACCTGTTCCCTTTGA	ATTTTGATTTCCCTGGACCC	C05
Genome	gHGL117267	CAGCTTCGCGTATGACCATA	TGCCTCAGTGAGAGCAATTG	C02
Genome	gHGL117288	GGACGTGACGAAGACAACAA	CAATTTTCTGCCTCCAATGG	C04
Genome	gHGL117297	TCGGATTTCATTAACCAGCC	TCGAATGCTTTGCGTTTTT	C09
Genome	gHGL117322	AACTCGTTTCGGCATATTGC	TTCCTTCACTTCGCCAACTT	C08
Genome	gHGL117408	TTTCTGATCAGGGACCTTGG	CTGCTGATATCAAAGTTGCCA	C02
Genome	gHGL117420	CTGAGGGCATTTTGGGTAGT	TGGCCTAAGACACCAACTGA	C01
Genome	gHGL117433	GTGGTTTCCAAATCCAGTGG	ATGTACAACCGTCGCAACAA	C01
Genome	gHGL117452	CGCTTCATTGAGGAGGTGAT	CATGTTTCTGCATTTGTTTCAA	C02
Genome	gHGL117453	GCTTAGGAGGATGAAATCGC	GCTTGATAGAGATTTTGGTGGG	C03
Genome	gHGL117625	ACAGCTTCTCGATGGCATCT	CTCGAAGGTTATGCAGGTGC	C08
Genome	gHGL117692	TTTGCACGTTACATTGCCAT	CGGAAGGTAAAATGGGCATT	C03
Genome	gHGL117721	ATGCCTAACCAAGCCATGAC	CGCCCCATAACGTATCTGTT	C02
Genome	gHGL117760	CGTTGAGGTTAACAACATTCCA	CAAGCCCACCTCTAAGCAAG	C05
Genome	gHGL117764	ATTGGCGAGTTCTCCAGAGA	GCATCTGGAGATACTCTCGCA	C05
Genome	gHGL117854	GCTAGCCACCTTTAACGAGAGA	TCAGAACTACCCAAACAACAACA	C06
Genome	gHGL117889	TAACCTTGTGGCCAGGTAGC	TTACCAATGCTGACGAGCTG	C03
Genome	gHGL117985	ACCACCACCTAACCTCTCCC	CGTCGAGGTTGGAAAGGTAG	C07
Genome	gHGL118001	TCACTGCTGCGGTTAAAGTG	GGCTGCTCTAAACAAGGTTTG	C03
Genome	gHGL118014	CAAAATGGAGCTGGCTCTTC	ATTGTTCTGCATGGTTTGGG	C08
Genome	gHGL118051	CAATTTCGAGATATTCCAAACTTTT	GATGCTCACACTTCGGTTCA	C08
Genome	gHGL118153	TCTCCGGTTCTAAACATGCC	CCAGCAAGAAGAGGTCTCCA	C08
Genome	gHGL118296	TCCATGGCTTTGATCAACAA	GCTTCTAATAGGCTCCGGCT	C07
Genome	gHGL118322	ATCTTCTGCAACTCCACGCT	CGTGAATCTGATTGCTGCTG	C06
Genome	gHGL118347	AGCATTTTGACTTGGGGATG	ATCCTCTTCCCGGGTGTATT	C04
Genome	gHGL118365	GCAGATTCTTTCTTGTGGCC	TTCGAGTTAAGCATCCGTGTT	C04
Genome	gHGL118373	TCGTAAGGGAAAGAAACAAAGC	TTGCAATGAAGACGACAGTTCT	C03
Genome	gHGL118460	CCTTCGTCGATTACTCTCAGC	GGCAAGCTTTGTATGCACCT	C06
Genome	gHGL118470	TTGGAGGAAGTGCTAATCCG	GCATCCTCATGCTTTGTTACC	C06
Genome	gHGL118472	TGCAGCTATTCTGGATGGTG	TCTTCTCCTTCATCATAGCTACAGG	C08
Genome	gHGL118586	AAGCTGGGAAGGAGGTGAAT	CAAATCCTCAGCTCAAGACCA	C08
Genome	gHGL118611	TTTGATGATAGTGGGACCCA	CATCTTTGGTCTCTCCAGGG	C07
Genome	gHGL118664	TGCAGCAGCCACATAACTTT	CGGTCTGATGGGTCTTTCAT	C06
Genome	gHGL118683	CTGGAAAGACACGTGGGTTT	ATCGTTGGTAAGCATTTCCG	C01
Genome	gHGL118726	ATGGTGCGTTCTTGACTCCT	GTCCACCACATTAAAACCGC	C08
Genome	gHGL118751	ATGGTACAAACCCCCTTGCT	TAAAATGGTGCCTCAATGCA	C06
Genome	gHGL118792	CACCTTGCAAACAAACATGC	CGTGAAAGGTTGACTGGTGA	C07
Genome	gHGL118927	TGCGTACATGCATGTATATAATCA	CACAAACTGAGATCTTTTTATGTGAAA	C07
Genome	gHGL118935	GGAAGGAAACGAGGCAAGTT	CAGAAGACGGAAGAGATGGG	C09
Genome	gHGL119047	GGTGGCTACTGTGATGCTCA	AGTATCCACCCGCTCACAAC	C06
Genome	gHGL119077	CCAAGTATGAGCATCCTCCTG	CGATGTTTCTTGTCCTGCAA	C06
Genome	gHGL119193	GATGGGACAGACAATGCAAA	TGAAGCCTCCTCAAGTGAGAG	C04
Genome	gHGL119223	ATGGCTATTCCCAACTGCAG	AATTTTGCACTGGGAGCAAG	C08
Genome	gHGL119324	TTGACTTTCGATAAAGCTGGTC	GCAGTTGCCATTCAGCACTA	C03
Genome	gHGL119422	TTACTCGTCGTCCATGGACA	ATTGTCCTGAAAATCCGGTG	C02
Genome	gHGL119571	TGCAACTGTGGTGTGTGTTG	CCTCTTTCCCTTTAGCCCAG	C08
Genome	gHGL119643	AAGAAGAGCTCTGCTGCAGC	GCTCAGGTCCAGACTTTGCT	C01
Genome	gHGL119701	TTTTGGTGGAAACATGTGGT	TGCAACTTTACCAACTCCAACT	C07
Genome	gHGL119726	AAATCAAAATACCCTCCTGACTTG	ACGTGAGGAAGAGAGTTGTTGA	C05
Genome	gHGL119728	TGCAGGGAAGAAAGCTAAGC	ACAGCTTCGAGGCTTGACTC	C08
Genome	gHGL119732	ATGGGAGGAAAAGAGTGGCT	CCTGCTCATCACCACAAAAA	C04
Genome	gHGL119772	CCTTTGCCAAGCAGAAAAAG	AGCAGCCACGTTGATTTTCT	C03
Genome	gHGL119824	AGAGACGAAGAGTTGCAGCC	TGTTGACCCAGTCGTTGAAG	C05
Genome	gHGL119831	CATCCTCTCAAGAAGGCCAC	GAGCGTTGGTCCAAACCTTA	C05
Genome	gHGL119832	TCGGCTTCTAAATTTGCGTC	TCTCAGCACACCAAGATCTCT	C04
Genome	gHGL119860	TTTGAGAGGTCACGAACAGC	AACTCAATGCCATTAACCGC	C08
Genome	gHGL119876	GGTTGTGAGCTCATTCGGTT	ACGTTGACCTAGGTTGGTGC	C01
Genome	gHGL119892	TCCTGTTTCATATGCCTCACC	TTCATGCCTGAGTGTATCTGCT	C06
Genome	gHGL119984	GGGCTATGATACCGAGGCTT	CATTCCCAACGCAAAGAGTAA	C07
Genome	gHGL120044	AGGCCAAACCACTGGTAAGA	TCATCTGAATCTTTACTTACTGTACCA	C03
Genome	gHGL120052	CCGCAAAGTTTGGTCTGTAA	GCTGTAGAAGCTGTGTTTGCA	C03
Genome	gHGL120109	TTTCCTTGTTGCTTTGTTGTG	AATTGATTTGTGGTGGGCTC	C03
Genome	gHGL120260	CCCTAGTCGAAATAATAACAAGAAAAA	TTCTCACAACGTGCACAACA	C06
Genome	gHGL120371	ACCCACCATCACGTCTTAGC	ACCTGTCCAGCTGCTGAACT	C01
Genome	gHGL120409	TCTTGGCAATAACCAAACCTTC	CTCCAAGAAAGCTAAACCGG	C01
Genome	gHGL120486	ATAACAACCAGGCATGCTCC	CACTGAACATGTTTGGAGGC	C05
Genome	gHGL120542	GGGAAACTACCAGGAGACACC	AACCTGTTTCCTGCACCAAC	C02
Genome	gHGL120637	CCTTTGAAGGATGGCTTGAA	TGGAGGATCAATCTTTTCGG	C06
Genome	gHGL120659	GGCTTCAAAACAAGCTTTGC	AAAAGAGCTCCAAGGCCTTC	C07
Genome	gHGL120673	TTAGTCCTTTTGTTGCCGCT	AGTCCGTTGCACTCTCTGGT	C08
Genome	gHGL120705	CCTCGAGCAAGGCTTTAACA	CTTGACGTCGATTCTCACGA	C01
Genome	gHGL120744	CGTTGTCTCTCCCTACGGTC	AAAACAGTCCATGCATGCAA	C08
Genome	gHGL120746	AAGGCTCTTGTTTCATGGGA	TTCCATGGAACTGGATGACTT	C06
Genome	gHGL120890	TGTTCATGTTTTTCTTGCACC	GGACGGTCATCATTGCTTCT	C06
Genome	gHGL120919	ATAGTTGTGTCGAGCCTGGG	GCCATGAACCTTTCAAGGAA	C05
Genome	gHGL121054	CAGCGGCTATAAAGAGACCG	GCATTCTTTCAGCAAACGGT	C09
Genome	gHGL121074	TTTTGAAACACTGCAGCTGC	TCGGTGTAGTTTCGAAGGCT	C03
Genome	gHGL121199	TCGATCAAAGTTTTCCACGA	CTTAATCCCGGCTAGCTGTG	C07
Genome	gHGL121405	ATCTTGTCCGGCACATTCTC	GTTGCTATGCGTTGTCGATG	C01
Genome	gHGL121425	TGGTTCCATCTCCTCATCTTG	TGCTGCAAGAATCTTCCCTT	C04
Genome	gHGL121443	GCTTCTCCATTGCTTACCACA	TCAAAAACAGCAACCACGTC	C01
Genome	gHGL121468	ATGGACCTAACAAGGCCACA	TGAGTCTCGCAGGAGTTGTG	C05
Genome	gHGL121513	TTCATAGATTCCTTCTGCATTCC	TCAGCGAGAAGAGCTAGTAGCA	C04
Genome	gHGL121575	CAATCATACACACAACCCCG	GCAATGATTTCAATCGGGTT	C06
Genome	gHGL121682	TTTGTGGTCATCTGGTGGAA	CCCTGATGCTGTGTATGGTG	C08
Genome	gHGL121727	TGCAGGGATCAGTCACAGAG	TTCAAGCTACTAGACCAACATTATCAA	C02
Genome	gHGL121821	CATTTCTTCTGGCAAAACCC	TCGCAAATCTGGAAGTACCA	C07
Genome	gHGL121822	ACCAAGAGAGTCGCTGGTGT	ATAGCATACCCACCTGGTGG	C04
Genome	gHGL121823	ACGCTTTTTGGTGCTTTGAG	GCAAAGTGAAGGCTTTCAGC	C08
Genome	gHGL121838	CAGAGCCCAGTGCATATTCA	TACGTGAATCAGGCATAGCG	C03
Genome	gHGL121842	TTTGAAATGATTTGGAGATATTTGA	CGTCAAGAGTAACAGACTTATCCTGA	C08
Genome	gHGL121907	CATGGATGAAATCAATTGGG	GTTTGGCCCAGTTGATGATT	C09
Genome	gHGL121912	GACGCAAAGCTTATGCAATG	TCCTGATGTGATGCAGTTTTG	C07
Genome	gHGL121963	TCAACAGCTTCCTGCAACAC	GCTGACCCAGAGATTCAGGT	C07
Genome	gHGL122031	TGCATTGGAATCATAAAACGA	TGTCGTCTTATGATTTTAAAGCAAA	C01
Genome	gHGL122136	TGATTCAATAGGCTCCAGCTT	TTCTTGGAAACTCCATTGCC	C06
Genome	gHGL122164	TTCGATTCGTTTCCCTATGC	GCTATGACCCAACGTGTGTG	C08
Genome	gHGL122167	TCCAAATGCTAGCCCAAAAC	AAACCCTAGCTTCGTAACATGA	C09
Genome	gHGL122192	GGCTTTCGCTAAGTCAATGG	GGTGCATAAACCCAAATGAAA	C01
Genome	gHGL122335	TGTCGTCAAGCCTGTTTGTC	GGAAACCCATATCGCAGCTA	C02
Genome	gHGL122368	GCCAGCAAGTGATGTGAAGA	ACCACCACGAGACTTTGACC	C09
Genome	gHGL122375	GGCAATATGTAAAGTATTCCGCA	TTGCACTAGAACCCGAAAGC	C09
Genome	gHGL122415	TTGTTTCAAACCCAAGGAGG	CTTTCCTGGTGCACCAATTT	C03
Genome	gHGL122525	TTTGAGGCATGGTTTCATCA	AAAATGCGCCTGAACAAAAA	C08
Genome	gHGL122533	GTGCCAAAGTTTTCGCAAGT	GTCCACGGGAGAAAACGATA	C09
Genome	gHGL122575	TGAATTTGCAGGAAGAGGCT	CTTTGGCTGCCCTTCTATTG	C01
Genome	gHGL122605	GTACTTGCCACCTCTGCACA	CTGGTCATGACAACCTTCCTC	C08
Genome	gHGL122661	CAGAAGAACCAGGCTTTTCG	TTGGCATCATTATCTGCATCA	C06
Genome	gHGL122677	TTATGGCCGCAACTCCTATC	TTTGTAGCAGCAACACAGCC	C01
Genome	gHGL122839	TTTTTGCAGGTGATTGTGGA	TTTCTTCTACACCGAGTCTCTGAA	C08
Genome	gHGL122892	CCTGAAAAATGTCAACCGGT	CTTTCCACCAGCTTCCTGAG	C03
Genome	gHGL122925	CTCGCTGATATCCTCGATGA	TGCATGACTGCACAAGAACA	C09
Genome	gHGL122946	CGGAAATTTCATGTTTCATTG	TCCCTCAACACGTTTCAACC	C07
Genome	gHGL122969	AGCTTTGGAACATCACGCTT	TCATGTACCGGTTTGGATCA	C08
Genome	gHGL123005	GTCAATCTGCAACACAAGCG	TCTGGCTTCCATGACATTCA	C04
Genome	gHGL123042	TCCAATGGTGTTGTTCTGGA	CACATGTCATGATCTCCGCT	C07
Genome	gHGL123060	AAAATGGCGAACTTCTCTGG	AACTGCAGCTGTTCACGATG	C05
Genome	gHGL123062	TTAACGTTTTCCCGAACAGC	GGTACGACGATCAAGCTGGT	C02
Genome	gHGL123080	AAAAGGAGGAGGTTAGTGGG	AACAACACCACCGCAAATTT	C06
Genome	gHGL123109	TTGAACCAGAGTTTCGCAGTT	TCTTTCCACGTAGAAAGGGAAA	C04
Genome	gHGL123376	GCCAAGACAATACAGCGAGG	AAAATCCTGCAAAGATTTAAGAACA	C04
Genome	gHGL123383	TCCAGTTAACCATCCTTGCC	CGTCCTCTTCGAGATTATCCC	C01
Genome	gHGL123391	CGCATCCGATTTCTAAAACC	GCTTTTTGCTTTGTTCCTGG	C03
Genome	gHGL123415	CGGCAGTAGCGAGATTTAGG	CGCCATGGGAAGAAGTAAGT	C08
Genome	gHGL123418	CTATGCTTCGGATCGGACAT	CCTTTTGCCGGAGTTATGAA	C02
Genome	gHGL123509	TGTTCAGAGCATTTGTCCGT	GTGAGTGTTTCCCTAGGCCA	C09
Genome	gHGL123575	TGCGTACAGAGGAAACCAAA	GATCCCAAACGTGAAGGAAA	C08
Genome	gHGL123587	TGAGAAAAGCAGAAGCAAGAA	TTTCCTTCTTATCTTTTTCTTTGACA	C04
Genome	gHGL123661	AACCTGAACCATCTGATCCG	GTGTAGGGACACGACGGAGT	C06
Genome	gHGL123689	TTCTTTCGTGACCTTGACCC	TCAAACCTCATGCCACCATA	C02
Genome	gHGL123767	CAACACGAGCTCAAAATGGA	GCACACCAGATTTGCTAGCA	C03
Genome	gHGL123769	GAGTTGGTGCAATCCGTTTT	AGATACCCCTGGAAGCACCT	C03
Genome	gHGL123830	CGATCCCAGCTATCACTATGC	CGTGTCAATGCTAATGGTGG	C04
Genome	gHGL123889	TCCAGTCGTTGCCAGTAAAA	AAGGGTTACTGGCAGGTTTG	C05
Genome	gHGL123978	TCAACCCAAAATAAGAAATGGAA	GAGAAGTTTTGGTCCGTTGG	C06
Genome	gHGL124113	TCCGAATAGAACACTTGGGC	ATGTTCCGCAGCTAGCTGTT	C09
Genome	gHGL124276	GCACAGAGTGGTTGATGTTGA	TTTGCTTTACCGTCCACCTC	C08
Genome	gHGL124343	CCTTGTTTTCGCACCATTTT	TGGAGGGAGAGTGGTAGTGG	C03
Genome	gHGL124366	GTTCCTGCTTTCACCTCTGC	GCGTTTTCACATTCACCTGA	C05
Genome	gHGL124368	GGCACAATTCTGCTGACTCA	AGCTTCCCATGTCCTAGGGT	C01
Genome	gHGL124404	TGCCAGGTATGCATCAATGT	TTTTCCAATGGCTATGCTCC	C03
Genome	gHGL124514	ACGCGAAGTTTCTTCAGGAA	CATCGTTGAAAAGCTTTGCA	C08
Genome	gHGL124545	GTCGGTATTTCCAAGCGAAA	TCCTCATCTTGTTGTCCGAA	C01
Genome	gHGL124664	TCACGTGGAGATGTGGACAT	CCTCCTTTGAATGTGCATGTT	C01
Genome	gHGL124668	CCTTTCGTTATAAAGCACTTGGA	CGTTGTTCACGCGTTTCTTA	C02
Genome	gHGL124681	TTGAGTTCCTCACGATTCCC	ACCGGCTCAAACACTTGATC	C01
Genome	gHGL124787	TGATCTCCTTCATCAGCTCCA	GGCAATGTCAGCTTCCAAAT	C09
Genome	gHGL124796	TCGAGATCCTCACCCAATTC	TTGCAGTTAAGGCTTGACACA	C06
Genome	gHGL124798	TGGGGTCATAGTGCAAAGAA	TGCTTCTGTCATCAACCGAG	C08
Genome	gHGL124921	CGCACTCCACGTACAATTTC	GCATGGAAGGAACAACGTTT	C03
Genome	gHGL124994	TGGCGAAAGTTTTGATTCAA	CAAGCTTCGAAAATTAGTTTGGA	C09
Genome	gHGL125007	TCACATGACCAGGCTTTTGA	TGAGGCAGGTGAGTGTCTTG	C09
Genome	gHGL125172	GGATTCTCACGCTTGCAAAG	AAACCGCTTTCCTACGTGG	C03
Genome	gHGL125340	TCCCACAAATCCATAACCAAA	CTGAAGAGGAAAGACGGCAC	C05
Genome	gHGL125396	GAAACAGAATCAAACCTCGTCA	CGCTGTCCGCAATAGAAAGT	C09
Genome	gHGL125404	ATATAAGACCGGCCCACATG	TGCAGGCTTGTTACTGTTCCT	C01
Genome	gHGL125418	AACCGACCGAACATTCAAAG	GGTTGAGGTCGCTGTGATTT	C09
Genome	gHGL125451	ATTGAGCTTCCACCATTTCG	TGACTCATGCTTGAACTCCG	C08
Genome	gHGL125555	GGAAAATCCACCTAATCACGC	TTTGGTTTCTTTATGCGCTG	C01
Genome	gHGL125561	CGGCGGTACACTTCACATTA	CCATGGTGTGCTCTCTTGAA	C01
Genome	gHGL125620	GGGATCTCACCTCCCTGTTT	GTTTGGCTGAGAAGCTGGAG	C01
Genome	gHGL125645	CGATAGCAAACACTCAGGCA	GCTTCCCAAACTTGAAGTGC	C07
Genome	gHGL125728	CAAAGTCTTGAAACCGCGTC	GCCGACCAATTATGTATCGG	C07
Genome	gHGL125770	TCTGCTCGTGCCCTAGATTT	AAAACAAACTTGGTGGCCAA	C03
Genome	gHGL125790	CATGCCAACCTCAACACAAC	TTGGGACATTGTGCATGACT	C01
Genome	gHGL125865	ACAGAACAGCCAAGGGTCAC	CAAGTATGTGAGCTTCCCGG	C03
Genome	gHGL125895	TCATCTTAGCCTCAGTACCTGACA	TTTCTTCCAAGGGCTTCACT	C07
Genome	gHGL125942	TCTTTGGTTTTCCCGAGAAA	TCTGCTGACCTGACCACAAG	C09
Genome	gHGL125990	TGGTTAGGGGATTTTCTTAGGC	CGCAAGATCGTATTTGAGCA	C08
Genome	gHGL126128	TGTTTGGGACATGATTAATCAA	GTCGGAATAAGACAGGACCG	C09
Genome	gHGL126148	TGCAAATCACAATCCATGCT	ACAGGGAGCCAGGCATATAC	C03
Genome	gHGL126193	CCCCTGGCTCTTACAATGAA	CCAAACCCTTTTTCACCAGA	C07
Genome	gHGL126332	GAGAGAGCAAGTGCATGTGC	CTTCAAGAGATCCGTAGCCG	C03
Genome	gHGL126363	ACTCGGATCTATGGCAATGG	CCCCATGCACTCACTTTCTT	C07
Genome	gHGL126465	TTGATGCTAGTTCCTGTTGGG	GCCATTTTGAGCAGCGATAT	C04
Genome	gHGL126494	CCAGGCTCAGCGACTTTAAC	AACCAAACCTGCGGTTAAAA	C06
Genome	gHGL126532	CCTCCTCTCTTTCTGCATGG	AGATTGCTCAATACCGTGCC	C03
Genome	gHGL126539	ACCAGAATTCCATGCTTTGC	GAGGAAAACTTGCTTCTGACC	C05
Genome	gHGL126569	GATCGCGTTGGATATTCGTT	CTTATTTTCGGGAAAAGGGC	C03
Genome	gHGL126665	TCTTGGCCTCACCGAATATC	GCCGTAAAGCTATGCTGAAA	C03
Genome	gHGL126671	AATACCGGAGATGCTGACGT	TTCAAAATCATCCAACCAAAAA	C06
Genome	gHGL126690	GGAGAGGGAGGAGTTCCAAC	TCCATCTTCCCCCTTCTTCT	C01
Genome	gHGL126710	TACACCAATCTCCCTGGCTC	TGTAAATGGCAAAGCAGATTTG	C04
Genome	gHGL126721	GGTGAGGTTCTTGGTGGAAA	TGCTTGACCTTAGCTTCATCAA	C03
Genome	gHGL126727	GATGACACTTTTGCCCAGGT	AGTTGCAGCTGCCTTTTCAT	C07
Genome	gHGL126770	CGAGAATCGCAGTGACTTCA	CCTGAGACGAGGGGTTTATG	C03
Genome	gHGL126806	TCAAGAACGGGATCCTTGAC	GTTGGGATCTGTCCGTGATT	C05
Genome	gHGL126841	ACTCTTTCCATAGCGCTGGA	CTTGGGAGAACAACCGGTAA	C04
Genome	gHGL126880	ACGAGGACGACAAACAGGTT	ACTTTGAAACATGGGGCAAG	C04
Genome	gHGL126902	ATTGCCTCTCCAAGCTTGAA	GCTTGTGCTTGAGGTTCAGA	C07
Genome	gHGL126948	TCATCGAGTGTGAATGGGTC	CGATGAGAACTTCCTTGAACG	C08
Genome	gHGL126957	TTTGACATCAGAGCGTTTGG	TGGTCAGAGAGTCCTCCTGG	C01
Genome	gHGL126997	CTCTTGGCTTCAAGTCGCTT	AAACCGCTATCAGGTATGCC	C07
Genome	gHGL127013	TTCCCGAGGAAAGAAGGAAT	TTCTTCTCAGGGATGGATGG	C05
Genome	gHGL127063	CCACAAGGGACTTTGTGAATC	AAGTCTCCAGGTGATGTGGC	C02
Genome	gHGL127100	TGGGAATATGGAGTCTTGTGTG	CCGCAAATCTTCCTCATGTT	C02
Genome	gHGL127221	AAAGTTGGTTTCGCTTTGGA	CATTCACTTGGCTCTGGTCC	C09
Genome	gHGL127444	TGGCTCAACCTCTGAACATG	TTCATCCTGCATGATTTCGA	C03
Genome	gHGL127581	CACCAACCTCTGCCTACCAT	TGAGGAGTATTCGTCGGGAG	C09
Genome	gHGL127682	GCTTGCGCGAAAAGGTATAG	CAACCAAGGCTCCAAAGAAG	C09
Genome	gHGL127741	CCGCATAGCAACAGTTCTCA	ACAAAGCATCCCCTTTCCTT	C02
Genome	gHGL127767	GAAACCACCATCGTCGAACT	CGGTTGAGTTTTTGGTTCGT	C07
Genome	gHGL127872	TCTTCATGCTTTGGAATAAGC	TGCTTCCGCTACCGTTAGAT	C04
Genome	gHGL127940	CCAAGTCATAAACTCCTAAACCC	ACTCTATGTGGTGCGTGACG	C07
Genome	gHGL128078	GTTGCCTTTGATTACCCCAA	GCGAGTAAGTCCATTGCACA	C05
Genome	gHGL128105	TCTGAAAATCATATTGGTGAAACA	CAAGATCAGTGGACGCTTCA	C08
Genome	gHGL128180	CCTTAATGGGAGCATCCTGA	ATGTTCAGATGGTGCATGGA	C06
Genome	gHGL128199	TTTTTGTCACAAACCATCATCA	AGAAGAATCCCAAGCCAGGT	C03
Genome	gHGL128311	CCAACACTCTCCACAACCCT	CCGATGTTAGCTTCTGGGAA	C06
Genome	gHGL128321	CATGTGTGAGATTTGGTCCG	ACTCACACTGCCCAAAAACC	C08
Genome	gHGL128370	TTCTTGCCTATGAATTGTTCAA	ATATCGAAAAGAATGCCGGA	C04
Genome	gHGL128406	AAGTAATTGCGCGTGGACTT	ACCGTGTCAATGCAGCTTAA	C01
Genome	gHGL128408	GCCTAGAACAAATCTTACTTTTCCA	GGGTCTTGTCCACACACCTT	C05
Genome	gHGL128421	ATGGCTGCACATGGTATGAA	GCCAAAACTGAATCTGGAGG	C07
Genome	gHGL128450	TGCTGCTTACTTCTGCTCCA	CGCATAGAAGATGAGTGCCA	C06
Genome	gHGL128453	TCTTTGCCCTCAAGTTTCTCA	GGTTGTTGATGGTAAGCTTTCA	C06
Genome	gHGL128487	TACCCTCCCACGGTACTGAC	ACGTTACTGAGCTCGGCAAT	C03
Genome	gHGL128493	GCTGTGCCTGCTTCACCTAT	AATGGCTCAAGATGATTGCC	C06
Genome	gHGL128499	GGTGGTGCTGGTTATGTTCC	AGCAGTGAAAGAAGCCACGT	C06
Genome	gHGL128529	GAGAAGAAGCGGTGGTTTTG	TTGCCCCATAAAGAAACTGG	C08
Genome	gHGL128552	TTTTGGAACAGGGGTTGAAG	GCAAACTTTTCCGGACATGT	C01
Genome	gHGL128572	CGGTCAACTGCCAAAAAGAG	ATTCCCAAGACACTCATGCC	C06
Genome	gHGL128641	GCTGCAAGAGATCCTTCTGG	GTATGGCAGATTCCACAGCA	C05
Genome	gHGL128644	TGAAATGGTAGCTGAAACTGAAA	TGAAATCAATGCAGATTCAGAAA	C05
Genome	gHGL128776	AGCCTCATTTCTTGGATTCG	AAACGGTGTGTCTCCTCTGC	C07
Genome	gHGL128845	CTGAGGAAGAAGACGAGCTCA	ACGGCTGAGAAGCTTCCTCT	C07
Genome	gHGL128952	AGGCTTGCTGGAACTTTTCA	GGCCTGCCACGACTTTAGTA	C03
Genome	gHGL129027	TCCTTCAGGATCTGGCAAAC	TGGCCTGCTTCAAGAGTTTT	C06
Genome	gHGL129238	TGCCTTTTCTCTCGCTTGAT	GTCAACACGTGCGTATGGTC	C07
Genome	gHGL129327	TTTGAGTTCAAACCGGAAAAA	AGCGTTGGTAATTGCAAACC	C02
Genome	gHGL129343	TGGAATGTTTATTTGCTAATATATGGA	GGAGATGGCGAAGAAGACAG	C09
Genome	gHGL129350	GGCCAAATGTAACATGTTATGC	GGCATGCATCAGAGTCATACA	C08
Genome	gHGL129369	TCATGATTGATCGAAGCCAA	CGCTAAAGCAGCTAAAAGCC	C07
Genome	gHGL129386	TTCTTGTTCCCCACCATCTC	CGCAGAAAGAGATTGCAACA	C02
Genome	gHGL129420	TTCATCGGTCTACTGAAGGTGA	GCTGATGTGATGTTGATGGC	C06
Genome	gHGL129507	TAGGTGGGATCTCGACGATC	ATTTGGCGAGTTGAAGGTTG	C09
Genome	gHGL129640	ACTGGAGCAACGTGTTACCC	GTCACACCATGTTGACCTGC	C07
Genome	gHGL129652	TTGATCAACATGACGACAGCT	CGGAAAGGCGATCATTTCT	C06
Genome	gHGL129683	AAAACCTCAAGCTCCTGCAA	CAAGGAACACTTGCACCTGA	C09
Genome	gHGL129754	GAAATTGGGTTGTTCATCCAA	TTGCTGTGATCGTTGTTGGT	C03
Genome	gHGL129866	CTTTGTAGCTACGACCAAGCA	CGAGAAGGCCGATGAGTAAA	C08
Genome	gHGL129901	GTTTACACGGAAATCAGGGG	GGAGACGTTCGACGACATTT	C02
Genome	gHGL129938	CTGCAGGCTTTAGCTATGGC	GGATGGTCGAGATTGAGCTT	C09
Genome	gHGL129970	ATCCGTAATCTCATCGTCCG	CGGACATTTCACTTCCGATT	C08
Genome	gHGL129985	TCTTGGCTTCAGATTCAGCA	ATCAATGGCTTCTGAAACCG	C06
Genome	gHGL130079	TCTTCAAACTGTAATTTTCCCACA	CATTCATTTTGAGAGCCACG	C04
Genome	gHGL130166	CATCACCAAATCGTTCTGGA	CGAGATCTTTCAGGGGTCAG	C09
Genome	gHGL130172	ATCTCCTGCTCTTCCACCAA	CAAGGCCCTGAACTTGAAAC	C08
Genome	gHGL130198	CTCAGTTCGCAATTCACCAA	AGTACGCGTGTTGAACCCTC	C06
Genome	gHGL130216	CTGTTTCCTGGTTGGAGCTC	CAGGAAAAACGCATCAACCT	C03
Genome	gHGL130310	CTGGGACAATGCCAAGAAGT	CAAAGAAGGGAGCAAAGACG	C08
Genome	gHGL130381	GTGCATTGTTATCCTGCGTG	GGATATGCCTTCGCTACTGC	C03
Genome	gHGL130390	CCGGCTGCATGTTTAACTTT	GCTGTCGTCTTTATCGGCTC	C03
Genome	gHGL130454	ATCCTCTGGAGATTCGCCTT	TCAGACCGTTGCTCTGTTCA	C01
Genome	gHGL130466	CTGAACCTGTGTCGGGAAAT	TGTGTCGGTGAGTTCCATTC	C05
Genome	gHGL130506	TCACCCCAACTCTTTCATCC	TGCTGGAACTTCCACTGTTG	C07
Genome	gHGL130522	TTTTGTATTGTCCATTGCGAA	CCCTACCCTAATTCATGGCA	C07
Genome	gHGL130541	CTCGCTGCAAAGACAAGTTG	AACCCCGGACTCTTGTTTCT	C05
Genome	gHGL130637	TCACATTTATTTGTTCATGTGCTC	TCTCAGTTTGATGATTGTCGG	C09
Genome	gHGL130870	AGGAAGCACACTAGGAGCCA	TAGAGATCGCAGGTGCCTTT	C07
Genome	gHGL130880	CCAAAGCACTTGCACTCAAA	TGTTCCTTGTGGTGGTGAAA	C07
Genome	gHGL130900	CCGTTGGACCCAGAGGTATA	ACACCTGGAGCTCTGAGGAA	C01
Genome	gHGL130910	GCGTTGTTCTGATGAATGGA	GCAAACCGATTAACCTATGAGC	C01
Genome	gHGL130933	AACGCTACCGGAAAAGCTTT	GGAAGTCATTGGCTCCGATA	C08
Genome	gHGL130990	GCAAGAAGAGGTCAAGCCAC	TTACATCCCGGAACAAGCTC	C05
Genome	gHGL131003	GAAGGCGTGAGAGAAAAGGA	ATGGCAAAGATTTTACAAGTGG	C02
Genome	gHGL131272	AGCATCGCTGAAAGGGTTAG	CGTTTGCTGCAAACAGAAAA	C03
Genome	gHGL131273	TTGCAGTTAGTGGTGCAAATG	CATCGGTCTTTTGGTTTGGT	C08
Genome	gHGL131551	AATGTTGTTGCCTACCTGGG	TCAATTATTGGGTTCAAAAGACAA	C06
Genome	gHGL131566	AGGGGAGTTTGCTTGGTCTT	CTGCTTTCTCACCGTTCTCC	C03
Genome	gHGL131601	GATTGTTGATCCCAGCAGGT	GGAAAAACTTCCCCACATTG	C06
Genome	gHGL131684	GGAAGACAAGGAAACGTGGA	TCATGCGAATTATTGGGACA	C06
Genome	gHGL131707	TTATTGCTGCATCTCGAGGT	GGCATTCAATTACAATGTGTTGA	C07
Genome	gHGL131835	GCTTCCAGATTCACAAGCCT	CGGAGTGCTTGGTGAGTTCT	C08
Genome	gHGL131863	TGGATGTGGACCAAAAACAA	TTTGGTTCGGTTTCATATCG	C07
Genome	gHGL132062	GAACACGGATCTGCAGACAA	ACGGGAATTACGAGAAGGGT	C03
Genome	gHGL132125	CACCAAGAACCTCAGCTTCC	GGCGGATTATTGATGATGCT	C05
Genome	gHGL132136	GAAATGGTCCTGGACTTGGA	CAACTCAACGCGCCTTTAG	C06
Genome	gHGL132168	ATGTTCCTCGGTGGTCTCAC	GGAGCCATTTCCGACAGATA	C05
Genome	gHGL132201	TCTTGTGGACACAGCCTTCA	TCCAACTGCAGCAAGCTCTA	C02
Genome	gHGL132262	CCAGCCTCTTCAGGTCAGTC	ACGACCCTTGGTTCAACAAG	C09
Genome	gHGL132317	TCTCCTTTGGTGCTGAAGCT	ATTCGTCGAGGTGATGAAGG	C08
Genome	gHGL132373	CCGCAATGATCAAGGAGATT	GTTCGGTTCCATAGCAGGAA	C07
Genome	gHGL132441	CTCTCACTTGCTCTCCCACC	CTTTGGGCCTGGTGTTTTT	C08
Genome	gHGL132483	TCTCATCAATGGCTTTGCTG	ACCTTCTTTGACCCATGCAC	C01
Genome	gHGL132557	AAGACGGCTTGCATTGTTCT	ACTGGATTTACAGCGATGGC	C09
Genome	gHGL132567	CACTTTCAGTTGCCTGTGTTG	AGCAGCTCCTGGTTTGAAAA	C03
Genome	gHGL132700	TCCCAGTAATATCCGCACGT	CGTCATGGAGCTTGATCTCA	C07
Genome	gHGL132702	TAAGCTGTGAAACCGTGCTG	TGCATGTGTCACATATGCCA	C08
Genome	gHGL132773	CGATTAACCCGCCCTAGTTT	TGATGTTCGGTGAAGCTGAG	C03
Genome	gHGL132782	TTACCGCAAAGCTGAACATG	AGCTGAGAGAACGGTACCGA	C09
Genome	gHGL132945	CCTTGTTTCTGTGTGCAGGA	GAGCCATCAAAGCTTTCACA	C07
Genome	gHGL132969	TCGAACCATGTCCCAGGTAT	TGGCAACGATTTCTTTACCC	C03
Genome	gHGL132972	GAATAGGGGACAGCACGAAA	TCAGTTCTGGCTTGGTCTCC	C02
Genome	gHGL133079	CAGAGACGGTGCAGAAAGTG	TTTTCCTCCAAAGCCATCAC	C07
Genome	gHGL133183	AGAATCGAGCTGATTTCCGA	CACATGAAGAGCCGTGAAGA	C03
Genome	gHGL133203	TCTTCGCTTGTAAGGGGAAA	GCTTCATGTTTGAAACCAACG	C05
Genome	gHGL133354	CACTCACACTTCCGCCACTA	CTCACCTGAATTGACCGTGA	C08
Genome	gHGL133381	CGCCGCAACTATTCGATTTA	AAGGAACCTCCGAAACTGTG	C03
Genome	gHGL133419	AGACGAAGAGCTATGGCTGC	GCCTAAACCTCTGGCTTCCT	C06
Genome	gHGL133432	AGTCCACCACCGAAGTGTTC	TCGAATACAAAAAGCTGCACA	C08
Genome	gHGL133451	TTGGTTTAGGGAGAGGTTGC	CCAGAAAAGAGAAACGAGGAAA	C03
Genome	gHGL133475	CTGAAACCTGGCAGCTCAAT	CTAAGATAAAAGCGCGTGGG	C06
Genome	gHGL133487	CACACCAGCCATCAAGATGT	ATGTAGCCAAGCTGCAAAAA	C05
Genome	gHGL133546	TGGTCTTGGAGGCATTTCTT	TGTTTCCCAATCCATAAGCA	C09
Genome	gHGL133583	CCTGGAATCGGAGAGTTTCA	TGAGTACTCGAAAAACCCGG	C04
Genome	gHGL133588	TGGAGCTGTCGTTAGACGTG	GAGGATGATCTGGGAATCCA	C03
Genome	gHGL133639	GTCGAGGCGTGAGAATAAGC	ACCACATGACCGTTACACCA	C07
Genome	gHGL133692	CGATCCTCGTGTTTCAAACA	TTGATTGAAGCAACAGCCTG	C06
Genome	gHGL133699	TGAATCAGTCATTCTCGCCA	GGCGCTACATAATCCACGTT	C03
Genome	gHGL133729	GGGCTTATGCGAGTGTAAGC	AACCGAAACACGAAACAACC	C09
Genome	gHGL133753	TTGACTGGACCAACCTACAGG	GCATGTCCTTGTGAAGTCATG	C03
Genome	gHGL133785	CCATCACATCGTTTCTCCCT	TTAGGCTCACTTGGCCACTT	C09
Genome	gHGL133804	TGAGTGATGGTGGAGATGGA	GGACCATGAACCGTGCTTAT	C09
Genome	gHGL133839	CAAAGGCTGACAGATACGGA	TCGTACTAAACACGCTGCCTT	C05
Genome	gHGL133845	CGCAAGTTGAGAGATGTGATT	GGTGTTGTTGTGTTGTCGATAAA	C03
Genome	gHGL133932	TTCTCACGGTCTTGCATCAG	GAGACCACTGAAACAGGCGT	C04
Genome	gHGL134041	ACCGTCGCTCAATCTATGCT	GTTTAAACCAGCTCGCTTCG	C06
Genome	gHGL134065	TGACCAAACCCTGCATACAA	TTGATGATGACGAGGATGGA	C07
Genome	gHGL134154	TGTGCAAGAAGCTGAAACTCA	AGGTTAGCACAGCTTCATGGA	C08
Genome	gHGL134168	GCACGCAATGTCTGAGTCAC	ATGGGTCTTCAGGATTGTGC	C05
Genome	gHGL134180	CGTAGCTGCAAACCATGTGT	CGGAAGAAATCAAAACGTGAA	C08
Genome	gHGL134181	CCCTCGACATCTCAAGGTTC	CAACGCAACCACTACGATTG	C07
Genome	gHGL134182	AACCAACCATCTCCATGAGC	GCTCGAGTTTAGTGGCCTTG	C07
Genome	gHGL134196	ATCTTGGAATAACGGATGCG	AAGCGCCTTCTTCTTTCCTC	C02
Genome	gHGL134198	TGGCCATTATAGAACTCGCC	GTTGAGGAAAATGTCCCAGC	C03
Genome	gHGL134213	GACCGAGTCCTAACCTTCCC	GATCCAGATGCCACAGGAGT	C01
Genome	gHGL134217	CATGCATGGTATTAATTTTCTTGG	CTCGCGATCAATCACTTTGA	C04
Genome	gHGL134328	CAGCCTTACCAAAGCCAGAG	ATTGGCCTGCAATTTGAGAC	C07
Genome	gHGL134443	CAAGGCCTCATGGTCAAGAT	TCTCCAATTAAGAGCGCTGC	C03
Genome	gHGL134444	CTCTGATCACGCCACTTCAG	TTGACATTCAGCGTCAGAGG	C03
Genome	gHGL134578	GGTTTCAAATCCGACCAAAA	CCAACGCCTTTAGTCACCAT	C03
Genome	gHGL134611	GCGTCCCTCGACTCCTCTAT	AGAGACACTTGGATGGGCTG	C01
Genome	gHGL134762	AGGCATCAATCCTTGACCTG	TTCGTGATTTCATTCCCTCC	C09
Genome	gHGL134766	TCGATGGTGTTGTGGTCACT	TGTTTCAATGTGAATGATGTTCA	C08
Genome	gHGL134819	CCAACCAACAGCGCTAAGAT	TGCCTCAGCATAGATGAGACA	C07
Genome	gHGL134842	GAATTGTGATATCACGGAGCAA	AATGGTTCTGGACAAGTGGC	C02
Genome	gHGL134897	TGCAAAGAATAATCATCCCG	ATATCGCAAATGGGATCTCG	C03
Genome	gHGL134934	AGGAGCTTTTTGGGTTTGGT	GCAATGGCGGTGTAACTTCT	C07
Genome	gHGL134989	GCCTTGAGCCATAAAGGGTA	GCTCTCAAGACGGGTGAAAA	C08
Genome	gHGL134992	CTGGTGAGCCATTTTGGAGT	CACACTGAAGGTCTCCGGTT	C02
Genome	gHGL135017	TAGCTGTCGCCTGCACATTA	CGAGACTGAAACGGAGAGGA	C02
Genome	gHGL135067	TTCGATTGAATTTGGCATGA	TCACAAACCACATGAACTATATGG	C04
Genome	gHGL135096	TGGTCGGGTAGATTTCAACC	CAGTTGCAAGTGCTGTTGGT	C05
Genome	gHGL135099	GACGGGCTGTGGTGTAAGTT	TCAGGGATCTGCAGTCAGTG	C09
Genome	gHGL135127	CCCAAGATCCTGCATTGTTT	TGATCTCGCACCTCAAGATG	C03
Genome	gHGL135136	TGAACCGAGTTTGGTATTGGA	CAAACCCATGTTGATTTGGTT	C01
Genome	gHGL135137	ATTACCTCCACCCCAAGTCC	GGGACGTCATCATTCTTGGT	C02
Genome	gHGL135157	GCATCAGAGGTGTCTGCTCA	ATTAGCCCCAGTCGTCAATG	C04
Genome	gHGL135205	ACGCCGAAACTGTAGACGTC	CGGATTTCGGTCTTGCTAAG	C03
Genome	gHGL135345	TGCGGCAAAGGAATACTTCT	TATTCAGGCACTCCCTTGCT	C07
Genome	gHGL135412	TTCACCGTTGCACTATCCAA	TATGTATCCAGCTAGCCCCG	C01
Genome	gHGL135423	GATGTGGAACCAATTGTCCC	CAGCTGATGCTTTGGTCTCA	C08
Genome	gHGL135440	GGGCATTGTTGGCATTTACT	CTGATTTGAAGAAGCCTGCC	C05
Genome	gHGL135501	TAATGCTCTCCCTCTTGCGT	CAGATCCGAAACCTGACCAT	C07
Genome	gHGL135605	AACCGTCATGGGAAACTCTG	TTGTGGAGAGGATTTGGACC	C02
Genome	gHGL135802	TGTTAACAGCGGCAACACTC	GGATCAGAGGATGGCACTGT	C05
Genome	gHGL135833	GCAGCTCTCATCGATTCCTC	ACTTTCAGCGAATTCGGAGA	C07
Genome	gHGL135899	CTTCAAGCACAACGTCCAGA	TTGCTTTCTGGACATTGCAG	C08
Genome	gHGL135900	AGATCGCTGCTTGGTCTTGT	CCCCTTAAACGTCACGTGAT	C06
Genome	gHGL135941	AAGATGGACGCTGGCTCTAA	CCAAAAACAGTGCCAAAGGT	C08
Genome	gHGL135951	CTCTCCTGCCCTGCTGTATC	TTTGTCCGTGGTGAGTTTGA	C04
Genome	gHGL135964	CATGGATTTCTGCATCTCCA	AAGGTGGGGATGGGAGATAG	C07
Genome	gHGL136063	GATCAACCAGGGCAAAAAGA	TTTTCTTGATTCAAATTGGAAGTG	C05
Genome	gHGL136066	CGCGCCCAATAAGTATGAGT	TGAGCTTGATGGAAAGAGGAA	C03
Genome	gHGL136082	GTCTTAAGTGGCGACCCAAA	GCTCCGTCTCTGTTTATCGC	C05
Genome	gHGL136116	TTTGATTTGGTTGCAGGTGA	TAGTCGACGCCACAAATCAG	C09
Genome	gHGL136176	ATCCTGGGGGTAGGAGAAGA	TCTTCATTTGAATGGTGCCA	C07
Genome	gHGL136275	AGAGCATGTGACTTCCCTGC	TTAACAGCACGCTTGGTCTG	C03
Genome	gHGL136330	GCTGTCCAGGAGTGAAGACC	CTCGACATTGCTTGTACGGA	C06
Genome	gHGL136371	CCAATACGCGTCAAGTGAGA	CTGATGCCTTTTGGTGCTTT	C04
Genome	gHGL136412	CACTTCTTGGTTCACCTGCTC	TGAGAAATAGGTATTCACAGAAATGA	C03
Genome	gHGL136433	TCGCCTAATTCGTTTGACAA	GCAAAGAAACCGTCAAGCTT	C08
Genome	gHGL136462	CTGGAAGAAGTCCTCCACCA	AATCTGTGACCTTGCCTGTTG	C01
Genome	gHGL136531	AATGCATCTCTGCTACCCGT	GGATGCGACTGCTGAACTTC	C03
Genome	gHGL136687	CTAGTTTCCAAAACGCCACC	CAAGAATCCAAAGGAGGTGG	C03
Genome	gHGL136799	TGAATCGAGTCAAAACCGGT	GAGTGCAAATGTGAGTCCCA	C09
Genome	gHGL136848	AGGCAGCTAGCAAAAACCAA	TCATTGCTTACCCAATGATAGG	C03
Genome	gHGL136876	ACATCACCGAATTTAACGCC	TTCACACTGTCACGGAGACC	C01
Genome	gHGL136878	CGGAGGTTGTGCCTTATGTT	ATTGCGCCATGAACCTAGAC	C03
Genome	gHGL136886	CTTGTCAAAACGCAAAAGCA	AGGGAGAGGTTGGTAGCGAT	C06
Genome	gHGL136961	GTCAACTTCGCTAATCCCGA	ATGGGTCTGTCTCTGATCGG	C06
Genome	gHGL136994	GCTCCTGCTCTTGCAATACC	TCCTAAGGAAACAGCTCCTCC	C09
Genome	gHGL136997	GCCTTGTTTGTGCTGATTCA	CCCCAAATGGCTAAGACAAA	C08
Genome	gHGL137004	ATCGCCTTGCATAATGGATC	CCAATGTGATGCTCCTTGTG	C01
Genome	gHGL137006	GCACAAGCAGATGCAATCAC	CTGCGTTTACACGACCAAGA	C03
Genome	gHGL137163	CACCAGCAGTTCTGTCGAAA	TGGACTGGTTGGTAAGTCACA	C02
Genome	gHGL137185	ACAGACGGTCACCACAACAA	GGGACAGTCGTGGGTAGAAA	C03
Genome	gHGL137186	ACGTCAACCGTGTGTTTTCA	GTAAACGGAAGAGACGGTGG	C04
Genome	gHGL137396	GGAGTTGCAGAGAGTTTGCC	TCACTTGTCATCTTTTGTATATCCAA	C02
Genome	gHGL137424	CACGGAAAAAGATGGTTCGT	AGAGGCATACGCATCATTCC	C05
Genome	gHGL137511	TGCTTTCTCCTCTCCCTTGA	CGTCCTGTGTTGCCTACTCA	C05
Genome	gHGL137579	TGTTCCTCCTCCATCACTCC	AAGCCTTCGGAATGTAGCAA	C05
Genome	gHGL137636	CAAGAACAGGAAGAGCAGGG	CTTGCTCTTCCTGAAGACGG	C07
Genome	gHGL137669	TTTGCGTTTGAAAGGACCAT	GAAGCTGGTTGTACGCCTTC	C09
Genome	gHGL137701	CTCAACTAGACGGTGCCACA	TGACACCACTCTTGCTGTGA	C01
Genome	gHGL137870	TTCTTGATGTGATCACAATTCG	TGAGATCTCCGATGGGTTTC	C04
Genome	gHGL137872	TGGTGATGAAACCAAAGCAA	CCACCTCTCCCATCCATAGA	C03
Genome	gHGL137922	GATGAGACCGCAATGTCCTT	ACCAACTCAAAACCCACCAA	C03
Genome	gHGL138058	CAGCTGAAATAAGAAGCAAGCA	GCACGTGCTGCTGAATATGT	C03
Genome	gHGL138147	CCAACATGACTCAACTTGCC	TGCAGTCTGGTTCCTTACCC	C09
Genome	gHGL138180	TACCTTGATCCACTCGCCTT	TCTTTGTGGTAATTTTCTTGCTT	C02
Genome	gHGL138207	CCTTCCAAGCCAGCACTAAG	GCCTGTGATTGAGCAGAACA	C06
Genome	gHGL138210	TGGCCTGTTGAAGTGAATCA	TCGAATATCGTAGCTACCCCA	C03
Genome	gHGL138214	ATGCTCAGCTTCACATTGCA	AGGAATTTCACCATTGGCAA	C07
Genome	gHGL138245	TCGCCAGCACTTCTTCTTTT	GCCATGAACAGAAACACACG	C06
Genome	gHGL138273	CATTCTCCCTGAGATCCCAA	CCGCCGACATCTGATATCTT	C06
Genome	gHGL138288	AACCACCCATGGAGTTTCTG	CTTCAATGCAGGAGGAGCTC	C01
Genome	gHGL138296	AACCATCCTTGACAAGCGTC	GTGGCTTGATCCCAATGAAT	C05
Genome	gHGL138351	TCATCCTCGTCCATGTTGAA	TCAACCCCAAGTTTGTCTCC	C04
Genome	gHGL138368	GCCTCGAACAAGAACGTCTC	TGATGGGATGGGAGGAATTA	C07
Genome	gHGL138386	CATGTGCCATGCTCTTCACT	TGGTATCAGGTGAAGAGGGC	C05
Genome	gHGL138416	TTGCATGCTCACTGTCACTG	AGCTCTGTCCGGCTCTAACA	C04
Genome	gHGL138569	TGTGTGATTCATGTGCCCTT	TGTACTTGTTCCCAGGCATG	C06
Genome	gHGL138611	TGTAACCGTTGGTTTGGTGA	CAGACATTGGAACCGGGTAT	C01
Genome	gHGL138613	GCTTGCCTCATTGTTTTGCT	AGAGGAATGGCCAACAACAG	C05
Genome	gHGL138650	CACCCGATTGTTTCGTTCTT	AGGTTGAGATGGAACGATCG	C08
Genome	gHGL138684	AGCACCGACGATAAAACCAC	GCGATGTGTTGTTGTTGGTG	C08
Genome	gHGL138801	CGAAGGAGAGAACATGGCTC	ATTGGTGGTTTGCATCCATT	C06
Genome	gHGL138819	TTTTCTTCATCCACGGATCTC	TGCATGATGAATTCGTTTTCA	C07
Genome	gHGL138824	GCTCCAACGGGTTCTTGTAA	CTTTGACGAGCCTGGAGAAC	C09
Genome	gHGL138865	GTCAGCCAGCTCAACTTTCC	CGCAGGAGGAGAGAGAATCT	C02
Genome	gHGL138885	CCCATGAATGTACCTTCTCCA	GAGCACGAATCCCAGGTATT	C03
Genome	gHGL138900	ATGGTTTCCTTGGCACAGAC	GGCTGAACAGAAACGAGAGG	C08
Genome	gHGL138903	ATCCCCACATTTCAATGCAT	AAGATTGTCGCCGACTTGAC	C03
Genome	gHGL138976	CCTCTTTGGATGGGCAGTAA	TGCCACCGTACATGGTAAGA	C09
Genome	gHGL138980	ACACCATTCCTCTCCAATGC	ATTCAATGGCCGACAAGAAC	C08
Genome	gHGL138990	CTTATGGCACTTCAGCGGAT	TCAGCAGCAACACTTCCAAC	C05
Genome	gHGL139024	TGCTTGAGAAGGGAATCTCAG	GCAACTCGAACCCGGTAATA	C05
Genome	gHGL139108	TCTCCAGAGTTTGGTGTCCA	CAGCAGAGGTTCATCGTCAA	C03
Genome	gHGL139132	TTGGTCTTTGTTTGCTTCTGAA	TGTGGTTTCCGTTGATCTGA	C04
Genome	gHGL139156	CACATAGGGCAGCTACAGCA	CAGTGCGTTGATGCAAGACT	C04
Genome	gHGL139173	TGCGACTGAGGAGGAGCTAT	CAATTGCCTTGATTTCGGTT	C01
Genome	gHGL139212	TTCATCCAACACAAATCACCA	TACCGTTTTGCCGACACATA	C03
Genome	gHGL139235	TGCCTTCTTTCATTGCATTG	ACCAAGAAGGCTCGTTCAGA	C04
Genome	gHGL139327	CAGGGAATGGCTTCAAATGT	TTGCGAAGTCTTCCATGTCTT	C01
Genome	gHGL139335	CTCCCATGTTTCCATTGCTT	TGCTACGAAGGACTCACGAG	C04
Genome	gHGL139372	CCCCAATACCCTGTGTGTTC	TTCCCTCATCACCAACCTTC	C08
Genome	gHGL139434	ACGCCTTCTTGCATTTGATC	CTCAAGCTTTGAAATTGGCTG	C08
Genome	gHGL139488	GGAATTCTGCAAAATGCCAT	TGACTATGGTCGACAAAACGA	C01
Genome	gHGL139559	TCATTGCCACAAACTCTCCA	TGTGGATGAGCTTCAACAGG	C09
Genome	gHGL139710	AAACCCGGTTAATCCTGACC	TTTTCAGACGACGTCGATTG	C03
Genome	gHGL139789	CACCACATCACTGCATCCAT	TGGACAAAACCTAAACCCCA	C09
Genome	gHGL139836	TGGAAGAGGAATCTTAGCTTTCC	TACTTTGCCTCCCTCTTCCC	C07
Genome	gHGL139867	CTCTCGGTTTTGATGTGCAA	GTGTCCCCTTTTGATTTCGA	C04
Genome	gHGL139931	TAGGAACCTGGCCTGCTAAA	GAGGAATCAGTGCAACGGTT	C03
Genome	gHGL139975	TCCAAAAGCATTTCCTCACA	TACGGTCGTGACAAGGTGAA	C05
Genome	gHGL140049	CGGAACCCTAGCATTCATCA	AATTACGTTCACGCACATGC	C06
Genome	gHGL140060	TCTCGGAAATTTCTTGGGTG	TGACATTGAAACGGTCCAAA	C07
Genome	gHGL140070	TGCTCCCATTTGTTTGACAA	GAACCGCCTTTCCCTAAATC	C05
Genome	gHGL140080	CGGGTCTTCTCCTCCTGTACT	GGTGTTTGCCTGACCAGATT	C09
Genome	gHGL140151	AAATCAGGGCACGAGATCTG	AATAATGCAGCCATTACGCC	C06
Genome	gHGL140162	TTTCGTGGTGGAAATTGGTT	TCGTGCCGATCTCATAGCTT	C03
Genome	gHGL140164	TCTGAATCCAACCCAGGTTT	GGGCAAACAGAAGTCGTCAT	C08
Genome	gHGL140252	TCAAGATGTGCTCAGGTTGG	CCGGAATGTAAACAAGAAGCA	C05
Genome	gHGL140256	TGGGCATTTGTTAACTTCCC	TAGACAATGCTCATGCCCTG	C03
Genome	gHGL140400	TCCCACCTGTGTCATTGAGA	TTGAGAAGAATCCACCCGAG	C03
Genome	gHGL140440	TCCAGCTTTCTCCAATGCTT	TGGTGCTACTGCTGTTGAGG	C08
Genome	gHGL140450	TGGGTTGAAAAGCAATGTGA	CTTTGGGTTCTTCTGCAAGC	C05
Genome	gHGL140521	TGCCGTAGATGTTTTCACTGA	TCTTGATTGCGTGATAATGTGA	C06
Genome	gHGL140555	TCAACGCATTGTGGATCTGT	AAGCAAACGATTGTCCACGT	C05
Genome	gHGL140574	GCAGGGAGGTATCATTCACAA	CCACTAACAAACCAAAAGCCA	C04
Genome	gHGL140689	TCTCCTTGCCAGTCGATTCT	GATCAATGCCATGGAAGCTT	C04
Genome	gHGL140847	GGTGTCTAGGGATGCGTGAT	GGCATTCATCTAGACCCTGG	C03
Genome	gHGL140925	TTTGTTGAACACCGCCATTA	TGGAGGAGAAACGTACAAAGA	C09
Genome	gHGL140989	CATGTTGATCCTGCATCTGG	AAGCTTCGCTAGTGCTGAGG	C01
Genome	gHGL141021	CCAACAGTGAACGAACCCTT	TGTCTTGTTTTCGTTTTGATGTTT	C09
Genome	gHGL141312	AACATTTGGTCCTTCCTGCTT	TCATCGCACTGGAAGAACAG	C03
Genome	gHGL141365	TCCGGAAGAACACAATCTCC	GGGTCCATGAGGAAGAGACA	C06
Genome	gHGL141423	TCATAAAGGTTGCATGCCAA	TATTGCAGTCCAATGTCCGA	C02
Genome	gHGL141694	GGCGATGGAGTAAAGAGCTG	TCTTTGCACTCGTCCACATC	C08
Genome	gHGL141761	TTCTACCTGAAGAGAAGCACACA	TTCAAGCCATCTCTCTTGCTC	C09
Genome	gHGL141823	TTTTCCCCAAATCTCACGAG	ACTCCAGACTGGCAGCAGAT	C01
Genome	gHGL141828	AGCCAAGCACTTGTGTCTCC	AGGCGACCACAAATCTGATC	C04
Genome	gHGL141835	TTGTTCACCGCAGAAGTCAC	TGGACTTGCTTTTGCTACCA	C07
Genome	gHGL141861	TCTTGTTTTCTGCAGTTTGATCA	CGCGAAGACTGAGCTAAACC	C06
Genome	gHGL141885	TTTCAATAGCCAACCGTGTG	AGTGTTTTTGTCTCCCGACG	C05
Genome	gHGL141925	TTTGGCAATTTACCGGTCAT	ATTGTGGTTGTTCTCGGTCC	C09
Genome	gHGL141996	CGATCTGCTAAGTCCATGCA	TACGCCGACAGTGATTGATC	C06
Genome	gHGL142022	GCAGTTGAAACCCTTGCTTC	TCATGCTCCTTCACGACAAG	C06
Genome	gHGL142024	TGACTCGTTGCTTGATGACC	TGGTTTCATTTGAAAGAAACACA	C03
Genome	gHGL142026	TTTTCATCCGCGCTAAAGTT	TTGGCCAACACAAAATCTCA	C03
Genome	gHGL142040	GAACGTGTGAGTGGGACAAA	TGTCTCCCTTTTGGCTGAGT	C01
Genome	gHGL142349	GCAGTAGATGGGTCAAGCGT	TCCATGGATGCATAAGCGTA	C07
Genome	gHGL142404	TGAACCCTCGCAATTAAAGC	CACAAGGCCGAGAGAAAGAA	C03
Genome	gHGL142455	AATGGGCAGATCGATTCAAG	TGGTCGAAGGTTGGACCTAA	C01
Genome	gHGL142458	AACTGATCCCATCCCCTACC	TGTGTTTGATGACCCTTGGA	C01
Genome	gHGL142479	CTCTTTAACCCAATTGGCCA	ATCCCGCCGATAAATAGCTT	C07
Genome	gHGL142516	GCAGGGCAGAATCATAAAGC	TCATCATCCACACAGTCCTCA	C03
Genome	gHGL142539	GCTTCTGCCGAGTAACCTTG	AGGAACCACTCGTTTTCCAA	C01
Genome	gHGL142578	TGGTGGATGTTGGCAAGATA	ATTGAACATCTCGCAGGTCC	C04
Genome	gHGL142657	CTCCACGGTTTTGTGTGTTG	GTTCGAGTTGGGAGCAGAAG	C04
Genome	gHGL142754	TCGCGAGCTCTTGTTTTGTA	CATCCATCGAATTTGATCCA	C09
Genome	gHGL142775	GCTCCAAGAACTTGTTGCCT	CCCATGATCTTGTTGTGTCC	C09
Genome	gHGL142795	CAAGGGATGCCATTACGAGT	TGGTCATGTCAGCCTCTCTG	C05
Genome	gHGL142798	CCATCTACAACGCAGAGCAA	GTTGAGGCATAATCCAGGGA	C05
Genome	gHGL142880	GGGGCTAGACAATAAACCGA	GCTTGGAGAATTCACGTGGT	C02
Genome	gHGL142974	GACGATTGGAAGCCAGGATA	CGGAGATGATCCTCGTGTCT	C05
Genome	gHGL143000	GAGAACTCACAGGCGCTTTC	TGATCAGCATTCCCATTTGA	C08
Genome	gHGL143010	TTCTCACCAGCTTTGCATTG	AATAGCCCTTAGCCTCTGGG	C03
Genome	gHGL143096	ATGTTCCACCCATGTCACCT	TTCAAGAAATGCCAAATGGA	C05
Genome	gHGL143143	CATGCCTAATGGATCTTTGGA	TAGCTGCACCGTGCACTATC	C01
Genome	gHGL143232	CATACGTGCTCGTGTGTGTG	ACGTCAACAAACCAAGCACA	C03
Genome	gHGL143411	CACCAGCATGAGCATCAATC	GACGGTTCCTTGTTCGGTAA	C05
Genome	gHGL143482	TGGATAAAGATCTCGGTCGG	TTATTCCCGCTCTTCTTCGA	C08
Genome	gHGL143619	TACATCTGCAAGCTTCACGG	CTCAATGCCAGGACTAACAGG	C08
Genome	gHGL143632	CTGCACCTTCGTCGTTGTTA	GAAACGCTATGTCCTGCACA	C01
Genome	gHGL143685	TGTCGACATGGTATATGAAACCA	CCATGATGGAGGACACATAGG	C01
Genome	gHGL143761	ATACACACACGCCAAGGACA	GTTCTTGTTGCCGCTTCTTC	C06
Genome	gHGL143826	GTTTCATGGCTGTGCGTATG	AAGGGGATGATGCTCTTCCT	C04
Genome	gHGL143862	CTGGTGTTGGCCAATACCTT	CCATTGCCTGTGATAGCATG	C08
Genome	gHGL143913	AAAACCAGGGCACATCTCAC	GGCATTGGTCTCCCTACAAA	C07
Genome	gHGL144072	CCAGCCCAATACTCTGTACACA	GACATGGGCCCTTTCTATGA	C08
Genome	gHGL144096	TCGGTTTGGCCCAATAATAA	ATCGAATGGGAAGCTGTGAA	C04
Genome	gHGL144143	CTCGTCGCTCTCCCTGTAAC	AGAGAGCGCCTAAAGCTGTG	C05
Genome	gHGL144208	AGGTCGAAAACCCCAAAACT	GACGATCCATGGAGCTCTGT	C09
Genome	gHGL144213	GTCTCTTTTGGATGGATCCG	AAATTTGTGGAGCTTGTCGG	C09
Genome	gHGL144280	CCGAGGTTCTTCCATCGTAA	CCAAGTTTTGTTGCAGCTGA	C07
Genome	gHGL144358	GCCAGTCTCCTTCCTTGACA	TGATGAGCCTTCTCAACGTG	C06
Genome	gHGL144509	TTAGAGCACGCAACATGTCC	GCCTGGAGCATGAGAAAGAG	C09
Genome	gHGL144658	TGGCGAGTTTGTAGTTGCTG	TCGACTGGCTCTGGTCTACA	C07
Genome	gHGL144659	AGACAACCAGCTCGCCTAAA	TATCGACATTTGCGCGTCTA	C03
Genome	gHGL144665	TTTTGTCATGACGTCCCTCA	ATACGGCAGATGCGGATTTA	C02
Genome	gHGL144705	ATGTGTGTTTCGGCTCAGCT	TCGATAAGGCCAAGTCGAGT	C04
Genome	gHGL144730	GGGTTTCTAGAAACTCGGCA	AAGTGGATTCCATGGTCAGC	C03
Genome	gHGL144868	GCAAACAATGAAAGCTGCAA	TCGGCCAGGATTTGTTCTAC	C09
Genome	gHGL144885	ATTTGGTTAAGGTCCCCAGC	TGTTGTTTCGGAACATGGAA	C09
Genome	gHGL144888	CTGTGCCTCGATGTCTTCAA	CACGCTGCCACTAGTGTCAT	C09
Genome	gHGL144889	TGTCCAAACCAACTCCACCT	AACTGCATCCCCCAGTAGTG	C03
Genome	gHGL144908	TCTATGTGTTGCCGTTTCCA	AACTTCAACGCCAGCCTAAA	C05
Genome	gHGL145287	CCATCCACGCTCAAAAACTT	GAGCTTCCTGGATGTGTGGT	C07
Genome	gHGL145309	CTTTCTTCTCTTCGACGCGT	TGAAATGCTTCTCCTGGAGG	C08
Genome	gHGL145408	GGGTTTGTCGCATTTTGATT	GTCTTCCCTGATGCCATCAT	C03
Genome	gHGL145416	CCAAATTTGATCCTGCTTCA	TTGAATCAGCAGCGTATTGC	C07
Genome	gHGL145420	AAACAATGTTTGTCCGTGCA	TTCAAGCAAATCTGGCTTGA	C02
Genome	gHGL145495	TTGAGAATGGCGGGTAGATC	ACTTACTTCCCTGGCCAGGT	C02
Genome	gHGL145505	ACGATTCCGTCTGGTATTGC	TTGGTTTCACCTGCAATCAC	C03
Genome	gHGL145509	ACGAATGGTTGATGATGGGT	TTCAAACATCAACTGCACCAA	C08
Genome	gHGL145630	CAAGATGCGTCTCCTTGTCA	AAGTTCCAGCCAAAAGCAGA	C08
Genome	gHGL145661	CACCAACCAGAACCATTTCA	GGCCCACTAGAACAGTGCAT	C02
Genome	gHGL145668	TCGAATTGAATCCCGAGAAC	CCACAGGCTCCCTCTGTTAA	C04
Genome	gHGL145736	CCTGTCTTTTGGGTGGTGAT	GGATTGGTCAGCCAGATTGT	C04
Genome	gHGL145777	CACCCCAACAAGATGTGTCA	AAGCCGAAGAACACGAAAGA	C04
Genome	gHGL145881	CTGTCCCCATCACAAACATG	GCCCTTTCTCTTGCTTCAGA	C02
Genome	gHGL145912	GCAGTTGTTTACCCCCAAGA	GAAGCAAGGCCAAAAGATGT	C04
Genome	gHGL146033	TGTCCTGATCATCTGCTTGC	CGAAACTTTTGAGGCTGAGG	C05
Genome	gHGL146039	ACCAACATGGGCATTGAATT	GGTCCGACTCACCAACTTGT	C01
Genome	gHGL146168	CACGAATCGCTAACAGCAAC	AAGCAGATCACTGGTACGCC	C08
Genome	gHGL146224	AACATTCGCATCAGCAACTG	ACAAATGTGCCCACCACTTT	C07
Genome	gHGL146435	GAAGCTCGACACTCGTTTCC	TTTTCTTTATACGCGCCTGC	C09
Genome	gHGL146498	ATCCGTTTGCTTTGATGGTT	GTAGACGCTTGGGTCAGCTC	C02
Genome	gHGL146533	TTCTTTAGCCACCTCCATGG	CCCGATGAGCTTAATCTCGA	C06
Genome	gHGL146584	AGACCGGCTCTAATTGCAGA	TGCGGAGACAGAATTTTCCT	C05
Genome	gHGL146614	AGAAAATGTCCGGCAAAATG	GAGTCCGGACACGTGGTAGT	C01
Genome	gHGL146655	TCATCTGCATATACCCAACCA	TTGTTTTTCGTCCACATCCA	C07
Genome	gHGL146705	ATTCAAAGTGGAGGCAATGC	TGAAGCCAAGAGGGAACTTG	C06
Genome	gHGL146710	CTAGACGAGTTCGCTTGCGT	CATGTGCTTTGCTGGTCACT	C06
Genome	gHGL146794	TCATGAACCAAAAGCAGACG	GACCCCGATAGTGTTCCATG	C04
Genome	gHGL146876	AAATTGATCAGATGTCCCCG	GAATGCATGCACCAAAACAA	C03
Genome	gHGL146884	CTTAAAAGCAAGCGGTCCTG	TTGGTGAGGCAGAGGAAGAT	C01
Genome	gHGL146914	TTAAGGGATTACAATGCCGG	TTATGGAGGTGGGAAGATGC	C05
Genome	gHGL146924	ACATATGGCTACGCTGCTCC	CCTGTTATCGTCCAACGCTT	C04
Genome	gHGL146982	TCCGGTGATTTACCCTTCAC	TTCTGATGAATTTCCAGCCC	C01
Genome	gHGL146983	TGGTCAACAAATACATGCGTG	CAAAGTTGAGCAAGAACCCA	C04
Genome	gHGL147013	AGGAACCTTTGGCTCTTGGT	GACATTCACACCCTTTTCCG	C06
Genome	gHGL147017	AATGCACTGCCAAACCCTAC	CAAGCCTCTCTTCAACCAGG	C07
Genome	gHGL147111	TGCTTCAAACAGCTCCAATG	CTGGAGCAGCAGAGACAACA	C07
Genome	gHGL147238	TTGTGGATTCGCTTGTACCA	AGTTCCTGCAACTGGTGGTC	C04
Genome	gHGL147309	ATCGTCAAGTCGTCGGGTAC	GATGTCCCGTTACACCAGCT	C06
Genome	gHGL147413	CGTTACAAAGTGTGGTTGAGGA	CTTTCAGTGGAGGCCTTGAG	C02
Genome	gHGL147502	TCTCTGGGCTACCTTCATCG	AAGACGACTTCCATGGATGC	C08
Genome	gHGL147508	CGGACGCAGGTAGCATTTAT	GGCTAGAACCATCCGACAAG	C09
Genome	gHGL147519	CCATTCGGATATAACCAATGG	GGAGGGTTTGTCCATCAAGA	C09
Genome	gHGL147560	TTGGTTACCACCTTCCTTGC	ATTGCAGTAGCCATTCCCAG	C02
Genome	gHGL147732	CTTCCCTCGTCACTTCCATG	CATAGCTCCACAAAAACGCA	C05
Genome	gHGL147807	TCTTCCCACTGTAAATCCGC	GCATGACACAACCCACTCAT	C07
Genome	gHGL147815	TCTCGTCCAAGAAGGAGCTC	TCCTTAGTGTTCTCTGGAATCAGA	C02
Genome	gHGL147965	CGATGGCCTTAGGAATCAAA	CTGTGGGGTCCGTTAAATGT	C01
Genome	gHGL148047	TTGCATGGCTGTGAAGACTC	AAGGGCACATGAATCACACA	C06
Genome	gHGL148055	CGGGTCCAACTCTAAGTCCA	TATCCCTAGCTTCTTCGCCA	C07
Genome	gHGL148099	GTGGTCGCAATGTGTGAATC	GGAAGTTGACATGAGGTGCA	C01
Genome	gHGL148136	GGGATCCACGTTAGGGTCTA	TTAGTTGGTTTTTGTCCGCC	C06
Genome	gHGL148195	CAAAATGCTCTGTATCGGCA	TGGCATCCTCCAAATATGTTT	C08
Genome	gHGL148197	CCCTGGAGACTGCAAAGAAG	GTGAGGGGATTCTTGACGAA	C01
Genome	gHGL148241	ATGCTGAAGGACTACCCTCG	TGCATTGCTTAACATAGCCG	C09
Genome	gHGL148266	AAGCTCGTTCCCGTACTTCA	GATTAGCCGTCACCACCACT	C09
Genome	gHGL148389	GCTTTCGATCCGTTTTCAAC	ATCACATGATGAAGCGTTGC	C06
Genome	gHGL148449	TGTGTCGTGGATTGAATGCT	CTGGAAAGGCACCAGTCACT	C07
Genome	gHGL148628	CGAAGACGAGCTTCACCTTC	GACGGTGACAGGACTGTTGA	C02
Genome	gHGL148640	GTCACGACAGTAATGGGCCT	ACCGGAAAATTCCAAAATCC	C02
Genome	gHGL148653	CAGGTTTTCGAAATTCGTCC	CGATGTAAACCGGGTAAACG	C09
Genome	gHGL148688	TTAGGTCGCTGGTTCGATTC	CATCCACAAGTGAAACGTGTC	C03
Genome	gHGL148777	TGTGGCAAAGATTACCCACA	CCAGTTGGAAAGCATAGGGA	C07
Genome	gHGL148836	CTCCAACAGCAATCAGACGA	TAATCCCTAAGCGTTGTGCC	C09
Genome	gHGL149021	CAACACTTGGTTCAGCCTCA	AACAGGCTTACCCGACTGTG	C03
Genome	gHGL149035	CCCCTGAAGCAAAACCTGTA	GCTTCCGCAACATATACCGT	C02
Genome	gHGL149059	TGCATCCCATCTAGCTACTGC	GGACACAGTGCAACCTCAAA	C06
Genome	gHGL149097	TCTTTACGGAAACCACAGCC	CGTGCCGTAACATACCACTG	C07
Genome	gHGL149336	ATGCACCGGTCATATTGGAT	CTTCGACCAGGTCACTGACA	C03
Genome	gHGL149515	GATGTTTCAGGGCATGTCCT	TGCTTCACAGATCAGGGATG	C06
Genome	gHGL149583	ACGTGGCGAAATCCAATAAG	TGACGCGTAAACCACAAAAA	C02
Genome	gHGL149586	CCAGCTTGGCTTATTGCTTC	ATGTAAACGCTGCCATTTCC	C03
Genome	gHGL149831	GGGGAGGTCTGACAAGTGAA	GTAGCGGTCAAAGGGTCAAA	C09
Genome	gHGL149920	TCTTCCCGACGTTAATGGAG	TGAACCGAATTGTGACCAAA	C06
Genome	gHGL149966	AACACGACAACCACCACTCA	CGGTGATTAGCCACTTTACCA	C01
Genome	gHGL150002	TTTCATTCGTCCCTTGGTTC	CAGAGCAAACCCTTGAGGAG	C02
Genome	gHGL150005	AAACAAAATGTTGCTTCGCC	CGTATGCGATGACTTGACGT	C04
Genome	gHGL150017	TGGTAGATGAAACATCCAAGCA	TAGAGAGAAGCAGGGCTTGG	C03
Genome	gHGL150247	ACCAACCATCATTCCACCAT	GAGGCTGTTGGTTTAGGTGC	C07
Genome	gHGL150327	TCCAAACCTGTTTCAATCTCG	TGTAGCTGGAACTCTGTGCA	C05
Genome	gHGL150358	AGTGGTGACAATGTGCTGGA	TGATGCATATTGTTTTTGTGCA	C07
Genome	gHGL150364	GCCAATCTTGTTTTGTCGGT	TTCCTCATCCTCTGTCGACA	C03
Genome	gHGL150466	CTAGGACAAGACAGGCAGGC	TTTCCTTGACGCCAGACTCT	C04
Genome	gHGL150485	CCACGAAACTTCCCACTCAT	GGAAGATGTCGTTTTCTTTTGG	C03
Genome	gHGL150501	TCCGGATGTTCCTCCATTAG	GTGGTTGCTGAGCTCATCAA	C03
Genome	gHGL150642	GTTCCAGCCATCGTTGAGAT	GCTCTGTCTCCGGTTCAATC	C06
Genome	gHGL150677	CCCCATCTCTCATCCAGAAA	GTCGGAACCTTCACATTGCT	C04
Genome	gHGL150678	AACGTTCCAGATGGCAACTC	ATTCTAAGCCGTGTGCATCC	C03
Genome	gHGL150735	TGAACCACTTGCATGAAGGA	AAGGGCCTCCTTGAGGTAAA	C06
Genome	gHGL150750	GACTTGCACATGACGCAGAC	ACGGTAGCACCACCTTTCAC	C03
Genome	gHGL150801	ATGGAGCAGGAACAATGGTC	TCATTTACGGTGTGTCGGTG	C06
Genome	gHGL150932	CACCAAGAAGCCATCCTGTT	ACGCAACCTCTCTCAGCCTA	C09
Genome	gHGL150947	TGAAAAATGGGGTGGTGATT	GGCTCAGTGAGTGTTCCACA	C05
Genome	gHGL150957	CTCACCAGGTAGAGGCTTGC	TGAAGCTGGTTGGATTGTTG	C06
Genome	gHGL151062	ATTCTTCCCCTCGTTTTTGG	ACGGACAATGTAACATGCGA	C03
Genome	gHGL151138	CGATTTCAAAACCGCGTTAT	ACGTCTTTGAGCTCGTCGAT	C06
Genome	gHGL151417	TCCCTCAGGGCATCAGTTAC	AAACTCGAGTCTACCCGCAA	C08
Genome	gHGL151461	GGAAGGTACCTGGTTGTTGG	TGGATGGTCATATCGGGAAT	C08
Genome	gHGL151467	AAAGCATTAACATCCGACCG	CGACGTACTTGCTCCTCTCC	C08
Genome	gHGL151523	TGGAGCACTCCCATTTTCTC	CTGGTGTTGTGATGGCAAAG	C07
Genome	gHGL151569	CGGGTACTTCCTGTCCCTTT	CATGGGAGAAGCCGATCTTA	C03
Genome	gHGL151718	ACAACGCTTCAAATCTTGGC	CACGCCTCGTAACAACTCCT	C05
Genome	gHGL151814	TGGTGCTTATGCTACGCTTG	GGGACGTGGATATCTCTGGA	C03
Genome	gHGL151841	AAAGATGTTCCCTGCTGTAATAAAA	CACTTCTCGTTGCTTCCTCC	C04
Genome	gHGL151987	AACTTAGAGGCCCGAACGAT	CCTTTGCGAGATCTTCCAAG	C02
Genome	gHGL152037	GCTGCCCTGAAGAAGGTAAA	GGTAAGGAAGGAAAGCAGGG	C04
Genome	gHGL152088	TAAGGACAGCTCCTCCTCCA	TTTGATGTCCCTGAGCTTCC	C07
Genome	gHGL152269	CACTCCACCAATCATATCAGGA	GCACATGCCCTTACTCGTTT	C05
Genome	gHGL152300	CCAACCATCAAACCCACCTA	TGAGACAGACCAGACAAGCAA	C01
Genome	gHGL152317	CCAATGGTCACTAACAGCTTTG	GGACCCACCAATAATTTGTCTC	C06
Genome	gHGL152365	TGAGTGGTGCTTGTCTCTGG	GGGATCAGTCCTCTGCAAAA	C07
Genome	gHGL152561	AAGTGTCCAACTGAAACCGG	GTGACTTCATGGCCAAACCT	C07
Genome	gHGL152688	GCTAAGCCTCCAAAGACCCT	TGTCTAGCTGGGTTTTTGGG	C03
Genome	gHGL152698	TAACAAAGCTCAATGCACCG	CCTCAGAGGCTTCTTCTCGA	C09
Genome	gHGL152760	AAGAGAGGTGATGGAAGCGA	ACCACCCAAACCAAGTCTTG	C05
Genome	gHGL152765	CGTGTTAGCATTGGTCATGG	TTCTTCCCCTTCTTTGAGCA	C09
Genome	gHGL152822	TAAGAGCGCTGCAGGGTTAT	ACGGCAAGAATTGAAGGTTG	C07
Genome	gHGL153001	ACTCTTCCTCCTTGGGGAAA	CCGTTGAAGGAATGCAAGAT	C06
Genome	gHGL153074	CTTCCCCTTCCCATTTCTTC	TGTGTCTGCTTTCACTTTCCC	C09
Genome	gHGL153076	TGGGTTAGGAGAGTTGGTGG	GCCGAGAACAAAGTGGATTT	C02
Genome	gHGL153173	ACTTCGTTTCACCACCGATC	AGAAGCTTTCGTAGGCCCTC	C04
Genome	gHGL153181	TTAACCATCTCCAGGCTGCT	AAGACGTGTCACTTCCCCTG	C09
Genome	gHGL153256	GCATGGACTTTCCCTTTCAA	TCTGTTCCATGCTGCATTTT	C02
Genome	gHGL153273	ATTTGGTTGGTGGCCTAACA	TGTCTTGTGCAATGCTAGACCT	C04
Genome	gHGL153351	ACAAAATGCGAATCCGACTC	GCCCCTTCTCGTATGATTCA	C06
Genome	gHGL153675	CTTTTTATACCGCTCGCTCG	AAAACGTGGTCCATGCATCT	C03
Genome	gHGL153741	TTCTGCATTATGCTGCAAGG	GGAGGCCCCTATTGATGATT	C09
Genome	gHGL153779	AAAGAGCGTTCTCTGCAAGG	TGTGAAGTTGGCTGACGAAG	C08
Genome	gHGL153784	TGCATGAACTACCCAACCAA	ACACAGCTGCTGGAGGAACT	C03
Genome	gHGL153853	GGAACTTTTGAGTGCCTTGG	TCAAGCATTTGCCTTCATCA	C06
Genome	gHGL153857	CCTTTCTTTCGCAACCTTTG	GGTTCCATCGTCTTTTGGAA	C06
Genome	gHGL153925	ATGACCGTGAGCGAGTTTCT	TGACCAACAACAATCCCAAA	C01
Genome	gHGL153964	GTCTTGGGATTTGTGGCCTA	GGGCGTGCTCTTTAAGTTTG	C08
Genome	gHGL154037	GTGCTGTGACTGGTGAGCAT	TTGGGGTTTAAGACACTGCA	C08
Genome	gHGL154164	TTCGCATATACATGAGGTCAAAA	GCCTCCATTATTACGGAAGC	C01
Genome	gHGL154226	CTCCAGCATCCTCCATTGTT	GGATGCTGGCAAGATAGAGC	C04
Genome	gHGL154239	ATAGGCGGTTGCTCCTCTCT	AGAAATCACAAGGGTGCAGG	C05
Genome	gHGL154419	TTTCTGCAGCAGCCCTTAAT	ACTTGAGTGCCCCCTTCTCT	C03
Genome	gHGL154460	CCCAGCAACTTGTTTCACAA	TCCAGCAGCCACCATACATA	C06
Genome	gHGL154498	CGTCGAGGGTCTTGTCTAGC	CTCGCTCAAAACAAACGTGA	C04
Genome	gHGL154509	CATTGCCATTTCTTGGTCCT	CGTGCTCTTTGCTTCATTCA	C08
Genome	gHGL154546	GTGGATGGGTGTGTCTTCCT	GGACCATCTTCCTTCATCGA	C07
Genome	gHGL154614	AGCCAAAGAAGCTTCAGCAG	GGTGAGGTTGAATCCGTGAG	C07
Genome	gHGL154693	ATCCCGAGAGCCGTATTCTT	AATGTCACCGGTACCAGGAG	C07
Genome	gHGL154698	TTGCAGGTTCCTCTTTCCAT	TCTTCTGCAATATCACCCCC	C08
Genome	gHGL154838	AGCGCATTTCATCTCTCGTT	CAGAACGGTTGTTGAGCTCA	C06
Genome	gHGL154989	ATCATCCAACAACCACCCAT	TTTTGCCCAAAGATAAATCCA	C01
Genome	gHGL155069	GGATCTAGCTCGTGGTTCGT	AAGGTGGGTCGATGCTTTTA	C02
Genome	gHGL155109	CACCAGTGGGACAAACACAG	GTTGCCAGAACATTGCAAGA	C03
Genome	gHGL155128	GGGCAACTGAACGTGAAATT	TGGACCCATGACGTTTTACA	C01
Genome	gHGL155136	GGTGGTAGGCATCAACGATT	CCAAGGCCCAAATCAATAAA	C05
Genome	gHGL155147	TGAGCGGTTGAAAGGAGAGT	AATGGTTTCGTCACCAGCTC	C08
Genome	gHGL155148	TGTGTCCATCTCCAAAACCA	ATCACCATCTTCCCTCCTCC	C06
Genome	gHGL155168	AGTTCCGTCAGTCGCCTCTA	AGGGTAGTTTGGGGATTTGG	C09
Genome	gHGL155302	AAAGAAGCTCGACGAATCCA	CCTTGTGCTAAAGCTTCTTAGCA	C01
Genome	gHGL155343	GCTTCATGACATCACTTTCCAA	TTCTAACTGAAAACCGAGCAAA	C01
Genome	gHGL155465	TGCGATTCCTTACCTCAAAAA	TTGAGAGCCAACCATTTTCC	C06
Genome	gHGL155520	ATTCCCAAACGGTCACAGAG	ACAGCGGAGGAATGAAAAGA	C07
Genome	gHGL155535	ATTTTGTTGGCTCCCTCTGA	CGTCATGAACCGCATGTAAG	C09
Genome	gHGL155579	GGTCCCACGCTACCAAAATA	GGGTTGAGATCGTATCTGCC	C04
Genome	gHGL155602	ACTGATACTGGCCTGCTGCT	CATGCACTCCCCGAATTATT	C09
Genome	gHGL155652	GCTTGAATGTCTCACGCAAA	CCTGATTGCCATGGAAAGAT	C06
Genome	gHGL155698	CATCCAAATAAATGCATTTCGA	AGGATGGTTTTCAAGGGCTT	C08
Genome	gHGL155790	ACGATGGAGATGTTTTTGGG	GTGAACCTGCCCGTAGTTGT	C08
Genome	gHGL155869	AATTGGCTTGGTTCAAATGC	ACAGTCGTGCACCAAAGTTG	C09
Genome	gHGL155898	AGAAGCAACTTGCCCTCAGA	AAGCACCAGTTCATTGACCC	C07
Genome	gHGL155905	AGCTGGTCTGGACTTCCTGA	ACGAGGATGTAGCAGCTGGT	C06
Genome	gHGL156067	TTGTCAGCTGATGCAGAAGC	TTCTGGGACCTTCGATATGG	C07
Genome	gHGL156072	GCTGTGAGATCACCTTTGCA	GACATGCACAGTAAAGGCCA	C05
Genome	gHGL156086	CTCGTCTGATCCACCCATCT	CGGCTCAGATTAACTAGCCG	C06
Genome	gHGL156165	AAGACGGCTTACTGAAACGC	AGGACTCTTCGTCTGCAGCT	C03
Genome	gHGL156239	ATCGTATCCGTTGGATCGAG	AGCGAGATGAGCCTTGACAT	C09
Genome	gHGL156270	ATCCAGCCGTTGCTATCATC	TCCAAAGAACATGTGGTCCA	C04
Genome	gHGL156283	TCAAAAAGGTTCGAAAGCTGA	TGTGGTCACATGCAAAAAGG	C07
Genome	gHGL156552	CCAAACCAAATGCAACATCA	CATACGGAAAGGGAAGGTGA	C01
Genome	gHGL156584	AGAAAGGCGTCTCCAGAACA	GCTTTGTCACTTGGTGCTCA	C03
Genome	gHGL156589	TCCTCTCCACCATCATCCTC	CACCTCCAAAGCCGAAAATA	C06
Genome	gHGL156655	TTAAAGCCGATCCTCGAGAA	CGAGCTGATGGAAAATGGAT	C01
Genome	gHGL156817	TGCTGTCTGTCTCGTTCCAG	TCTTCAGCATTTCTGGTCCC	C02
Genome	gHGL156857	AGATGGCAACCAGAAGGAGA	TGGCTTGTTTCTGCAACAAC	C05
Genome	gHGL156972	ATCCAGGTGCCCTTTACCTT	TGTCCCTGAAACATATGCGA	C08
Genome	gHGL157016	CGCTACTTGTTCCCTTTTGG	AACACGTGGGATTGAAACAA	C06
Genome	gHGL157021	ACATCATTGTCATCCCAGCA	GGCTACATGGAGGTGGAAAA	C05
Genome	gHGL157045	CTACTCATTGCAGCGTTCCA	GTGAAAACCTCAAACGCCAT	C07
Genome	gHGL157123	ATGCATGAGGGACGAACTTC	GCTTCGAGGCTTGTTCTTTG	C03
Genome	gHGL157126	TGAAGATGGCTCGAGTCATG	TTCGATTTGTTTCTGTAACAGGAA	C03
Genome	gHGL157353	TGTCTAGTTGGGCTTTGCAA	GATTTCGGGTCCTTCGTTCT	C03
Genome	gHGL157419	CCCTTTCATGAAGAGGCAAA	CCAGAGTCGTCTTGCATTCA	C05
Genome	gHGL157436	AATGGATCCAAAGGCATGAG	TTTTCCATTTTTGGGTTTCAA	C09
Genome	gHGL157553	GGAAAGTTGCCACCTTGTGT	GCTATCAGGCAAAATGGGAA	C02
Genome	gHGL157632	AGAGCCGTCTCATGCAGAGT	CTCTTCACTGCGTTTGTGGA	C06
Genome	gHGL157643	TGCTTCTTGTTCAGCGAGAA	GTGAGCGCCAAGTCTAGGTC	C03
Genome	gHGL157656	AGAAGCTTGTCATCTTGCGG	TGATTGGGGAATTGGACATT	C06
Genome	gHGL157694	TCCACGGTCAACAAATACGA	GAGCGTACCCTTGCCAGATA	C07
Genome	gHGL157728	CCTTCAGATGTGTTGGCTGA	TCCGAACATTACTGGATGCA	C05
Genome	gHGL157747	AACAGGTGGTTCCAGAGTGC	GCTCCTTTGTATCAGCCTGG	C09
Genome	gHGL157788	CCAATTCTGCCCTAACCTGA	TCGTTTTGTCGTAACCACCA	C03
Genome	gHGL157918	GTTCTGGAGTGCTGTCGACA	CCATGATGGTTGCTTGTGAC	C04
Genome	gHGL157990	TGGCTGTTGAATCAGTTCCA	CGCACCTCAACTCAAAAACA	C09
Genome	gHGL158060	ACAAAATGGGAGGAAAGGCT	ACCGGATGTTGGATAGCAAC	C08
Genome	gHGL158062	CCTCCGAATTGTGGAAGTGT	TGGCTTCATCTAACCGCTCT	C07
Genome	gHGL158094	GAGTTACAGCGCATGCATGT	TCAATCACTACGCCGACAAG	C06
Genome	gHGL158143	AGATTTGCCCCTGCACATAT	GGGTGAGTGATGAAAATGGG	C09
Genome	gHGL158266	CGCTTTGTAGGATCCGACAT	AACGGTTTTGATGCAACCTC	C03
Genome	gHGL158340	GTAGCCTCTGCAAGTCCTGG	CGTCACCAGAGCTTCTTTCC	C01
Genome	gHGL158393	CAATGCCTGAAGTCACGAGA	CAGCTGATAAACCCCTTTCAA	C09
Genome	gHGL158501	CTCCTTGACAAGCTCCCAAG	TTCTTTATTGGGCATGCGAT	C07
Genome	gHGL158508	ATACGGTAAATGAGACGCCG	TGCTTCAATAATGGTAACGGC	C06
Genome	gHGL158528	GCCGAAACATCGTACGATCT	GCTCTGCATCTTCCAAGAGC	C08
Genome	gHGL158546	CGCACTGAGCATATGGTTCA	CAAAGGATGTTGGCATCTGT	C09
Genome	gHGL158558	GGATTCGTTAACGTCCCTCA	TTGTAGCGATGATCCTGCAG	C03
Genome	gHGL158598	AAGGCCCCCAAAATATTGAG	GAGGACAGAGCAATTCCACG	C02
Genome	gHGL158625	CTTCCTGATGGAATCCCTCA	TTGAAATCCACAAATGCAGC	C05
Genome	gHGL158905	TCAGAGCTTCCAAGGTGTGA	TGCGTCAAGCTTTATTCGTG	C08
Genome	gHGL158908	GTGCAATCAGCCAATTCCTT	GTGGCATGTGCAAGAAAATG	C06
Genome	gHGL158945	GTCGCCACTACATTCGGTTT	TGATGGAATGTGACATTTTCG	C06
Genome	gHGL158956	GGAAACATTAGGGGTCGGTT	GAGTCGGAAGATTCAGCTGG	C01
Genome	gHGL159163	ATGGACACTGCCTTGAATCC	GTTGGTGGAGCTCCCTACAA	C04
Genome	gHGL159199	CTAGCATCTGACGTGGCAAA	GTTAATTACCGGAGCAGCCA	C05
Genome	gHGL159201	TCCCTCCGCATAAGATTGAC	GGAGAAAGCGTTTCAACTGG	C03
Genome	gHGL159246	CTCACCGTCAATTATGCCCT	CAAACCATGTGTCTGCATCC	C05
Genome	gHGL159322	TCTGCAAGGAGGAAAATGAAA	TCCCTGAAGAGACTTGCTTCA	C01
Genome	gHGL159409	ACGGAAAGCTGGGATAGGTT	GGCCACAATCATCAAAAGCT	C09
Genome	gHGL159447	CCCTTGCTAGGAACCTCTCC	AAAGGCGAACCCTTCCTTAA	C08
Genome	gHGL159490	CTAGAATCGGGCTAGGTGCA	TCTGCCAAAACACTACATCGA	C01
Genome	gHGL159513	ATTTTGGCTGATGAATTGGC	AGATTCTCCACCGACAATCG	C07
Genome	gHGL159539	TGCCGACTAAAATCGTGAAA	GGTCGACGTTTTGTTTGTGA	C05
Genome	gHGL159632	CCTTGAGCCACATCTCCAAT	AAACAGTGTACGCTCGAGCTC	C08
Genome	gHGL159719	AGAGTCCTCTGCACCACCAG	GATGGTGAGGCAGTGGAATT	C05
Genome	gHGL159826	ATGGTCCTGGATCTTGCTTG	GGTTAGCCATTGAAGCCAGA	C03
Genome	gHGL159869	CACCAATGTGGTTTTGGTTG	TCTCCTGCACATGCTTCAAC	C05
Genome	gHGL159993	GCCAGCAATAATCCCCCTAT	AATATTGTTCATCCGCCTCG	C01
Genome	gHGL160099	AGGTGGCTGTTGGAATTGTC	TGGTCTGAATCTTTGCACCA	C07
Genome	gHGL160129	CACACCTCTTCCTCGTCCTC	GGAGGAAGACACAGCATGGT	C06
Genome	gHGL160212	TCCTCTTCTGCAATCGAGGT	ATCACAGTTCGGTCATGCAA	C09
Genome	gHGL160254	ACTCCACGAGGCTGAAGGTA	AGTGCTCTCACTGCCCAATT	C05
Genome	gHGL160254	CACTTCAAAGCTCCCTTCATC	TCCCAGTCTTTCTTCCCTAGC	C05
Genome	gHGL160345	ACGAAGAAGGCGAAAGTGAA	AATGGCACCATTCTCACCTC	C06
Genome	gHGL160385	TGCAGCTTGAGTCATGGAAG	CATTCCACATTTCTTTTTCTCCA	C05
Genome	gHGL160388	GAGTGTCTGGAGGCATCACA	AAGCAACTTGGCACCAAATC	C04
Genome	gHGL160388	TGCTCGAAGCATATGCCTTT	TGCCATTTCCAAATACACCA	C04
Genome	gHGL160416	ATCACGAGCACACTCTGCAG	GATGAGGTTGGTGATGGGAC	C02
Genome	gHGL160444	CTGCAATTGTTCTGGATGTTG	TCACCGATTTTTCTCAAGAAAA	C01
Genome	gHGL160444	TTACAAAACGCATCGCAGTT	TCACCGATTTTTCTCAAGAAAA	C01
Genome	gHGL160463	GATAAAGGTGGCACGAGCAT	CTGCGCAGTTGGGTATAGGT	C02
Genome	gHGL160544	TGGATTGGGATGAAATCCAT	GCATGTATCCGATCCCAATC	C05
Genome	gHGL160583	GTGACTTCTGCCGTGACAGA	GAGCTGTATGGGCTCTGAGC	C07
Genome	gHGL160659	AGTTCAGCTTTGTTTCCGGA	CCTAATTTCCTGCCAATCCA	C01
Genome	gHGL160695	TTCTCCGGATTTGAAGGTTG	CAGCTGAGAGACGAGCTCCT	C07
Genome	gHGL160758	GGAGGAACATTGGCAGTGTT	AAAGCTTGAACAGATGCCGT	C06
Genome	gHGL160810	AAGCTGGTGAGGATGGTGAC	CAACCACAAATCCTTAGGGG	C08
Genome	gHGL160835	TCAACCTTCCCAAATGATCC	CCCCTCTCTGGTGGCATATA	C04
Genome	gHGL160857	ACAATGTCGCGGAGTTTCAT	TCACTACCGTCCGGAAGATT	C03
Genome	gHGL160857	GCATATCGTCGAGCAACTCA	GCGTCTCTTGTGTTTCTGCA	C03
Genome	gHGL160934	GCTGCAAGGTTGGTGAAAAT	CAACCGCTGGACTGTCAGTA	C08
Genome	gHGL160959	AGCTGTGCCTTCCGTGTAAG	GCCAGGAGGTGGTTATGCTA	C09
Genome	gHGL161037	AACTGATGAGGCCAAGGTTG	CCAAAATTTAAAGACGGCCA	C05
Genome	gHGL161053	TTAGTTCAAGATGCGCATGG	TAAGCCCGTTGATGAGGATC	C09
Genome	gHGL161073	CCACTTGCCTCCTCTCAGTC	ATTCAGCTCAACCGCAGTCT	C08
Genome	gHGL161090	AACTTGAGTCTGGCGCCTTA	TGGAGTGGCTCTTCACTGTG	C02
Genome	gHGL161095	ATGCCAGAACCTGAAGATGC	TGTTTGGCAAAAGATGACGA	C04
Genome	gHGL161216	ATGAAACGTGAACGATGCAA	TGTGCAGATGTTCGGTTTACA	C04
Genome	gHGL161216	CGAGATGCAAAACCATCATG	CTGCAAGAAAACGCAATGAA	C04
Genome	gHGL161315	TGCAAGCTTCATGGAAATGA	GGTGTTGATTCTCCTACTGAACG	C04
Genome	gHGL161381	CGATTAGGAAACCCAATCGA	CAAGGAAACCGTCTCCGTTA	C04
Genome	gHGL161406	AACCAGGGATTCATGGTCTG	AACTTCCTTCCTCGTGGGAT	C03
Genome	gHGL161406	AGATGGAGATTCGTGAACGG	AACTTCCTTCCTCGTGGGAT	C03
Genome	gHGL161526	GTTTCTTCGTGTCGCTGACA	CCCATGTTATGTCCCCACTC	C09
Genome	gHGL161593	GAGGAGAGGACGTTGTTTGG	GATGTAACACTTGCATCGCA	C02
Genome	gHGL161795	GGCATCAAAGACAGCATTGA	CCTTCACCGAGCTGATTCTC	C03
Genome	gHGL161916	CAAGTGTCTTGCATGCAGCT	CGATGTCTTTTTCTTTTCGCC	C02
Genome	gHGL161963	ATTCTTCGCCTTTTGGGTTT	AATGCAGGTGAAAATAGCGG	C02
Genome	gHGL161963	CCAAGTGGGGTTTTAGGGAT	TCACAAAACCAACGTCGAAA	C02
Genome	gHGL162092	TCCCCCATGAAATCATCTGT	TACCTGAGCAGATGCCTCCT	C01
Genome	gHGL162109	GGCACCCCGGAATATCTATT	ATGGCTTGGTATGGTGAAGC	C04
Genome	gHGL162168	CGACGTTTTGGCTAACCATT	CCTCTGTTCCCAACACCTGT	C02
Genome	gHGL162178	AGCCAGAAAATAGGGAAGCC	ACACCGGTCAAGCACTAACC	C04
Genome	gHGL162209	GACAAGTGCCTGCAAAAACA	GTTGTCGGCTGGAATGAAAT	C03
Genome	gHGL162209	TGCATTGTGAACGCATAAAAA	TCTTGAGAGGAGCCAACCTT	C03
Genome	gHGL162357	CCACACTCCTAGATGCTGCA	CGTTTAAACCTTGAGGCGAG	C04
Genome	gHGL162396	AGCGGAGAGTAAGTTCCCGT	TCTTCTTCTCCACTCGCTCC	C05
Genome	gHGL162435	AACAAGACAATTACTGGGACATCA	CAGTCACATGCAACCCAATC	C08
Genome	gHGL162504	AACCAAGACAGGACACCGTC	AGCTCTATCGCTGCTTCTGC	C05
Genome	gHGL162507	GTCTTCGAGCACCAACCACT	CTTTGTTGCAAGCAATTCGA	C01
Genome	gHGL162507	TGTTTCCTTTCGATTTTTGTTG	CTCACTTGCGCTCTGTTTCA	C01
Genome	gHGL162638	AGTAGGCACAACGTTTCCTCT	CTTGGCTTGCCTGTTGAGTT	C01
Genome	gHGL162638	CCTCTTGACCATTCTCACCA	GAAGTCCCTACACGTGCTCC	C01
Genome	gHGL162645	AATCAACAACGTTGCAACCA	GGAGTTTTCCCTCACAATGG	C09
Genome	gHGL162674	CTTGGTGGCGATGGTACTCT	TCAGAGGGATCCTGCAGG	C01
Genome	gHGL162712	TTCAATACCAAACCAAAAACCC	CTCCAAACTGATCCAAGACTCA	C06
Genome	gHGL162732	TGGACCATGACTACCGACAG	TTATGAGCATTCTGCAACGC	C01
Genome	gHGL162966	TGGTCACCAAACTGGACAAA	TCCTCTTTGCTTGAGCGTTT	C07
Genome	gHGL163003	ACCATCAGTGCTGTCGTCTG	CTGCGAAATCGACAGATGAA	C07
Genome	gHGL163040	AACAAACACCATCTTGAAGACTCA	TTTCACCTGATTTGTGAATCTTG	C04
Genome	gHGL163048	ACTGCTTGTTCTTGTCCGGT	AATTCTGTCAAAAGCCCTGC	C03
Genome	gHGL163117	GAGTCCCACATCTGACGGTT	ACGCATGTGTTGGTAAACGA	C02
Genome	gHGL163208	AAACGGAAAGAGGACAAAAGC	AAAACTTAGTCTTGTGACATTTAAGGT	C08
Genome	gHGL163257	AGCATCAGCAACACCACAAG	ACGAAAGATAAGAGGCGCCT	C04
Genome	gHGL163313	TGCTCTTGCCAGCAAAATTA	CCTGCTCCGTCTCACTGAAT	C05
Genome	gHGL163344	ATCTCGCTTGACTTGGCTGT	ACAAATGCACCAAAATGGGT	C01
Genome	gHGL163344	TTTCGGACACTGGTAAGAGCT	ACAAATGCACCAAAATGGGT	C01
Genome	gHGL163350	GCCTCACCAAATCTTAGCCA	TGATTTGCCTGGTCAGAAGA	C05
Genome	gHGL163365	GATCCAGGTCCTAGGGCTTC	ATCTTTCCACACTGCCCAAC	C06
Genome	gHGL163467	CATAGTGAGCGCTCCAAACA	AGCTCCAACAAGCTTCATGAG	C08
Genome	gHGL163488	GTTCGAATCTCTCAGGCGAC	TTTGGGATTGGGGAAACATA	C02
Genome	gHGL163523	GCGTCATCTTCCCTGAAAAA	TTCTGGTGTCTCGAGGAGCT	C06
Genome	gHGL163601	TGGTTCAACTGAGACGACCA	GCACAACAATTCCATTGCAC	C07
Genome	gHGL163617	AACAAGAAAGGCCATTGCAG	TGGGAAGAGCTCTTCACCAT	C01
Genome	gHGL163634	CCCAGTTTCCTTCTCCATCA	TGGAATCCTTGATGAATGCA	C03
Genome	gHGL163706	TCCCAACCAGACAAAACCTC	GGCGTTATTGATTTGCCCTA	C07
Genome	gHGL163880	AGGCAAGCCATTTTGTTCAC	TGCTGGAGGTAACCTTTTCG	C05
Genome	gHGL163950	GATTCCATGAAAGGGCTTGA	AGGCCTCATCGTCTCTTCAA	C03
Genome	gHGL163956	GGTTGCTCATCCTGCAAATT	TACCATGTCGCATTTCCTGA	C02
Genome	gHGL163956	TGACCCACGTTTGTTCTCAA	TTCCCAGGTTTTGCTTTCTTT	C02
Genome	gHGL164090	CAGCAAAGTTGGTCCAACCT	CGTCATGGGAGATGGAGATC	C03
Genome	gHGL164167	CCAGCATCATTTACAAAGGGA	GTCGATCTCCACGAAAGAGC	C02
Genome	gHGL164282	ACCCAATTCTTTTCCCAAAA	TGATGAGTGTAGCAGCTTGC	C03
Genome	gHGL164282	TGTCTGCGCAATACTAACCG	TGCTGAGCTTCAAGATCCTG	C03
Genome	gHGL164340	GGGAAGGTTTACCTGGGAAG	TATACTCCCCGAACAGCACC	C07
Genome	gHGL164486	TCGAACATCTTGTACGCTGC	GTGATCATCATTGTGGTCGC	C05
Genome	gHGL164556	GCACAGAAGCTGCATCTGTC	CGCGTTTTGGGGTATAGTGT	C05
Genome	gHGL164561	TCCAATTAGTCGACAAGGCC	AGCAGCTCCGGAGAGGATAT	C03
Genome	gHGL164561	TGCAACACCAAAATCCTCAA	GGCCTTGTCGACTAATTGGA	C03
Genome	gHGL164563	AAGTGCATTCAGCCAAGTCA	AAGAACCAATAAACCCAAAAACAA	C04
Genome	gHGL164661	GGGTTTCTTGTGACTCAAGGA	TTTCCAACGATTATTTACTGTAAAAA	C05
Genome	gHGL164672	ACAAGCAGATTTCCATTCCG	TCTCCACTCTCCCTCTTCCC	C04
Genome	gHGL164743	AACGATTGTGGGTTCGAGTC	ACCGAGCTCAAGTTCTTGGA	C01
Genome	gHGL164760	CTGAATGATTCTGCGTGTGG	GTCAATCCTTTGCGGCATAT	C09
Genome	gHGL164760	TGTGATCACTTGAATGACTTTGAG	ACGTCCATCCGATTTTTCAT	C09
Genome	gHGL164858	AGGCGAAACAAGAACCTCCT	GTCCTGGTCTCGGTGGTAAA	C07
Genome	gHGL164896	CCAGGGGGTTAAGAAATCGT	AAGAGCATCAAGGACACGCT	C06
Genome	gHGL165124	TGCCCGTTACAATATCACCA	ACCACAATGTCCCTTCTTGG	C02
Genome	gHGL165168	ACCTTTTAAAACCCATGGCC	TCTCCATGAATTCAGGTCCC	C03
Genome	gHGL165260	CGTTGATGAAGACGAGACGA	CTGCTTTTCTCTTCGGTTGG	C06
Genome	gHGL165266	TCATGTCCAAGCAATTTGTTTT	TTGCATCTCTTTTGAGCCTTC	C09
Genome	gHGL165299	AGCCCAAAACCAATCAAAGA	AGCGTTTGTTGTTTCCTTTAGA	C03
Genome	gHGL165371	TGTTCCAGCATGCATGTAGC	CAACCAACAAATCCAAACCA	C02
Genome	gHGL165372	GGGAGGATTTGACAATTGGA	TTTACAGCCACATCCTGCAG	C09
Genome	gHGL165378	ACCCACGGACTCTTGAAAGA	AAAAGTGATGCCACGATTCC	C07
Genome	gHGL165387	GCTCTAGGATTTTAAAGGTCCTGA	GAAGGAGGCAAGGTTTAGCC	C02
Genome	gHGL165387	TATCCACGTCTCGTTTGCAG	TCGTCGTTGATGATTCGGTA	C02
Genome	gHGL165513	AGGAAGTGTTGAACCGACCA	GTGGTGGCTTGCTTATTCGT	C08
Genome	gHGL165598	AAGTTGTGAGTTCATTTGGAAAAA	GAAGAACGAACAAACGGACG	C03
Genome	gHGL165634	AATTATTCGTCGCGGAAATG	GCTTCACCAGTTGCCAATTT	C09
Genome	gHGL165634	TTCAGCATTTTTGCAATGTCA	ACCCCTTGTTCCATCATTGA	C09
Genome	gHGL165673	TGGGTGGAAAAGAGGAAGTG	TTCCAATATGCATGCCCATA	C09
Genome	gHGL165691	CACATGCGTTGTACTTGAACG	AAAACTGGGGATAAACGGGT	C02
Genome	gHGL165691	CTCCGTTAGCTCAATCCGTT	TCGTCGTTCAAGTACAACGC	C02
Genome	gHGL165966	TGAACTGCAAGCACTCCAAG	GACTGGTGGCATGAATGATG	C03
Genome	gHGL165979	CGAACAGCACGCTTCAGATA	TTCTCGTGAGGCAATGTTTG	C03
Genome	gHGL165979	TGCCTGATTCACGACGACTA	TGGCACTCTGACATGTGAAA	C03
Genome	gHGL165983	CATCCTCTGTTTCTGACATCAGA	GAGACTATCCGTGGGGAACA	C09
Genome	gHGL165983	GAATGCGTTGTTCATCGATG	AGTTGCCATGAGACAGTCCA	C09
Genome	gHGL165984	CATTGGACACAAATGGCGTA	CCTGGTGATGCGAGTAGGTT	C04
Genome	gHGL166045	TTCATTGCTTTAGCCAGCCT	CCTGAAATGGAAGAAGAGCTC	C01
Genome	gHGL166260	GCCACAAATCACGTATGTGC	ATCTGTTGCCTTCAAATGGG	C09
Genome	gHGL166323	TTCTTTTCACCCACATTCCC	AGGTGCGTGTTGTGTTTTCA	C03
Genome	gHGL166352	TTTTCTGTCGTCACCAACCA	GGCGGAGGATCTGAAACATA	C09
Genome	gHGL166360	CGAGTACCCCAAAAGAGCAA	TCACGGAGTCTTGGCTTTCT	C05
Genome	gHGL166392	GAGAACTTCAAATTCCCCACC	TTTCAACTTCGTGGCAAAAA	C08
Genome	gHGL166392	GGTAATTGCTGACGTGTCCA	CAAGCTGACTCGGACAATCA	C08
Genome	gHGL166541	GCAAATTGATGCAGCCTCTT	CTCCCACACAGCTTACCCTC	C06
Genome	gHGL166541	GGAAGATAAACTCAAACAAACAAGC	GCATTCTCTGGTCATGAGTGG	C06
Genome	gHGL166590	AACTAGGGTTTTTGATCCAAAAA	GAATCGGACCAAAGCCATTA	C03
Genome	gHGL166590	CACTTGCAAAGCACCATTGT	GAATCGGACCAAAGCCATTA	C03
Genome	gHGL166735	GACACACCGTTCTGTAGCGA	GCAAACGTTTGGCCATAGTT	C07
Genome	gHGL166836	AGGCAACGAGATCAGAAGGA	CGTCATTACTGGCCCTTAGC	C03
Genome	gHGL166848	CACCACGTGCATAACACACA	TCTTACCGACTCGTATGGGC	C09
Genome	gHGL166848	TTCTTGGAAAGCTGCAAAAA	CAAAGAACATAAGCCACGCA	C09
Genome	gHGL166936	TGTGCATTTGCCATGGTAGT	GTCTTGGCTTGTGCTGTTGA	C08
Genome	gHGL166951	AGGACATCGGTGAGGATGAG	CTACGATCCTCTGCGTCACC	C09
Genome	gHGL166988	GAAAACCATTGAACTTTGCCA	TTTGGAGCATCTGATTTTGC	C01
Genome	gHGL167272	CTGGTAAGCCTTAAACTCCGG	ACAATGCTGTCTTCCCTGGT	C03
Genome	gHGL167289	CGGTGGAAATCATGAGAGGT	TTCCTGTAAATGCCGTAGCC	C08
Genome	gHGL167327	CCATTTCCAGACGGTATGCT	CATGACGTGAGAGCCTTCAA	C09
Genome	gHGL167505	GACAGTTCCACATGCACGAG	CTCCTCTAAAGCATTTGCCG	C09
Genome	gHGL167508	GAGTCTTCACAGCCATGCAA	GGCTCTAGGATCCGGATAGG	C06
Genome	gHGL167641	AGCATCTCATCAACCGGATC	GGCGTCGATGAAGAATCAAT	C09
Genome	gHGL167672	TCCTAGGGTTGGGTTTCAAA	GCTTAGGGTCAACTCCACCA	C09
Genome	gHGL167704	TCCCAAAACTCTCTCTCTCCA	TCTGGAGCAATGACAACAACA	C02
Genome	gHGL167704	TCCCAACACACATGCAGTTT	TCTGGTGGACAGGTTTAGCC	C02
Genome	gHGL167732	CAAGGACTGACAAACAGAAGGA	CTCGACAGAGACAGGCAGC	C04
Genome	gHGL167787	CCATAATCCTTGCATACAGGTG	GCGGGTTTAGGGTTCAAGTT	C08
Genome	gHGL167787	GGAGGTAGAGTGTTGGCAGG	ACCAGATTGGGTGGGTTACA	C08
Genome	gHGL167892	AGAAGGCGGCTTTCAAGAAT	TCTGCCATTTTTGGAACACA	C08
Genome	gHGL167894	AAGGCGGCATCACTAGAAAA	AGTGTGGGGGAGAGGAAGTT	C03
Genome	gHGL167996	TGGGTGCTCTTGAGGAGTCT	AACCCCCAAAACCTCTCAAC	C02
Genome	gHGL168084	GCTAACAACCAACCCAATGG	TTCCCGGGTTGATCTTACTG	C09
Genome	gHGL168124	AAAGGGAGATGCATAAAACCTG	GCGCATGCAATTGAATCTTA	C02
Genome	gHGL168124	TACATGTTACTCGCGCGATC	GCGCATGCAATTGAATCTTA	C02
Genome	gHGL168191	TAATGTCCGTTTCCCTCCTG	ATTAAAGGTTGGGACCAGGG	C09
Genome	gHGL168226	TGGATATGGGAGTCATTGCA	TGGGTAAGGGACATGGTGTT	C07
Genome	gHGL168251	CCCTTAACGAGCTTGCTCAC	GGCTTGTTCAGGAGCTGTTC	C07
Genome	gHGL168424	CCACTTTGTTGTGGCTTCCT	AGGAAGACGGCGAAGTTGTA	C04
Genome	gHGL168484	TGTCAAGGGTTTGTGTCTCG	TGCTTCGACCACATAATCAAA	C07
Genome	gHGL168487	ATCTTCTTCCCACCACGTTG	ACCCTGGGTGAAGTATGTGC	C06
Genome	gHGL168495	GTCAGCCATTAGGTCACCGT	GCCACTCCATGTTTCCATCT	C05
Genome	gHGL168495	TTGCATGAAAGATGATGGGA	ACGCAGTGCTCTCCATTTTT	C05
Genome	gHGL168501	AATTCCAACGGAATCCAAAT	AGGACACGTGCTTCAAGGAT	C07
Genome	gHGL168501	CAATACCACGCTTTCGAACA	TCTGTCCAGCTTTCTTGGGT	C07
Genome	gHGL168590	CTTGAAATCTGGTTCCTCCG	TCCTCAAATTCGTCATCAAATG	C03
Genome	gHGL168617	GCATAATTTGTCATTTCGTGGA	GCATCAGGAGTACAATCCAAAA	C07
Genome	gHGL168845	CGAGGCAAAAGCTGAAGTTG	ATTTTGGGAGATCCAGTGCA	C05
Genome	gHGL168868	AGCCATCTCGCAGAAGTGAT	GAAAAGATTGGGTTTTGCCA	C06
Genome	gHGL168887	CCATTTTCGCGAGGAAATAA	CTGATGATCATTTGAAAGTCCG	C05
Genome	gHGL168901	GCTCGAGACCATTCATTTCC	CGCAAAGCAGGTTATGTTCA	C09
Genome	gHGL169075	AACAGTGGCGGTTACTTTGC	CGCCAGATTGTTTCTCACCT	C04
Genome	gHGL169080	TGCCTCTCTTTAACAACCCAA	ATGGCCTCCCTCTCTCTCTC	C07
Genome	gHGL169139	TGGAATAACCCCTAAAATCACG	GAGGATTGACGTTGCAGACA	C07
Genome	gHGL169175	GGCGGCAACAAATTATAACAA	TTTGATTTCGAAAGCTGTGG	C08
Genome	gHGL169175	TCAAAACAAAATTTGGAATAAGAAA	CGAAAAATAGCGTGCACTGT	C08
Genome	gHGL169257	GAGCCCTGTTGTGGCTTTAT	CGGGCCATATAAAAATATGGG	C07
Genome	gHGL169317	GCAATAAACTCGCCATTGGT	GGTACGATGCGTTTCACATG	C07
Genome	gHGL169324	GCAATAGCCAGAGTCTTGGC	CCAGCAATTTCCATAGCCAT	C05
Genome	gHGL169324	TTGGTATGGCACTGTCTTGC	CCAGCAATTTCCATAGCCAT	C05
Genome	gHGL169397	AGAGCCGTTGCACCTTAATC	TGGTTTTCTGTTCGCATCAG	C04
Genome	gHGL169397	CAAAAACACATCATCGAACAAAA	GTTGGGATTAACGGTCGAAA	C04
Genome	gHGL169407	GCACGCAAAATTACAGCAAA	TTTCTTCCATGGAATCTCCG	C04
Genome	gHGL169407	TTCACTCAGAGCCCACACAG	GCGACGTAGCTCATGGATCT	C04
Genome	gHGL169419	AGCAAACCCTTCATGCAATC	CCAGTGGCTTGCAGGTAATT	C05
Genome	gHGL169436	TGCGTTTTGTGACCATAAACA	TGATGTCGGTACCGAGTCAT	C05
Genome	gHGL169541	GTTGCAAGCTGCTCTCACTG	TGCCAGTCCGTTCTTTCTCT	C01
Genome	gHGL169563	CCTTGGCAATCAAGCTTTTC	AATTCAGCTGTGAAGCCGTT	C06
Genome	gHGL169568	ATGGGTACGACATGACTGCA	TTCATCCTCTTCCATGGGAC	C08
Genome	gHGL169572	AATGATCATTGTGGTCGCAA	TCTCTAGGCCTTGCAGGGTA	C07
Genome	gHGL169603	ATGATTCACAGGTTGCAGCA	CCAAGGCTATCGCATGAAGT	C03
Genome	gHGL169603	GGGTCAATGTCAAATCTCCAA	AAAACAGCTCATGCGTACCC	C03
Genome	gHGL169697	CCCCATCATTCCTCTCTTCA	AGGCCAAGGAAAAGGTGTTT	C03
Genome	gHGL169729	AGCTGGCAATGGCAAATATC	ATTTTCTTCCGCCATTGTTG	C08
Genome	gHGL169736	CATATCCTCCTGCCAGCATT	CGTTTCATCAAGGCATTCCT	C01
Genome	gHGL169841	CCCAGCTGTGTAGTTCTGCA	TAGAGGAGTTGGAGCAGGGA	C05
Genome	gHGL169886	GACGAGTCTGACCTGGCTTC	CATCAAGCAAGCTCCAATCA	C01
Genome	gHGL169945	AACTTGGTTGACTTGGGACG	TGTTTTGGTGGAAGGACTCC	C07
Genome	gHGL169945	TAATAGCAAGAGTCACATGACGG	CCAGTTTTACGTGTTCAAGGC	C07
Genome	gHGL170047	CTGCAAATGCCTTGAGTGAA	TTGCAGCATCTGTTGGTAGC	C04
Genome	gHGL170047	CTTGAGTGTTTCCAGCGTGA	GCTACCTCCTCCTGTCCTCC	C04
Genome	gHGL170100	AAAGACGGAACATTTACAGGGA	CCTTTTCTGGTCGGTATGCT	C08
Genome	gHGL170149	ACCATACCGATCCTTGTCCA	GAGAACATCGTGTTTCAGGTGA	C09
Genome	gHGL170207	ACCTGACACAACCAAAAGCC	GCTGGAGAACAGTCCTGGAG	C06
Genome	gHGL170234	AGAGAATGGGTCCACTGGTG	GCACCACGTTGCAAAGATAA	C08
Genome	gHGL170264	TAACACAGAAGGCTTCGCAA	GGAGGTTTGATTGGTGCAAT	C05
Genome	gHGL170381	ACCTTACCCAATCCTGCAGA	GGGATGTTGGTCATCAGGTT	C03
Genome	gHGL170417	ACGCAGCTAAACCCAGAGAA	GCTGTTGCAGAACTTCCTCC	C01
Genome	gHGL170429	AGTTTCCCAAAGGGCTTTGT	CGTCACGCATTCGTTTGTAT	C03
Genome	gHGL170493	GGATACAGGTCAGCACGGTT	GCAGGCATATCCAATTTGCT	C06
Genome	gHGL170538	ACTCTTCCCCAATACGCCTT	TAAGTTCCGGACGTTTGGAC	C03
Genome	gHGL170538	CCATTATGGTCTGTGAAACCG	GGAGAAGAGCAAATCGTCCA	C03
Genome	gHGL170663	CGGGTTCTCTTCTATTCCCC	ATAACTGGAATGGCGTCGAC	C02
Genome	gHGL170682	CGGAGGGGTGATTAGATGTG	GGCAGCAGTAGGCCTATACG	C07
Genome	gHGL170757	GGGAAGATGCTTCAACCAAA	TGCTTGATCACCTGGATGAA	C01
Genome	gHGL170804	ACATGCAATTGGTTGGGAAC	GCAAATGCGTTCTCATCTCA	C07
Genome	gHGL170874	TTAGTCTCGCAACCGTTCCT	GGCAAAGTTCCTGGTGGTAA	C03
Genome	gHGL170875	GAACATCAGCAGTTGCTCCA	CAAGTGCTGGCATTCGTATG	C08
Genome	gHGL170876	TCCTTTTAGGCAGCTTTCCA	TGAGGACCTTCAGCGTTCTT	C06
Genome	gHGL170908	TGAGTTCTCGTTTGCCCTTT	TTTTTGGTAGGCGTTGGACT	C09
Genome	gHGL170929	CTTGGCTGATCTGGTTGACA	GCATGGGAGGTGGTCATTAC	C03
Genome	gHGL171012	TTGGTCAAGTGCTTTGAGGA	GCACTCACAGCGTTCAGGTA	C07
Genome	gHGL171122	CAGGTTTTAGAGGCAAAGCG	AACAACAGGATCTGTTCCGG	C04
Genome	gHGL171201	AGATTGTCAATGTCGAGGCC	TGAGATCGCTGAACAGGCTA	C03
Genome	gHGL171224	AATGGTGGATATGCGAGCAT	ACGTGAGGGGTTGTTTCTTG	C09
Genome	gHGL171304	ATCCTCTGGCCAAACATGAG	GTCAAAATCAGGGAAGCCAA	C04
Genome	gHGL171357	AAACTTGTTCCCCACACGAG	AGTTTCCCGAAAAGGCAAAT	C01
Genome	gHGL171370	TTGATGGACCAAACCCAAAT	TCGAATAAGCATTGCGATTG	C08
Genome	gHGL171510	TGTTTAACTTTGGCGTCCAA	GCTTCTCCCTCTCCCATGTT	C03
Genome	gHGL171532	CATTTCACCAACCGGACTCT	TTCTCGTGGATCCCTAACCA	C03
Genome	gHGL171532	TGGTTAGGGATCCACGAGAA	CTTCTTTCTACTTCGCCCCC	C03
Genome	gHGL171593	CAGAAATTTTGCACAGAATAATGG	TCGGCGGAATAGGTACATTT	C04
Genome	gHGL171692	TAGGCACTGGAAGAGGAACG	CAGCTCTCTCTGTCGAAGCA	C08
Genome	gHGL171692	TTGTTGATCCCAAGATCGGT	GCTTGACCGGTATTTTCTGC	C08
Genome	gHGL171710	TCCCGTGCTTCTTTGTAGCT	CGGAGCTGATCTTGCTAACC	C03
Genome	gHGL171803	CTCCAGAGCCTGTTGGTTTC	CTCCCGTCGTCTTAGGTCAG	C01
Genome	gHGL171820	AAATCGAAAACGCAAAGTGG	TCCGTAAATTCGAAGCAACC	C07
Genome	gHGL171827	CCTCCAACCAAGTCCACCTA	GGAAACTATGAACTGGGTTTGC	C09
Genome	gHGL171898	ATGATTGAAGCAGCAGGAGC	GCTGAGTCAAAGACCTCGCT	C06
Genome	gHGL171905	TCTGCTGGTAAATGGTTCCC	GTGTGGTTGGCTTGACCTTT	C07
Genome	gHGL172012	TGGAGGAAGGACGAAAGAGA	TGCCTCTCCATTGCTTCTTT	C05
Genome	gHGL172069	TGGCAAGTTATGGATTGGGT	GGGTATCTTGTCCCCCTTGT	C04
Genome	gHGL172086	ACGCCACTCATTTGTATGCA	TTGACAGCTTCGGACACAAG	C08
Genome	gHGL172119	AATGGCCAACTTGTTCTTGC	CGTCAAATATATAAAAACGGAGGG	C02
Genome	gHGL172119	CCGTGAAAAATATTCAAATTGG	ACGTGGACACAGTCCTACCC	C02
Genome	gHGL172221	GGGCTAGCCAACAAACTGTC	GTTATGCGGGTTTGAGACGT	C08
Genome	gHGL172368	GTGGGATGGAATGTAATCCG	ATTCCTAATGACGTGGGCAG	C03
Genome	gHGL172395	GAGGCTCCACTTGTCAGGTC	TCACATGCCTCTGTAGTGCC	C03
Genome	gHGL172410	GGCTAGGTGCTATAGCGGTG	TCCACAGCTCCTTTTGCTTT	C03
Genome	gHGL172546	AGCGAACGAGCTGAGAAGAG	CTCAGCTTCTGCCTTTTGCT	C06
Genome	gHGL172609	CCCAAGTTTACTGCTGGCAT	TTGTTGCTTGTTTGGGATGA	C07
Genome	gHGL172662	GCAGCGAACAAATTCTCCTC	TCTTTCTCATCAACCCCCAC	C03
Genome	gHGL172672	CGGCTTTTACTTGGCTCTTG	CAACCAACTATGATGCCACG	C05
Genome	gHGL172750	GGAGAGGTGGTTCCACTGAA	TACCTTCCTGGATTGGATGC	C07
Genome	gHGL172804	TGTTCCCATCTTCATCCTGA	GAAGTTGAGCAGAAGAGCCG	C02
Genome	gHGL172882	CAGATGATTCACATTGAACCG	GCAGCTCCCATACCTATCCA	C01
Genome	gHGL172882	GCGATGAAACAGCTCCTTTC	ATCACGGAATGCACAACAAA	C01
Genome	gHGL172884	GCGGAAGAGTAGTCCACGAG	AGCTTAATGTCTCTGGCGGA	C04
Genome	gHGL172913	TGGTGACATTCATCAAATCAA	TGGACTCTTCTCTCGACGGT	C03
Genome	gHGL172915	TGATCTGAATGGGTTGCTTG	CCAACTTCAAACTTGTCAAAGC	C09
Genome	gHGL173037	TCATAAACGGACAAGGGAAAA	CACCTAGGCCTTGTCGGTTA	C07
Genome	gHGL173037	TGTCAAGTGTGTGATGACTGG	TGCGAGGGGCCACTTATATA	C07
Genome	gHGL173070	TTGCTTGGAGGAGCCTAAAA	TTGATTCATCCAACTGGCAA	C04
Genome	gHGL173149	CATGTGGATGAAGTCTTGCG	GCATCGTCTAGAGGAGGTGG	C07
Genome	gHGL173185	GAATCATTCATCGCTCGGTT	CCGCTGTAGCCTCTTGAACT	C07
Genome	gHGL173229	AACCGCATCAAACTCAGGTC	ATGTGGCAGAGAATGGGAAG	C04
Genome	gHGL173506	AGAAACTGGTGAAATTGATTTCA	AGGTGCTTGAGTCACTGGCT	C07
Genome	gHGL173506	TCCGTTGGTGTCTGTTGTGT	GTGCGGCTATGTTTGAGCTT	C07
Genome	gHGL173664	ATTCCGAATTGCTGGACAAC	ACCACACCTCAAAAACTGGC	C07
Genome	gHGL173664	GTCCATGTAAAGGCCCAAGA	ACTAACCCTGTGCCAGGTTG	C07
Genome	gHGL173689	TTCTTGCTCACCAGCTCTCA	ATTTTCGGACAACAAATCGG	C01
Genome	gHGL173762	TGGCATTGCAATTTCAGGTA	TGTCACTGGGTCAACCACAT	C06
Genome	gHGL173865	GAGATGGCTTCTCGCTTGTC	CTGCTCAATCCTCTTCCCAG	C09
Genome	gHGL173902	CATTGGCCCAAAACTCAACT	ATGAGACCCAAAACGTCGTC	C09
Genome	gHGL173909	TCTGCGTAATCGAGTACCCC	TTGTTTTGAGCCAAAAGAAGC	C01
Genome	gHGL173925	AGCTTGATCGCTTGGACAAT	TCCTTCCGGGTCATACTTTG	C08
Genome	gHGL173940	CAACGTTGCTAGTAGTGGGTGA	TGTTCTCATTCGACGCATTC	C07
Genome	gHGL174034	GCCATCGAAACATTTGGATC	AATGCGGTCCAAATAACGTC	C06
Genome	gHGL174034	GGCCATAGCATTGGACCTTA	TCCCTGCAATACAACCACAA	C06
Genome	gHGL174048	GATCCATCCCATGCAAGTCT	TCGCCTCTTGTCTTTCAACA	C02
Genome	gHGL174051	AGGTTCCGCAACTCTGAAGA	GTCGAGTTCACAGTGCCAAA	C02
Genome	gHGL174076	ATCAATGAAGGCATATGGGC	ACAAGTATGGGACCGAATGG	C05
Genome	gHGL174087	CCAAAACTCCAAACTGCACA	AGCCTCTGCTGTCATGCTCT	C06
Genome	gHGL174250	TGGTACCGGTAGATCCAACA	CCCCTCTCTTCGTAGCTCTG	C06
Genome	gHGL174298	CCACTGGGACAAGAAGCTCT	CAGCTCACCAACTTGGTCAA	C09
Genome	gHGL174375	GGGATGGATGCTTGGTTTTA	GTACTTGTCCCATGCCTCGT	C06
Genome	gHGL174378	TCCTGAGCATTGGTTCCTTC	TTTGGATGGGTTGAGTAGCC	C09
Genome	gHGL174427	GTGCTCTCTTTGCTTCCACC	TCAAGTCGATGGATCCATCA	C05
Genome	gHGL174506	CCACACTCACATCAAAACCG	TGCACAATAACATCGCGTTT	C07
Genome	gHGL174529	TTTTCTTTACCCGATGGTGC	TCCATGGCTTCAAGAACAGA	C08
Genome	gHGL174545	GGTGTGCGACTTGTTGTGAG	AAACGTGGGCACATTGTGTA	C03
Genome	gHGL174550	CATGTGGAGGCCGTACTTCT	GACCCTCTCTCTTTGCATGC	C09
Genome	gHGL174550	TCATGACCGTTTAAAAAGCAA	GACCCTCTCTCTTTGCATGC	C09
Genome	gHGL174575	TGAAGCTGGAACAAATGCAG	AGCTAGAGGTGCTGCTGAGG	C04
Genome	gHGL174649	CTAGATTTTGCATGCGCTTG	TCCAAACCAAAAACTCCCAA	C04
Genome	gHGL174663	AATCGAGGAGAACGAACACG	TGTTCAGAGCTCTGTCTTTTTCC	C02
Genome	gHGL174672	TATTGTTGCTCAGGCTGCAC	TTTCAATGGCAACTCCTTCC	C01
Genome	gHGL174744	TCACCAGACAGAAGGCAAAA	TCACAGAGCTGAGCCTTTTT	C02
Genome	gHGL174750	CGAATATGTCCGTCTGCTCA	TTGCCCCTAATTCGTTTGAC	C07
Genome	gHGL174884	TGTATTGCTTTTCCTGCACG	TGATCAGCGGAAAAGAAGCT	C02
Genome	gHGL174896	CCTGAACCGAACGCATAATT	AGTGTTGACCCGGTTCTTTG	C09
Genome	gHGL174998	CCGTATACGTTGACGACTGC	CTCTTCCGCTTTGGTCTTTG	C03
Genome	gHGL175029	TTGTTTTTGAACACGTGGGA	TGGTTGCATTTTCATGGAGA	C08
Genome	gHGL175111	GCGGGTCTTACTCTGCGATA	ATGGTATCACCGTTGCTGGT	C07
Genome	gHGL175120	ACCGATACTTCCGTTGATGC	GAGAGAGCGGTCGCATAAGT	C06
Genome	gHGL175120	TTAGATTCCCAGCTCCCATG	GAATGCTGGTTTCCCAAAGA	C06
Genome	gHGL175174	TTGTACTCGACGATGGTGGA	CAATCCAATCCTTGATTGCA	C02
Genome	gHGL175213	GATCCGGTAGCTATGGCAAA	CAGAAGGTGCAACCCTTAGC	C02
Genome	gHGL175251	TCGTTTGGGAACTTTGTGAA	CCAAACAATTGGCTGCTTCT	C01
Genome	gHGL175267	AGGAAGTCACAAACTGCGCT	TGGCTACTTTTTGCTGCAGA	C03
Genome	gHGL175268	GATAATGCACTGCTGGCAGA	AGCTGCAGATCAGGTCCAGT	C07
Genome	gHGL175366	CCAAAGCAAACATCCCATTT	GCAGGGTTTGTGTTTGGACT	C04
Genome	gHGL175384	TGTTCACCCCTCACTCTTCA	TTCGGACAATGGCAGTGATA	C05
Genome	gHGL175414	GAGAATTGAATTGGGTTCGG	CAAAAACACGGTCCATGATTT	C08
Genome	gHGL175491	CATCATCAACTCCAGGGGTT	GTTGCTCAGGCAGAGAAGGT	C06
Genome	gHGL175598	GGAGTAGTGGGAATGGCTGA	ATGCAGCAGCTGTCTGAAGA	C02
Genome	gHGL175599	TGCTCCTTTCGCAGATTCTT	CCATCGAAATGTTCACATGC	C09
Genome	gHGL175626	CAAAATCTTGAAAGTCCTCGTG	AGGAGGTGGTGGTGATGGT	C01
Genome	gHGL175696	ACCAAGCATCTCGCACTTCT	ATTCCTTGCTTCCCAGGTTT	C06
Genome	gHGL175765	GAAAGAACCTTCTGCTTGCG	TTCGGCCGGTTATTAAACAC	C08
Genome	gHGL175794	TGCATTCCAAACGGTCATAA	CCCTCATTAATTTGGTCCGA	C09
Genome	gHGL175880	TCGCCACCGGAATATCTATC	CTCTCCATTTTCCTCTGCCA	C09
Genome	gHGL175923	AGGAATTTGGAAGGCAGGTT	TGCATGTAGTCAATCTCAGCG	C07
Genome	gHGL175943	CCCCATAATGAGAGCCAAGA	TTGAACCGACGCTTTCTCTT	C03
Genome	gHGL175964	TGAGCCTCCACGTTTTCTTT	TCCGTTTTATGTGTGCGTGT	C07
Genome	gHGL175968	GAATCTGCCAACCTGAAGGA	TCTTGGCGAACTCCTTGAGT	C02
Genome	gHGL176025	CACGCCTCAAGTCCTCTTTT	CTGTGGCTATGGTTGGTGTG	C08
Genome	gHGL176025	GAACGTGGGTCTGTGTGTTC	ATGTGCATGGGACTATGCAA	C08
Genome	gHGL176057	TGAGAAAGTTCGAATTGCCA	GAAATTCGAAACCTGACCCA	C03
Genome	gHGL176061	CGCAATCACCTTTATTACAATGA	CGGGGAATATCAACCATTTG	C07
Genome	gHGL176061	CTTTTGATGTTGCAGCACGT	CGGGGAATATCAACCATTTG	C07
Genome	gHGL176124	AATAACCTGTCGCCAAATGC	GAGGTGGCAATGGTAATGCT	C03
Genome	gHGL176136	AAGCTGAGGCCAACAATTTTT	GGTAGGGTTGGGTTGGTTCT	C01
Genome	gHGL176136	TGCAGAAGCCCTTCGTATTT	ATGCAGCTTCTTTGTTGCCT	C01
Genome	gHGL176164	GCTGCATCACTTCTGCACAT	GGAAGTGAAGGTGGAGCAGA	C03
Genome	gHGL176183	TTGGTGAAGGATTCAGTTTGG	TTTCAAGCATCTTTCACCGA	C04
Genome	gHGL176269	AAGAATGTTCCCGTGACGAC	TCCCTTTCCATGCTCAAGAC	C03
Genome	gHGL176385	CGTGCAAGATCAATCCATTG	TTTCCAGTTTTGCAGCTGTG	C04
Genome	gHGL176415	TCGTTTGAAGTGTAATCCGAAA	CTTTCCTTTCTGGCGAGATG	C06
Genome	gHGL176489	TGCGCAGATAAGGTCTCCTT	TAAGTCTGGCCGGTTGAGAC	C08
Genome	gHGL176812	CATGTATCCAGCATTGTCCG	GGCTTCTTGGCCTGATATGA	C04
Genome	gHGL176856	ATAGAACCGCCACACGAAAA	CCCTCACAATTAAAACATGCC	C01
Genome	gHGL176856	TATGGGCGTTGCAGATGATA	ATCTAAACCCTGCATTTGCG	C01
Genome	gHGL176919	GGAGCTAGCTCGCAAAGAGA	TGATGCTGGAACCCAAATCT	C07
Genome	gHGL176922	CCAGGCAATCGCTTGTTTAT	GCCTCCACTCAGATCCACAT	C02
Genome	gHGL177052	TAACGGCGTCACAAGTGAAA	TCCATCTCGATTCGAAAAGC	C03
Genome	gHGL177173	ATGCTAACACAGGAGCCCAT	TGGGACCTAAATGGCTTCAC	C02
Genome	gHGL177173	TGAGGAACCCACTCTCTCTCTC	GCATGGTCCCATTATCGAAT	C02
Genome	gHGL177252	TTTGTCGTTGCTCATCTTCG	CCGCGTAGGTGGGTCTTATA	C07
Genome	gHGL177401	TGGCGTCAATTGATTCGTTA	TGGGTTTGTCAACAAGAAGCT	C05
Genome	gHGL177599	CAGTTGCTTGTGCTCTAGCG	TGCTACAGCTCATAATGCCG	C01
Genome	gHGL177599	GCTCGATTCACTTGGTCCAT	TGCTACAGCTCATAATGCCG	C01
Genome	gHGL177639	AGAGAGGCTCAAGTCACGGA	GCTTTGCTTTCACCTTGTCC	C03
Genome	gHGL177639	GCTCAAAGGAAGCTAAGGCA	TCAGCAGGTGCAGATTCTTG	C03
Genome	gHGL177719	TGGAAATGCTTGTGGTTTTG	ACATTAGGCATTCCGGACAG	C03
Genome	gHGL177764	TCGGACCGACATGAATACAA	CCTGACCTCGAAGGAGAAGA	C05
Genome	gHGL177765	TAATTAAGCCGCACTCCTCC	GCTTCGAGAAGTTGGTGGAG	C02
Genome	gHGL177781	TCCTCTTTCCATTGCATCAA	TCAGTCAGCTCAAGGGTGTG	C05
Genome	gHGL177781	TTGTTGTGGAGGTGAACGAA	GAGCCATTAAGGGTTGGTTG	C05
Genome	gHGL177936	TGCCATTTCGATAAAGTTGC	GAATCGAAATGGAAAACACCA	C05
Genome	gHGL177952	CCCGTCGCTGAGGTTTATAA	TGATCCGGTGCATAAGACAA	C08
Genome	gHGL177952	TAGCCCTCGTGTGAAGTCCT	GGCATTCATCCCAGCCTATA	C08
Genome	gHGL177992	TTCCTCAAGCAGACAGGGTT	CCTCATATGCGCTAACGTCA	C04
Genome	gHGL178044	TAAAGTCTCGGTTTGCAGCA	TGCATCGAAGTCGTTAGTCG	C07
Genome	gHGL178159	ACATTCGTCCTCACCACTCC	TCACCATGCTCATCTGTTCC	C04
Genome	gHGL178202	TTGTGATTTTCTTCGGGAGG	TGCATGGACATGGAGATGTT	C05
Genome	gHGL178216	TTTGGCTTGTACTGCACTGC	CTTGTTTTGGACGGACGTTT	C01
Genome	gHGL178281	GTGCTCTTGTGACGTTTCCA	CGTGCGGGTCCTTTAAACT	C06
Genome	gHGL178339	TCCTCTGGTTCAACCACACA	GGAGTGTTGACCCACCAAAC	C02
Genome	gHGL178378	GCCAAAGAGAAGGGAAGTGTT	CTTGCAGGACCTGAACAACA	C08
Genome	gHGL178441	AATGGGTGGGAGAAACCTTC	TGGGAGAGTTTGGGATTGTC	C09
Genome	gHGL178459	AAAATGTTCAAGGCCAGCTG	CACATTGTGGATCCATAACATG	C04
Genome	gHGL178487	AATGTCAGCTCGTCCAACCT	AAACTAGGAGCGTGTTGGGA	C05
Genome	gHGL178487	TGAACTAAGCAAACGATTTGAGA	AAACTAGGAGCGTGTTGGGA	C05
Genome	gHGL178542	AAAGCATCCCCATTTTTGTG	GCCATTTGGTTGCATACCTT	C03
Genome	gHGL178657	CACAAACTGCGATACATGGG	GGGCTGGCACATTATTGATT	C08
Genome	gHGL178856	TCCATGTCAGATTGGGAATG	GTGCACATGACAAGGTAGCG	C04
Genome	gHGL178867	ACAAGATCCACAGGGACCTG	CGGGTGCTTCTCCAGGTATA	C03
Genome	gHGL179304	TGCCTTTGCAAGTACCTTGA	TCATAATGATACCACCACGGAA	C05
Genome	gHGL179309	TTGCTCGTTTTTGCTTCCTT	GCATGGATGTGAACCACAAG	C07
Genome	gHGL179341	GGGAATCGCTTTTCTCATGA	AACAGCATTTCCCCCTTTTT	C08
Genome	gHGL179390	TTCCCGAGAACAAGAAAGGA	CAGCAGAAAGGACCAAAGACA	C06
Genome	gHGL179493	ACGATCCCCTTCCTTCATCT	CTTGTGGTGTTCATCATCCG	C09
Genome	gHGL179526	TGGAGGGTCAGATGGAAAAG	GCCAAACTAGGAGGGGATTC	C01
Genome	gHGL179580	AAGCCTGCTCGTAGCTGAAG	GCTCCGTTGGAGAGACTGAA	C08
Genome	gHGL179639	TGTCTTAGTTGTTGCTGGCG	GTCTGCTAATGAAGGAGCCG	C06
Genome	gHGL179650	ATTCCAAAGACCCGGTTTCT	GCTCAGAGGTTGCATCATGA	C03
Genome	gHGL179685	CGCCATCGAAGAATATGACA	AGAGCGAGAGAACTAGGGGG	C06
Genome	gHGL179685	GACCCGCCAACGAGTTACTA	TGGGCCAGGATCTAAATTTG	C06
Genome	gHGL179700	CAGTGTTGGATGGGGTAGCT	AAATACCAAATTCCCGAGGC	C06
Genome	gHGL179705	AAAGGGAAGAATCCAGTCGC	TGATGAGAAGAGGCAAGCAA	C03
Genome	gHGL179738	TCAAAATGGGTTCTTCGTCC	GATCCCGTCGGATATTTCCT	C09
Genome	gHGL179782	CTTCAGCTAGGGCTTTGTGG	TCAAACCAAAACGCATCACT	C04
Genome	gHGL179808	CTTTGCCATCACCTACGGAT	TACCAGACACAGGTGGGTGA	C06
Genome	gHGL180112	AACTTGGGGTGCAACTCAAG	CTTCTGTTGGGGATTCCTCA	C03
Genome	gHGL180221	CTGATGAGTGTAGGCCAGCA	AACCGCGTATTTCCTATCCC	C07
Genome	gHGL180222	ACGTTTCTCCATCACAAGCC	CCAGGGAAAGAGACGCATTA	C08
Genome	gHGL180413	CCTAAGGCCTTAGCTCGTGA	TCCTCCTTCTCCTCCTCCTC	C09
Genome	gHGL180421	AGCCGAAGCAGAAGAGGATC	ATATTCGTTTCCCCCTCACC	C06
Genome	gHGL180421	CCAGCTGTTAACGCACTTCA	TGCCAGAACCATGAACCATA	C06
Genome	gHGL180512	TCTTGGGAAAGCTTGCTGAT	TTGAAACCCAAAATTCCCTG	C06
Genome	gHGL180515	GGAAAATTTCCTCGTTTGCA	GTGTCAAGAAAGTGCAGCCA	C04
Genome	gHGL180529	TAGCGTAACCGTATTTGGGC	ACTTTCTTCGCCACAGGAGA	C02
Genome	gHGL180552	CCTAAGGATTCGGACAAGCA	AAAAGAAATGTCATGTTTTGAAATTG	C04
Genome	gHGL180605	TCGAAATTTTGATTCAGGGG	TCAGGTGTTGGTCGGATACA	C01
Genome	gHGL180658	TTGAGTTTGCTAAACCAGGTCA	GTCACAAGCAATGGGGAAGT	C02
Genome	gHGL180674	CCAAAGACATGTCCTTCCGT	GGTTTTGTTTTGGCCTTTCA	C03
Genome	gHGL180687	TGAAAACTTTTGGGAACTTCG	TTTTGCTTTTATTCACCGTCAA	C09
Genome	gHGL180751	TGCTTTCACTACCAATGGGA	ACAATTGCCATGTCCACTCA	C02
Genome	gHGL180751	TTCCAACTCCATTTCGTTCC	ACAATTGCCATGTCCACTCA	C02
Genome	gHGL180828	CGTCATCTCCAGATGTGTCG	GAACAAGGCTCTCCCCCTAC	C02
Genome	gHGL180868	CGTATTGTGCCACTCCACAT	TCCGATCTTACCTTGGTACG	C05
Genome	gHGL181175	GCTCAACGGGATGTCTGAAT	TGCCCCTCTTGTCTCATCTT	C04
Genome	gHGL181191	TCAACACAAACCCCATATGC	CCAGCAAACATGGTATGTGG	C03
Genome	gHGL181272	TTCAGTTGCTTTGATGGTCG	CACCACCTCTCACCCTTCAT	C04
Genome	gHGL181360	TGCCCTGTTCATTTTCATCA	TCATTCATCAAAGCATGGGA	C04
Genome	gHGL181369	TTTTAGGCAATGTCGCTTCA	TCTCCAAAATCTGGGACCAG	C03
Genome	gHGL181411	CTCCACAATCCAAGGTGCTT	TAACCTGGACGACAGAAGGG	C05
Genome	gHGL181552	CACCTTCTGGACCTTCCAAA	CGTACGTATCACTTTCCAACGA	C02
Genome	gHGL181564	TGGGTGATTGTGAACCTCAA	GCCAATAGTCACTGCGTTGA	C03
Genome	gHGL181568	TTTGGTTCTCCTTTTGACCG	CCTCTGCTTCTGTCCTCCAC	C04
Genome	gHGL181597	AATGGCAGAAAAGCAGAGGA	GGTCGTTCTTTTGATCACCTG	C06
Genome	gHGL181636	GGCATCAATTCCTTTCATGG	TGGCTTGCAAGATCAGTCTG	C07
Genome	gHGL181688	TGACCTATGACGGTTTTGCA	AAAGGTTGTTCTGCCATTGC	C03
Genome	gHGL181842	TGCTGGGTTGTGATCGATAA	GGTTTGGATCAACATGGGTT	C08
Genome	gHGL181858	TTGATTCAAACGGGTAAGCC	TGTCCTCTCCTTCTCGGAAA	C05
Genome	gHGL181921	GCAACGGACTTTGGGTTTAA	CCAGCCAAATTTTGCAACTT	C07
Genome	gHGL181929	CCTGAGAAAATGTTTTGGGG	TTGGTAGTTTGGATGTGGCA	C05
Genome	gHGL181930	CAACCCATTCTTCCTTTGGA	GACTTGGTTGGGTTTCTCGA	C03
Genome	gHGL181947	TCAATCACTTCACAGCAGGA	TTGGTCCTTTTGATCCCATC	C05
Genome	gHGL181956	GTGGAGCTGGGAAGACAGAG	TGTTTTTCACAGTTTTGGCG	C01
Genome	gHGL182002	TCGCTAACGTACGCTCTTGA	ATTCCAACATCGTTTGCTCC	C08
[truncated: 1,420 more rows]
