# Supplementary material for: High-throughput development of simple sequence repeat markers for genetic diversity research in Crambe abyssinica
Source: BMC Plant Biol. 2016 Jun 18;16:139. doi: 10.1186/s12870-016-0828-y (PMC4912734; doi:10.1186/s12870-016-0828-y)
Supplement: Additional file 5: — Primer mapped on Brassica napus genome (XLSX 101 kb) [file 12870_2016_828_MOESM5_ESM.xlsx]

## Sheet: Sheet1
Type	#	F	R
EST	estHGL0087	TCGGCGTGCTACTGACTCC	TGGTGGCTTTCGTTAGATGAGG
EST	estHGL0113	CCAGGTCTTGTCTGAGCAAACG	TCTCTCGCAATCTCCTCCACTG
EST	estHGL0121	ACATCAACCGCCATCAACAGC	GCAACAAGGATGAGGCGAAGAG
EST	estHGL0125	GCTGTCTCTGTACGTCCTGGTC	AGTTCGCTTTCTTGCCTCCATC
EST	estHGL0163	GCCTCCCTCACGATCTCCTC	TCTCTCACACCCAACCCTACAG
EST	estHGL0193	TGCTCCTCGTCGCTATTCTTCC	ACATTCTCCTCTCCGTCGTCAC
EST	estHGL0199	ACGAATCCGCCATTCTTCTTCC	AAGCTCAGTGCCTAGTTGTTGG
EST	estHGL0209	CGTGAAGTCAAGGCGTTGTCTG	GCTTCGTCTACCTCGGGCTATG
EST	estHGL0264	CCCTCACGATCTCCTCTCCTTC	TCTCTCACACCCAACCCTACAG
EST	estHGL0265	TGAGTCTGATCCTGAGCCTGAG	TTAGCCGTCTCCGCCTTCTC
EST	estHGL0267	CGTCGGATGTAACAGCGGTTC	GCAGGTTCAGGCACAATCTCAC
EST	estHGL0275	AGGAGGTGCCACGGAAGATTG	CGGCGGGTAAACGGGAGAG
EST	estHGL0284	GGACAGGAACACAGCAAGGAAG	ACCCTCCACCACAATCACACTC
EST	estHGL0341	CGCCGGTTGCTCCTAAGATG	TCACCGTCACCGTCCTTCTC
EST	estHGL0401	ATCGTTGCCGCCATTGCC	ACCACCATCCTCTCTTCCTTCC
EST	estHGL0442	AGCTTGAAGAGGGTGTGGTTTC	CGACTTGGAACTGGCGAGAG
EST	estHGL0452	AGTCGCCGCCATCTCCATC	GCCCTTACACACCAATCCATCC
EST	estHGL0466	GGGAGAGAATTGGAGGGAGAGG	CGACCAGACCCGACAAATGTTC
EST	estHGL0477	GCGTCGGCAAAGCACATAGG	CATCTCCTTCTGGCACTTCTGG
EST	estHGL0506	CAGACGGCGAGTGTGAAAGC	AGCACCGAAGAAACCACCAATG
EST	estHGL0509	GGCGATGTTCCTGCAATCTCTG	ACCTCCACTGTGGCTACTGTTG
EST	estHGL0554	ACCATCACGATTGCTTGCTTCC	ACCCACTACCAGAATCCGAACC
EST	estHGL0604	CATCACCAACACCCCTCAAACC	TGTGCTGGCGAGACGGAAG
EST	estHGL0661	GAGGAGGAGCAGCAGGAGAAG	CCAATCACCGATACGAGGAAGC
EST	estHGL0718	TGATTGGACCGACGAAGATTGC	GCAGTGATAAGCAGGACAAACG
EST	estHGL0798	AATGTGTTTGGTGCCGCTTTTC	TTGGTGGAGTTGTTGTCGTTGG
EST	estHGL0804	TCAGGTCTCGATTCCGCCATC	AGTATGTTGCCTTCGCTCCAAG
EST	estHGL0817	TGGTTATGAGTTGCTGCTGCTG	CGAGATGGGTATGGAGGAGGAG
EST	estHGL0819	CGGGTGAACACTGGCTTTGG	AGAGACGAGGAGCGGTACAAC
EST	estHGL0825	TCTCTTCCTTCTCGTCCTCACC	TCTCGTTGCTTCACCTCTCAAG
EST	estHGL0945	TCTGGCGGTCAAAGTTTCTACG	ACGGATATGGTGGAGGCTACAG
EST	estHGL0959	TGGTGCTATCCTCGCTTGTCTC	GATGCTCCGTCAAATGGTCCAC
EST	estHGL1010	CGCCTGAAACCGTCTCTACATG	TCTGTGGAGCCGAGTGAATACC
EST	estHGL1029	GCGACAGGTGTAGCCAAGAAG	TGCTCCTACTGGTCACTCTCAC
EST	estHGL1036	CCGTCTCAGGCTTACAAGTGC	GCAGGAACTTACCGCATGAATC
EST	estHGL1054	TCGTGCTGGTGCTCGGTAC	GCATCTCGCTGACGCTCTTC
EST	estHGL1101	CGAGTCCTCCGATGAAGTTTGC	TCCGCCGTAGAATCTCCATAGC
EST	estHGL1203	CTACCCGTACCTCCCGTGAC	CCTGATGGTGGCTTATGGCTAC
EST	estHGL1257	GCATCTGTTGGCGAGAGTAGTG	AGACAAGTGTTGGAGCAAGTGG
EST	estHGL1267	GGAAGGTTGGTCACACGAACAC	GACAAGCTCCTGGACGAGATTG
EST	estHGL1301	TCTCGTCAATCAGGGCAGTCC	GGTTCAAGTGTGCCAGTGGAG
EST	estHGL1309	GCAAGCAATCCCTGACGACAAG	CCCTCCAAGTCTTCACCACCTC
EST	estHGL1357	CAACGACGGGATACTTGGCTTC	TACGGTGCAGGAGGCGATTAC
EST	estHGL1436	CGCACGAAGACGACGAAGAG	CGCCTAAGAGACGAGCAAGAAC
EST	estHGL1495	TGAGGCGGTGTTGTTGTTCTTG	TACGGCTTGTGTAGGCGGAAG
EST	estHGL1505	ACCGTCTTCGTCCACCACATG	GGGAGCCGACAAGAGTGATGG
EST	estHGL1522	CGTCGCTGTTCTCGTCGTATC	CGCTTCTTCAAGGTTGCTTTGG
EST	estHGL1583	GCCCGAACACCACATGCTTAC	ACCGACAAGACTCCGAAGACTG
EST	estHGL1586	ACGGTGCTGTGAACGAAAGAC	GCAAAGGCAAACAAGAGGTGAG
EST	estHGL1611	TCACAGGCATCAACAGCTACAG	AGGAACACACGCAGGCATAATC
EST	estHGL1616	AGTCACTCCAGCCGTAGCATAC	CCTTCGTTCACTCTCCCCTCTC
EST	estHGL1618	TGCCTCGTCATCCTTTCTTTGC	GCTCCAGCTCCTGTCAATGTTC
EST	estHGL1619	AGACAAGCCAACCTCCCACTG	GCGAGCCACAAGAAGCCTAAC
EST	estHGL1634	CTGCTGCTGTGTCTGCTTCTG	CTTTGCCTTCACATTCCAACGC
EST	estHGL1679	CGGTGGTGGCGATGGAGAC	TTGGGCTGGTGTTGAGGGAAG
EST	estHGL1690	ATTTAGCGGTGAGGAGGAGGAG	TGAGCAGAATGACAAGCCTTCC
EST	estHGL1696	CTCCGTCCTCTTCTTCCTGGTC	AAGCCTCGTTAGCCATCTCCTC
EST	estHGL1701	CTCCGAGGAAGCCAGGTTCTC	TTTGACCCGACCCGCTAACTC
EST	estHGL1755	ATCGCCGTCGTCACATCCTC	TCAACTCCGCCTCCAACTCAC
EST	estHGL1760	ACGGCATCAAGGCATTGGTTC	TTGTAGAGGTCCACTGCTGAGG
EST	estHGL1821	CGCTCGTCTACCGCAACTTG	AGAAGGTTGGGTCCCGTTGTC
EST	estHGL1837	CGTCGCTGTTCTCGTCGTATC	ACATTCGCTTCTTCAAGGTTGC
EST	estHGL1854	TTGTCGGAGTAACGCACTTCAC	TTCCGCCGCTTCCTCTTCTC
EST	estHGL1948	GCATGGCGTAAGGCAGACAG	TGCGTTTGCGGTTGATTTGAAG
EST	estHGL1968	TGAGGCCCTTGATGCTGATGG	GCTTCTCAACCTTGCCGCTAAC
EST	estHGL2029	TTTGAGGCCCTTGATGCTGATG	TCAACCTTGCCGCTAACAGATG
EST	estHGL2095	TCCGTTGCAGTGCCAAGTTG	GCCGCTATTAGAACCACCAGAC
EST	estHGL2251	GCTTGCGAACAACACCAACATC	GAACCAGTCCTGCGATGCTAAG
EST	estHGL2368	AGTGTTGCTTGTTGCTCTGGTG	GCTGCGGATGAACTGAGTGC
EST	estHGL2383	CGATGCTCAGGGACCAGTTTG	TGGTTTCTGTGGATGGTGAAGG
EST	estHGL2387	AGAGACAGCAGCGTGGTTCC	ATGTTGCCTGCAATCACCTTCG
EST	estHGL2404	TGACCCTCGTGGAAGCCTTTAG	TCCCACTCTTCTTCAGCCTCAC
EST	estHGL2427	TCGCCGTCATCACATCCTCAG	TCAACTCCGCCTCCAACTCAC
EST	estHGL2439	AGCGAGTTCGTTGATCCTGTTG	GCCTGTTTCCATCTCCACCAAG
EST	estHGL2481	AGTGTCGGCAGTGTTCGGTATC	GTCGGCAGCAAGCAGCATAC
EST	estHGL2531	GAGCCAGCCTCCATGTTGTTG	TCCGTCAACCACCATCTCAGG
EST	estHGL2538	AGAATGCTGCCTCTCCTCCATC	AGCAGTGGTCTCCTTCTCTAGC
EST	estHGL2544	GTTAGTGGTTGGAGCAGCATGG	TGGCGGAAGAGACGGTTAAGAG
EST	estHGL2622	ATACAGTGGCGATCCGATGACC	AAACTTGCTGCGTGGACCTTTC
EST	estHGL2643	GAGCATCGTTCACCTTCCAACC	CACCACCAACCACCGAATCAC
EST	estHGL2659	AGCCTGTGTCCTGTCTTCTCG	CTACAACGGTCCGCTCAACATC
EST	estHGL2671	GCGAGAAGATTGGCACAGAGG	AGATGGAGGAGAGGCAGCATTC
EST	estHGL2730	CCGCCTCTTCCTCCTCCTTG	GCTCCCTCTCGCTCGCATC
EST	estHGL2751	TGTGTTGCTGCTTTGGTTTGTG	TCTCAGGTCGTCCACTTCTTCC
EST	estHGL2754	ATTGCAGTCCAACGTAGCGATG	GATGGCGAATCAGTGGAGAAGC
EST	estHGL2810	TCGTCAAACCCGTCAAAGTTGG	AGCAGTGGTCTCCTTCTCTAGC
EST	estHGL2838	ATCCATTCCGATCTCCCTCCAG	TCGCTTCACCGCTCCTTCC
EST	estHGL2899	ACAAGAGCAAGGTCGAGGTAGG	GGAGGTGGCGGTGGTTGAG
EST	estHGL2970	CAACCACCACCACCAGTTCATC	AGTCACCTTCATCGTCCTCTCC
EST	estHGL3053	TATGGCGGTCAAGGAGTGGAAC	TGGTTGGTTGGTTGGGCTCTC
EST	estHGL3089	TGAAGGAGACGGTGGCTGAAC	GGAGCGGGAAGGAGGCATTAG
EST	estHGL3120	GTGCTTGCTCCTGGTATCATCG	CACCGCTCAACCCATAGACATC
EST	estHGL3200	GTGAAGGATACGGTGGCTGAAC	AGCGGGAAGGAGGCATTAGTC
EST	estHGL3451	CGACGGCAGCGAACTCTTG	AGAAGACGGAGACAACAATGGC
EST	estHGL3465	GGACGATGAAGAACCACCGATG	GCAGCAGATACAGCCATTAGCG
EST	estHGL3475	TTCCTCTCCTTCACCGTCTCAG	TGGCGACAAATGGATGCGATG
EST	estHGL3510	GGTGAAGCTGGTCTAACGGAAC	GTTGGGTGGAGTTGTCGGATTC
EST	estHGL3556	TCGCATTCACAAACGCCTCATC	TCCTACAGTGCCGCCAAGAC
EST	estHGL3562	CGGTGTCGTTTCGGGTCTCC	GAGTAAGGCGTTGCGTGTAGC
EST	estHGL3564	GAGGAAGTTGATGGCGTGATGG	AGCAGCTTACGTACCACTCTCC
EST	estHGL3661	TCAGATGGGAGTGGGATGGAAG	TTCTTGGCTCGCTTCTCTTGC
EST	estHGL3715	CATTGGTTGGCAAGGAGGAAGG	CACACGACACTGGAAGAAGACG
EST	estHGL3793	TGGTTGAGGCTGAGTGAATTGC	CTGCTGAGGTCATCCTGGTTTG
EST	estHGL3867	AAGCGAGGTGGCACAGAGTC	GCAGACACAGAGAGGGAGAGAC
EST	estHGL3894	GCTGCTGCTGCTACTGTTACTG	ACCTGGTCGCTCTCGTTCAAG
EST	estHGL3949	TGGAACAGCCCTGAAGGAGATG	ACACAACACGACGACACAGAAC
EST	estHGL3969	GGTTCTAGGCAGCATCTTGTCC	CACCACGCTCTACGGCATTAC
EST	estHGL4013	CTTCACTGCCTGGTTCCAATGG	TTCCACTCTCTCGCCAAATTGC
EST	estHGL4105	CGATCTGCTGGTCTTGCTATCC	CCGCCTGCCTCATCTATTGC
EST	estHGL4116	GGAGTCTCGGATGCTGAACAAG	ATCCTATCAGAGCCGCCAGAAG
EST	estHGL4201	ACCTTGCGGCGATGTTGTTG	TCCTTCTGGCGGACTACTGTTG
EST	estHGL4228	TCCTATGAAGCAAGCAGCAACC	CAGATTGGTGGAGGCGAGATTC
EST	estHGL4278	GCGTGACTGCTGAGAAATGGG	TGCGTTGTTGGCGAGTGTATTC
EST	estHGL4285	GCTGCTGAAACTCCCGAAGATG	TGGTTTGTGTCCCTCTCCTTGG
EST	estHGL4310	GCCGTCGTAGGTCTCGTTCTC	TTCCACCAACAGCAGCCATAAC
EST	estHGL4341	GCCTTGATGGAGAAGACTGAGC	CTGCTGCCACCGACATTGAG
EST	estHGL4383	CGGTTCCTTGTGACTGCTGATG	CCCTTGCTCGTGTTTCTGCTG
EST	estHGL4397	GCCAAGAGCACTACCAACCAAG	GTCACAGCCATCCGCCTTTG
EST	estHGL4403	AGGACCATGACGACCACCAC	TTCCACGGCGGCGATGAG
EST	estHGL4415	CCGTCGTTCTCCTCATCTCCTC	GGCTCACCTAACCACCACTCTG
EST	estHGL4432	GCCCGCAGAAACATAGCAGATG	AGTTAGCACCACGCCGAAGTC
EST	estHGL4461	GCTCCACCATTCCTCCTCCTTC	CGCTTCACGGACACGCAATG
EST	estHGL4464	GGCTGATTGTCCAACGACCTAC	TGACGGTGGTGAGGCTAACG
EST	estHGL4534	CTCGCCGACCGTCTCCTC	ACCAGCAGCACCAACAATAGC
EST	estHGL4538	CCTCCTCCTCCGTCGTTCTTG	TCCTCCACCTCCGCAACAAC
EST	estHGL4597	CCGCCGAGTTCCCTGTCC	GCTGTGTGGTGTCTCCGTTATC
EST	estHGL4678	GCATCAGTCACTCCAGCCTTAG	AGTCTTGGTCCATCTGCCTCTG
EST	estHGL4684	CGCCAACTTCGCCTTCCATAC	AGTGTGCTACTCCAGGTTCCG
EST	estHGL4737	TCGCCACGGCTGCTTGAG	CAGACACTGCTGTGACGGAATG
EST	estHGL4738	TGCCACCAATCAAGAAGCCATC	CCATTTGTGCGTTGCGATTTCC
EST	estHGL4745	GTCCTTGGCGTCACTGAAGTAG	TGTTCCTCCAGCATTTCCCTTG
EST	estHGL4833	GGTTTCAAGGCGGAGAAGAAGC	GCCACGAACTCCTCCACATTC
EST	estHGL4878	CACGGAAACGGCACACAGAAG	TGTAACACGGCAACCACCAAG
EST	estHGL4931	GGCTGTCCAATGGCATGTACTG	GCAAGACGGGTTCGCAAGTG
EST	estHGL4942	TTGCGAGAGTCCTGACCATCC	GCGTAAAGGCAGAGGGATTTGG
EST	estHGL4971	CGGCTCTTGACTCGGCTCAG	ATCTCCTCTCGCAATCGCTCTC
EST	estHGL4973	CTTGCTCCGCCTCTCCATCC	AGACACGCTCCACTTCACCTC
EST	estHGL5113	GCTTGTCTCGGTCTCACTGTTC	ACCTCCGTTGTAAGTCCCTCTC
EST	estHGL5126	TTCGTACTCTGCGTTGGATTCG	TCCTGCTCTGCCTTGGCTAC
EST	estHGL5170	GCAGCGGCAGTATTGTGGAG	CATGGAACAGCGACAGGTAAGC
EST	estHGL5216	TTAGCAGCAGCAGCACTTCTTC	ACGGTGGAGGTGGAAACAAGG
EST	estHGL5420	GGTGGAATGTTAGCAGCAGAGC	CGAGTAACGCCAGATCAGTGTC
EST	estHGL5562	GCCCGCCTTTCTTTCTCAACTC	TGCCCGCTCTAATGCCTACAC
EST	estHGL5628	TCTCCGTCCTCTTCTCACTTCC	AGAATGTTGGAGACGGGACCTG
EST	estHGL5660	GCCTAAGAAGACGAGCCACAC	ATCTCAGATCCCCACGGACATC
EST	estHGL5693	TCTTCCACCACTTGTCTCTTCC	TCGTGTCTCTTCTCGTTTACCC
EST	estHGL5710	TTCGGAACCTGTCTGGGAGTC	CCGGAGTCATAAGCCAACGAG
EST	estHGL5722	TTCTGTCCCTGGTGGGTTCG	GCTCGACCTGGTTCATGTTCC
EST	estHGL5758	TGAGATACTCGGGGACGTTTTG	ACAAGACATGAACCACGGTGAG
EST	estHGL5802	AGAGAAGGACGGAGAACAAACC	CGGCCATCGCTCATGAATCG
EST	estHGL5807	AAGAAGTTGGGATGCGAAAGGG	GATTCTTTAGCGTGGCAAACCC
EST	estHGL5808	GCTCATCAAGGTTCATGCTTCC	CCTCGAATGCTACATGCAACTC
EST	estHGL5837	CTCTTCTTCAACACGACCAAGC	AAGCCGACAATTAGGGACTCAG
EST	estHGL5855	GCAGGATCTTCCAAACGCAATG	AATGTTGTTGGAGAGCCAGTCC
EST	estHGL5880	CCAAGGATTCTGGATCGGATCG	CGCATCTTAGGCCAGGGTTTG
EST	estHGL5897	GCTCTCTGCGGTTCCTTCTAG	TCTTCACTCCTTCCTTCACTCG
EST	estHGL5899	AAACGGCGACGAGAGAAAGAG	CAGGAGCAAAAGCGATACAGTG
EST	estHGL5927	ACGGTGGTGAACTTGTCGAAC	CGTAAGAAGCATGAGTGGAAGC
EST	estHGL5941	TCGTATGCACTCTCATGTTGCC	CAGAGCCAGAAACAGAGCAGAC
EST	estHGL5963	GAAGGAAGTTTCACCCGGCTAC	AGGTCATGTGGATGAGGAACCG
EST	estHGL5980	TGCGCCAACTCAAACAGATAGC	CACCGACCATCCTTCATCAGTG
EST	estHGL6001	ATCGGACCAGGGCTACCAAG	ACTCTGTTTTCGCCTTCGGATC
EST	estHGL6004	CAGCCTCTTTGCCTCCATTGG	AAGAGTTGATGAGGTGGTGGAG
EST	estHGL6061	ACTCGGAGATGGTGAGGGAAAG	GCCCATCATAGAACCCACACAC
EST	estHGL6073	CGTTTCGCATCAGCTTTTCTCC	ACGCATTCCACGGCAAATACC
EST	estHGL6166	GAGCTGCTGCTTCCCATCTTC	AGAGAGAATGGAACACGCCTAC
EST	estHGL6210	AGCTCAGCTCATCAGCAATACC	TGTGGGCACATAGTCTGTTCTG
EST	estHGL6258	CCTCTATTCGGAGCTGCAAAAG	AGGTGGTTTTGTTGCCTTGTTG
EST	estHGL6309	GAAAGGGTTGACCCCAAGTTGC	CATGCGTGGAGGTCCTGGAG
EST	estHGL6345	AGAAGGTTCGGATTTCCATCGG	GTGAAGGTTGGGGAGGATAGTG
EST	estHGL6457	GATGAATGGTGCAACGGGGATG	CTGTCTCCTCCACCGTTCGTC
EST	estHGL6536	CATCTCCTTCACTCGCTTCCAG	TGCCACACCTAAACCAATTCAC
EST	estHGL6585	CTCCATGACGATCCTCCCTCAC	TGGGTCGATTCGTGGCTTAGG
EST	estHGL6627	CCAGCTCTCATCGTTCTTGTTC	CGACCGGGAAAATTGAGGAACC
Genome	gH007189	AACGACGATTGTTTCTCTTTC	TATGGAGGTGAGTGATTTTGTC
Genome	gH015966	ACAAAGGTCTATGTCCAACTTC	GAGAGACCCAAGAGTCCAAG
Genome	gH021448	ACCATTCTTTCTCTGCTGCTC	GCTGAAGAGGAGGAAGACATG
Genome	gH025173	ACTAAACCAAAGAAACAAAAGC	GCTTCAACTATGATCCTTATGC
Genome	gH034100	AGCCAGTGAATCATTCTTCTTC	GAGAATGGGTCACCGAGTTC
Genome	gH035808	AGCTTTGCAACTCTTTTAAACC	GTTCGGATGATGAATGATGATG
Genome	gH035840	AGCTTTTCTTGACAATATACCC	TCTCCACCTTATTCTCCTACC
Genome	gH043870	ATCATGGACACTAGCGTAAGAG	GCATCATCCTGCTCAAGATTAC
Genome	gH054128	CAAGGTACACCATTCTTTGTTG	TTAACCTGACAGACCGTGAG
Genome	gH060523	CATCATCCGATCTCGCATCC	GTGTCCTTCACAGAGTCCATC
Genome	gH075016	CGGATCGGCGTGTACCTAC	AGAGAGGGATCGAGATGAATGG
Genome	gH075344	CGGCTTAGTCCAATCTCTTAAC	CCGTCATTGTAGCGTTTGG
Genome	gH077945	CGTTTCCCAATTCCCAATCATC	CCTCCTCCTCATCCCCTTG
Genome	gH084912	CTTAGGTGAGACTGTTACCATC	TTCCGTCTCTCTCAGATGATAG
Genome	gH087916	GAAAGCAAAACATGACAAACTC	TGAGAATATGCTGGCAAACG
Genome	gH089326	GAAGCCAAGGTGAGTCTATGAG	GGTTAAAACAGCCAAGAAGTGC
Genome	gH093512	GAGCCTGATGAAGATTGAAGAG	TTGGAGATTGTTGATACCTGAC
Genome	gH093556	GAGCGGAAGAAGCAGATAGC	TGCAATGAGGTTGTGAGTCTG
Genome	gH100528	GCCACCACCAGGAATTATTAC	CAAGAAAGATGCGCTTTTCG
Genome	gH104814	GCTGAAAGAGAAACACGAAAG	AAAGAAGCATAGACACATTGAG
Genome	gH104900	GCTGACGCAACCTAACTC	AGTTTGGAAAGAGATGAAGAAG
Genome	gH113981	GGTTTTAGCATGACGGTTTGG	AATGTTGTCTTCCCAGTTCCAG
Genome	gH114602	GTACCTACGGACGACAAAC	AAGTGTTAATGCCTTTATTGGG
Genome	gH116710	GTCTCCCAACCAGAACCTG	TGCCTTCGTATACAAGTTACAC
Genome	gH134195	TCCGTGAAAGCTGCATTATTC	CGACAAGAACATTTGGAGAGAG
Genome	gH157614	TTAGGTGTTAAGGACAAATCCC	GTGATAGCTGTACGATTCTACG
Genome	gH161464	TTCTCTAGAAGTCTTCATGTGG	TGCTGAGATTAGAGGTAGTGG
Genome	gH162146	TTCTTCTTCTCGGCGATGATC	TTTCACCCAGTTTCAATCACAG
Genome	gH163197	TTGATCTCTGTGCTTCTTAGTG	TAACTCTCCACTTGACTCAAAC
Genome	gHGL100039	AGGAGAGATTCACCAACCCC	TGTCTTCGTTGCCTCTGTTG
Genome	gHGL100042	GCTGCCGGAATCTTGTTAGT	TTGGTCAACGATGTAAAACTCTG
Genome	gHGL100151	CGGTTTCTTGACGAGGATTC	ATTGAGAAAGGCACCATGGT
Genome	gHGL100304	AACACCCCTAACACCACACC	GCGCTAGATAATGGACCAGC
Genome	gHGL100350	AAAGGCAAATGGGAGAGTTG	CACTGCGTTCTTTGGAGAGA
Genome	gHGL100496	CAAACCACGAGGTCCAGTG	TCATCAACCATATCCACCGA
Genome	gHGL100536	CCGCTATTTGACAACTCTGCT	TCACCTCCTTCAAAATGCCT
Genome	gHGL100606	CTCTGAGATTTCTTGTCTGGCA	GTTACCGCTGCAAGGTGAAT
Genome	gHGL100719	TCCTTGAGAAGATTCTGCAGC	GCTTCTCATAAAACCGCTTCC
Genome	gHGL100776	TCGTATTCACGAGCCGTATAA	CTCGGGAAATCCTCTGATCA
Genome	gHGL100877	CATCAAACTCCATAGCTTACTTGG	TCATTGTCTGTTCGTCCTGG
Genome	gHGL100898	TGATGAAAAACATGGTGTAACTTTT	TTGCACGGTGAAAGTGAAAG
Genome	gHGL101024	CCACGTAGCTAATGAGACCAA	CATAACTGGTTGGCTTGCAA
Genome	gHGL101031	CTTCTTCCTCCCCACCAAAT	ACATTGGGAAGCTCACCAAG
Genome	gHGL101091	AACCAATTTGATTTTGGACACC	GGATGAGAGACGGCTGAGAG
Genome	gHGL101119	CAGAACAAAGTCAAACGCGA	TCGCCGATTATCCTCTCTTC
Genome	gHGL101217	TGCATGGCAAAGGAATTAAA	TGACACTGCACCACTGACAA
Genome	gHGL101235	TTCATTGCTTTTGTCAGGACA	TTTTGATTCCAGCCAAGCTT
Genome	gHGL101364	CTGGCTCTGATGAATTCGACT	GGCCCGTAAATAGCTAAAAGC
Genome	gHGL101376	ATGCCCAGACAAAGCTTTCA	CATTGCTAAAGCCAAGGTTTG
Genome	gHGL101403	CTTTCGACATTGAAGCGGAT	CAAATTTGGGTAATCGAGTTCA
Genome	gHGL101406	GGCGACCATGTCCTTTTAGA	AGATCCCATACGGATGCTTG
Genome	gHGL101502	ATCGTCTTGGTATGCCTGGT	CCACTGGGAGAAGAACAGAAA
Genome	gHGL101532	AGGGAACACATGTCGCTCTT	GCGAAATCATCTTTGTAACCG
Genome	gHGL101544	ACCTCCTGCAACTCTTCCAA	GGTTTTATCAAACGGGAGGA
Genome	gHGL101725	ACCGCAGCTTGATGAACTCT	TTCCATCGGCAATGTGTAGA
Genome	gHGL101747	TGTTGATGAATCACCAAACAAA	TGGCAATTACTTGGGGAGAG
Genome	gHGL101843	TTCTACAGTTTCTTGCCGGC	CCAAATATTTGGCAGATCTTTG
Genome	gHGL101917	TTTGGTGCAGACTCTGATGG	CAATTCCCTGCAAACCAAGT
Genome	gHGL101970	TGGAGACACCTTTACTGCATCA	TTTCGGGTCTGAACGTCAGT
Genome	gHGL102105	TGTGTGGCAAAGAAAAATATTTG	GGAAAGTAATGATTTCTAACTGTTGA
Genome	gHGL102632	GGGACTGGACTTCACTCTTCC	CTCCAGGGCTTTTCATCAAA
Genome	gHGL102874	TTTCTACCTTTTAGCGAATAATAGAGA	TTTTTATAATGGATCCGTTTAGGTT
Genome	gHGL102887	GTAAGAAGACATCTGCGCCG	CCAATGTGATTGTGGATGGA
Genome	gHGL102888	TCTTCCACAAATGATGCTCG	ATGGAGCCATTGTGAAGAGG
Genome	gHGL102892	TTGGTGCTTCTGAACAATCTG	CATTCTTCAGATTTTGAGACAAAAA
Genome	gHGL102980	AACAGTCGCAAATTCAAGGT	CCAAAAATTCTTGGGTCTGG
Genome	gHGL103004	CTGGTTGATGTCATCCAAGG	GTACAAGGCCTGTGGTACGG
Genome	gHGL103127	ACCGAGCCACTGAATCAATC	AGCCACCAAAGGGATCTCTT
Genome	gHGL103221	AAGCACCATACCAAACTCGG	GCATTGCAAAGAGTTCAGACA
Genome	gHGL103339	TATGGCCAATTTGATCGGTT	CCCATTTCATTGGTCGTTTC
Genome	gHGL103419	TCACTCTGATTGCATCCTCG	GGCTGGGAATTGACACTTGT
Genome	gHGL103478	CAACACTTGCATCAAACATCG	GGAGAAATGCTTTGATCTCTTCC
Genome	gHGL103543	TAAATGGTCAAGCACCCTCC	GCTGGACCCACCACTTAAAA
Genome	gHGL103555	TTTGCCTTTCTTGTTGGACC	CGGAGGAAGAGACAAACCAG
Genome	gHGL103633	CACAAATCAAACTTCCCAACG	GCAAACTCAATTCTCTTTTCAGC
Genome	gHGL103687	TGGCACTAAAGGGTTCTTGAA	TTCTTTTGAGGGCCCCTAAT
Genome	gHGL103716	TTCACCAGTTGGTTCTCCAA	TGCCAGCAAGTAAATAACCAAA
Genome	gHGL103796	TGCACCAAAGCAACCTGATA	CCTTGGTGCTGGTTTTGGTA
Genome	gHGL103834	GAATGCAGCCACTTCTAGCC	TGCAACTATGGCCACACATT
Genome	gHGL103869	TTTGAAACATTAAATGATTTTTCTGC	CGAACACTATTTGATTTAATCCCTT
Genome	gHGL103882	TCAGATTTGCTTGGACATTACG	GCCAAACATATCAAACTGTTCTTC
Genome	gHGL103932	GGAGTCCAACCATCACATCC	GGTGAGGAGAGCTTGTGGAT
Genome	gHGL103940	CTGTTTCTCCCATGTCGTCA	GCACTCAACAGTCCATCGAA
Genome	gHGL103976	TGGAGTGCAGAGTGATGACA	GGCTCGGAGGAATAGGTCTT
Genome	gHGL103979	TGACGTCGTCGAAAACAGAG	TCATCCCCTGTTTCACTGAT
Genome	gHGL103997	AAGCAGGTATTGTTCACGGC	AGGCACTCAATCACGATATCA
Genome	gHGL104130	TGGCACCAAATATCAGCTCA	ATCTGTGACTTTGGCAGTGC
Genome	gHGL104281	TTTCAAGATTGTTCTGTACAAATTTTT	TTTGCTCCATCTCATGCAAG
Genome	gHGL104289	ATCAATACACCAGTTTGGGAAGA	TTACAAGTTGTGCGAGGTGC
Genome	gHGL104417	TGATGTTTCTAAAATTCCCATTGA	TTCTTCCCCATTTTGTTTGC
Genome	gHGL104445	ACCGAATCATATCCGTCCAA	CTTCGGACAGTCACACCATG
Genome	gHGL104560	TGAGCTGGTGTAATTGAACGA	CGGTTACAGTTGGCCCAATA
Genome	gHGL104614	TATGATGCACCCCAAATTCA	TCGTGCATTGAGTGAGAAGC
Genome	gHGL104722	TGATAAACCAATTTCGAAAAGGA	ATCTCAAGCTTTTTAGGTCCGA
Genome	gHGL104726	TGTCGATCACATCTGCGAGT	TTTGCTTCAACCAAAAGCCT
Genome	gHGL104836	CACTTCCGACGGACATAAGG	TGTGTGATTTCCTGAGATGCA
Genome	gHGL104919	TGTGGGAAGAAAGCTTCAAGA	TGAGGAGTTCCTTCTGTTCCA
Genome	gHGL104927	TTCATCATCTTTTCCGTCCC	GTTTTATCGTGTGGGCCAAC
Genome	gHGL104963	CTTCGCTTCAAATCCACTCC	TGCTTATCCTCTTGCGATCC
Genome	gHGL105037	CAATGCCTGAAGAAGGAAGC	TGAGGCAAAAGGATCCTGTT
Genome	gHGL105159	GACATTTCTCAGCCGCTTTC	TGGCAAACAACATGACCTGT
Genome	gHGL105213	ATAGGATGGTGTGGACCTGC	GGAAGAGAGGAGGAACCACC
Genome	gHGL105270	TCCTTTGGGCTTGAGCTAGA	GAAGGATCGTTCATTCCACG
Genome	gHGL105349	CGTCCATGTCATGTAATACGTTG	GGGAAAACCTTTCAAAGCTTG
Genome	gHGL105411	AAAGTTCCTGGTCGAATCCA	ATTCTCTTAACCCGGCCATT
Genome	gHGL105453	TCAGCCACCATGATGACACT	AGATCGATTCAGGAAGGTGTG
Genome	gHGL105522	TTTTCGAGTACGTGAACATTGAA	TGGGACCTCCTCAAGCATAT
Genome	gHGL105815	ATCTCCTTTCTTCCCCTCCA	AGCTCCCCGTCCTTACAGTT
Genome	gHGL105829	AAACAAATTCCTTTGGCAAAAA	ATACACACGTGTGGGTGCAT
Genome	gHGL105900	CCTAAACTGGTCTTGTTCGTCA	CTCTCATATAAGCCGGCGAG
Genome	gHGL105951	TGTTCCAAAACGATGCAAAT	CATGTCTTTCTACAGCTTCAGCA
Genome	gHGL105967	AGAAGGAAGGTGCGTTTTCA	CACGAGAATGAACAAGCGAA
Genome	gHGL106029	GAATGATCCGTCTAGGGCAA	GCAGCCTCGCTACTATGCTC
Genome	gHGL106031	GCGAAAACTTCACCGGATAG	GGATATCCTTTCTTTTTAAGAAACTCC
Genome	gHGL106082	CACACCAGGCATGTCAAGAC	CCTTTGTTGTTGGCAAGGTT
Genome	gHGL106350	GGTGGCACTAATCAATCAAAGA	TCGACAATAAAAGGTACGGGA
Genome	gHGL106400	ATAATCTGCTGCGCGCTATC	CACCAGGATCCGATGCTACT
Genome	gHGL106504	TTGCATTTGACCAAAAGAAGG	ATGAGGTCCCTTGCATTGAC
Genome	gHGL106516	GGACCAAACAAAGAACCTCG	CATGCGGCAACAGAGTCTT
Genome	gHGL106593	TCTTTGCTCGAACTTCTTGAAA	GGCAAAAGATAGCTGGTTGG
Genome	gHGL106646	CAGGAACATCTCCATCTCTCG	CCTGCTCTCACAGCCAAAGT
Genome	gHGL106711	TCAAGTGAGACCAAGTTCTGATAAA	AAAGTCGTGTTCCGTGGATC
Genome	gHGL106741	TGGAAGACCATTATTTTCATCG	TGCATAGCCAAAACGATCAA
Genome	gHGL106891	TTCTTTCAAGCAATGTCTTTCG	TGGAAAGCGAATTACAATAAAAA
Genome	gHGL106982	ATCCATCACCGAGTCTCCAG	CAAAACACAGAGTGGCGGTA
Genome	gHGL106990	TGTATCTGCATGTTGGTTTCAA	GCTGGTTCGTAGTAACCCCA
Genome	gHGL106995	AACACATTCAGCATCCACCA	CTTTTCTCTCCTCAGGTCCG
Genome	gHGL107004	AATCTTCCCATATGCCCATC	AGGGCATTGTTTTGAGTGCT
Genome	gHGL107034	ACCAAATCCGCAACTTCATC	CAATGAGGAAATGGCTGATG
Genome	gHGL107129	TGATTTCTGGGTGCTTACCA	TCGAAGTTCACTGGACATGC
Genome	gHGL107502	CCATTGCCACAACTAACACCT	CATGGTGTCATTTCTTTGCG
Genome	gHGL107512	GAAGAAGCAGAGCAAGATCGA	TTCCTTTGTCTCATCCTCTTCTTT
Genome	gHGL107533	TTGTCATGGGCTCTTGTTCA	CCAATGGAGGAGCACTGTTT
Genome	gHGL107542	CAGGAGATGGAAAGAGGCAA	CCATGGGTTATTTCAATCGA
Genome	gHGL107574	CTCCATGTTGCATGTAACCG	TCTCTGCATCTGTGTTCATGTG
Genome	gHGL107617	CCTCTGGTCCATTTGCAAGT	TGCTGGATCATCAAACTGGA
Genome	gHGL107657	GCGATAACGAAATGATTGGA	GCAGGAGTTGGTTGGATTGT
Genome	gHGL107706	CGAAGGCGAACCAAGTAGAA	CGCGATTTTCATTATCGACA
Genome	gHGL107771	TTCGAGGAACTTGGTTGAGG	CTCCACATCGAAATGCCTTT
Genome	gHGL107858	GAGACAACAACGTCATCTGCA	CCAAGGTCCATTCTTGTCGT
Genome	gHGL107993	AGAACCCAACACGGTTTCAC	CGCCTCCATCTTCGTTAAAG
Genome	gHGL108135	GATGACATCGCCGAGTATGA	TCCTGCTTCGTACATGCTTG
Genome	gHGL108162	GCAAAGTAGGAGTTTTGCGC	AGGTTGTGGTGCTTCCAGAT
Genome	gHGL108200	TCTCGGGGAAGCTCAAAGTA	TGTCGAACAGCCAAAGGTAA
Genome	gHGL108270	GCACCTTTCCGATAAGGGTT	GTCTTGGTGTTTTCTTCCGC
Genome	gHGL108317	CTGCCAGTACGACCACATTC	TTGCACATTCCAGGAATCAA
Genome	gHGL108495	ACACTGGAGAGACAATGGCC	AAGATCAAGTTAGAGATTCGCCC
Genome	gHGL108526	CCAACTGTTCCTGGGTTGAT	TGACCATTTCATCGACCTGA
Genome	gHGL108574	TGTTCTGGCTTAATTTTGTGATG	AAGGAAATCTCCGTGAGCTG
Genome	gHGL108633	CTTGCTTCCCTTCATCATCTG	AAGGATTCGGTTAGCTTTCCA
Genome	gHGL108636	ATCCACGAAGCACTCCTGAT	GTGATGGTTCATGTGCGTTC
Genome	gHGL108667	GGGAATCCAAACCCAAAAAG	TCACCATAAGAACCAATCGGA
Genome	gHGL108753	GAATGGGGATTTCACAATGG	TCGAGATAATGCCTTTTGCC
Genome	gHGL108813	TGTTTAAGCTAAACGACACCG	CCGATCAGATCTCCCAAGAG
Genome	gHGL109019	AGGTCGATGATATGACAGCAGA	TGCATCATATATTCCCATCCC
Genome	gHGL109131	TGTCCAAATCATTCAAACCG	CGACTACTCGGCGTGATATG
Genome	gHGL109309	TGTCAAACAACACATAACTCACG	GCCAGTAGGGACATGGACTC
Genome	gHGL109310	GCAAGTTCCCAACGAAAACA	GGAAACTGGGTTGGAGTCAA
Genome	gHGL109356	TGGTTTAGTTGGTTCAGTTTCAA	TGAAGCTGATTCATTAGAGCTCA
Genome	gHGL109366	TTCCGTTTTGTGAGATGTTCT	CGACAGACTCATCCTCTTCTCT
Genome	gHGL109560	TTTCCTCTACTGGTCAGCCTTT	AGCTTCTCCAACAAAAGCCA
Genome	gHGL109564	CCATTTTGATTTTGCATGAGAA	AGGTGCGACTAACCGAGTTG
Genome	gHGL109658	AAGGGAAAGTCTCATGTCGC	CTAGCAAGAGGAGCTGCTCC
Genome	gHGL109817	CCTTAATCTCCCCCTCGAAG	ACCATCACCGGGTAAAACAA
Genome	gHGL109838	TCATTGGACAAAAAGTTAGGCA	CGCTCAATCTCTTCAGGAGG
Genome	gHGL109844	TCCGGCGTGTAAGTTTTCTC	TCCTTCTCTCTGCACAAACAAA
Genome	gHGL109949	CCGGTTTAATCTCTTCCGGT	TCCTCGTGTGACAAAACCAA
Genome	gHGL110043	TGTGATCAGGGAGCTCTTGA	GCAGCAGCTAAGAGAGGGAA
Genome	gHGL110073	GATGCCACTCGGAGAAAGAG	AGCTCGGCCTATAAGAAGGG
Genome	gHGL110223	TTCTCACATCTTTCCTGCGA	TTTGCTTATTGGCTTTTCTCG
Genome	gHGL110350	ACAACGAGCCTTTCTGCAAT	ATAATTGGCGCATGTCATCA
Genome	gHGL110479	CCCAACAAAGAGCTCCATGT	TCAAAGCAGAGAAGCAGCAA
Genome	gHGL110665	GAAGCACTCCTCCATGGTGT	CTGCAGCACTTACAATCCCA
Genome	gHGL110923	GACCCAATCCTGAAGCAAAA	CTCATGCCTCTGTTGCTGTT
Genome	gHGL110928	AGGAGGAGGCTTCACCAAAT	TCCTTGTAATAATATCACGAAAGCA
Genome	gHGL110941	ACTCTGGTGTGACCTCCGAC	TCCCTGCCTATAAAAGCCAA
Genome	gHGL111022	TCACAAGACGTTACTGTTTTGGA	AGTCACTCTCAAGCTTCTGCG
Genome	gHGL111199	GAACTGATTCCGCATCCACT	CAGCCTAAAGATCGACGCTC
Genome	gHGL111233	TCATCAGGTGATCTAAAGGCAA	CAATCAATTCGTCCAGCTCTC
Genome	gHGL111376	TTGAGCTGAAAGGAATGGCT	GGCTATGAAGCGAACTTGCT
Genome	gHGL111476	TCCTCGAATCAGACACCAGA	CGACTCCTACTCTCACTTCGG
Genome	gHGL111490	ATTATTAGCCCTATTTGGACTTCG	AGCTAATTCGTTCCACACGC
Genome	gHGL111566	CCTCTCGCTTGCATGTTACA	TGGTGTGAAAGTGATGTTTATCG
Genome	gHGL111640	ATCTCACGAGCAGTGGTGC	TTGGGCTCAGCTTGGAATAC
Genome	gHGL111691	GCCATCCCATACACTCTGGT	CGCTGCTAAAACACTACGCA
Genome	gHGL111803	TCCATGTCAAATATTGCAGCTC	GGGGATATTTATGGGTGGCT
Genome	gHGL111942	GATAATACGGCTGCCCACAT	AAGTCTTTCCACATCGTGGC
Genome	gHGL111978	GGAGCAATGGGAAGATCAAA	TGGCATCCATGGAGTCTTCT
Genome	gHGL112060	TCATGGACGTATACGGCTCA	GGTCATGAGAATGACACATTCC
Genome	gHGL112222	ACGGCAAACTCGTCTCTCAT	GACGTGAAAAGGCGAAAATT
Genome	gHGL112347	AACCAGAGTTGCAAACTTCTCA	TCTCTCTGTCACCCCTTCTCTC
Genome	gHGL112361	TCCTTTGATCCTTCCCTGTT	TTGCTTCTGCTTCCAAGGTT
Genome	gHGL112371	ATCCCACGAGACCTCAGAGA	TGGGGATGTATTTACCGGAA
Genome	gHGL112389	TTGAAATATTTTTAAGGATTTATCCAG	TGTTTTCAAATTTGAGAAATGCA
Genome	gHGL112420	CAACAGCTTCCCCATTTTT	TCTCCTCCTCCGAATCAAGA
Genome	gHGL112458	AGCTCCCCAGTTGAGAGGAT	TCTCCCTCAGGAACAACTCAA
Genome	gHGL112481	TTCCTTGTTTAGCTTTTCCCA	CCGAGAAGGAGGAGGAAGAG
Genome	gHGL112497	GAAGATGTCGTCCCACATGA	TATGCAAACGTCGTGGACTC
Genome	gHGL112522	CACGCTGTGTTGCTGATTCT	CCGAGTTGATAGCCCTGAAG
Genome	gHGL112683	TGAAGGCTGTGTCCACAAGA	TGTGATTTTCCAGGAAACCC
Genome	gHGL112750	TAGTGCTCTCTGGGTTGCAC	CCTCATACTCCCAAAAGGATCA
Genome	gHGL113027	GCTTGTTCCTGATGTCCCAT	GTATTCGCCATTCTGGACGT
Genome	gHGL113052	TTCCCTCTCCCCTCTCTCTC	GCACATTCTCGATTGTCTGG
Genome	gHGL113089	AAGGACGCTTCTTTGGGTTT	CCAGAAACTCCTGCAGCTCT
Genome	gHGL113197	GCATGGAAGCTTCCTGGTAG	GTTGCAACGCAGAGTTTCAA
Genome	gHGL113219	CAATCCTTTTGTCAAGACACCA	CCAGTTCAGGCCATATTGTG
Genome	gHGL113256	GCTTCAAGCGTACCGAGAAG	TGGACACCTTCCTGTTTTCC
Genome	gHGL113299	GAACCTCCTGAACCTGTGGA	CAACACCCTCCCCAAGTCTA
Genome	gHGL113333	GCCTCTAGGACACTCCAACG	ATTGCTTAAATTGGATGCGG
Genome	gHGL113336	TGTTGGATTTGGAAATAAATACGA	GGAAAAAGGGAACAAGTGAGTC
Genome	gHGL113430	TTCTGGGAGTTATTAGGAGGCA	GCATTTCAGCAATGAAAAGGA
Genome	gHGL113460	AATGAGTGGAGTCTCACGCA	TGAAACGTAGATTCCAAAGTTTTG
Genome	gHGL113490	CACCAAACTGCTCAGCAAAG	ATGTCACCCTCAACTTTCGC
Genome	gHGL113538	TTATTTGCCGAACATGAACAA	CCCTCCCCTATTTAGCTATAGTTC
Genome	gHGL113588	AGCTCCTGCTTCATGGAAGA	TCCAAAACCCACCTCAAAAC
Genome	gHGL113619	CATGACTGTTTTCTTTGCTCCA	GGATTTAGCTTTCGACCAACA
Genome	gHGL113624	TCTTCCACACTCCTCCTTCA	TGGCATGCAAGAGTTCTTTG
Genome	gHGL113723	ATGATGCCATGGAACAACAA	TTGGTCTGATCCGAAATATTCA
Genome	gHGL113883	CCACGTTTGTAAGTCACGGA	CGGATCCTGCTGTACATAGGA
Genome	gHGL113902	TCTCAACCATTGTATGATAAACCC	GATCTCTTACCCCATCAGCG
Genome	gHGL113991	GTTGGATGTTATCTTGCGCC	GCTTGAGTGGAATCCTCTGC
Genome	gHGL114109	TGGGCTGAAACCTTCAACTT	ATCCGGGAGAAACTCAAAGG
Genome	gHGL114178	CGACGATGGACTTTACAGAGC	ACGGTTCGTAGTGGAAGTCG
Genome	gHGL114256	TTGTGGGATTTAAAGCTGTTGA	TTGGAGCCCTTATCAACACC
Genome	gHGL114595	TTGGTGAATCTTTTCTTTCAAAGA	CCTGGACAGTGAGTGCAAAA
Genome	gHGL114619	TGCAGGGAGTATGTGATTAACG	ACGTACCAATATTGAGGCGT
Genome	gHGL114659	ATTGCTGCATCGGAAATCA	TGTGACACTTTACTTATGGCCC
Genome	gHGL114721	TCGAAATCATGCAGGATGAA	TGGAGAAATCTTCCCGACTG
Genome	gHGL114908	GAGCACCAAGGCTCAGAAAC	ACAACACGGTCAGGTCTTCC
Genome	gHGL115101	ACGTTGCTTGTCATTGACCA	GAACCTTCTTGTCACGCCTC
Genome	gHGL115144	CTGCAAGAAACAAAGGAGGG	TGTTGATTGGTCTGAGCGTC
Genome	gHGL115302	AAGCTCAACTTTAGCTCCAACA	CCAATTGTTGGTAAAGCTGC
Genome	gHGL115415	CCGATTGCTACGGCTTCTAC	CTGTTGTCCCGTTTGATTCC
Genome	gHGL115480	CAAATCGGCCTCGTAAGCTA	AATCAAGCAACGCAAGGTTT
Genome	gHGL115660	AAGTCTCAAACGATCGCTGC	CCACGACCAACGAAACTGTA
Genome	gHGL115697	TTGGCCAAGAACTTTCCATC	TGTCGTTTTATTTGAAATTCTGGA
Genome	gHGL115718	CCAAGCTGCAGTAAAGCCTC	AAGGAAAGGACTTGTGCTGG
Genome	gHGL115724	AGAGCTCGGCCAGACAGATA	CGGTCCCATCCTAAGTTCAA
Genome	gHGL115829	TTTTGGAAATCTCTCACTTGACC	GGTGTGTGTTTTGCATCTGG
Genome	gHGL115847	TGAGTTTGACTGTGAACCCG	GCAGAGCGAGAGGTGTCAAT
Genome	gHGL115983	GCATTTCTGTTGCCCTTATCT	TATGCATATGGGTTGCTTCG
Genome	gHGL116171	GGAGGAGAGACCACAAGATGA	TCTTAAGCGTTGCCGTTTCT
Genome	gHGL116243	TCTTGGTCTGAAAGTTATAGGAAGTG	TCTGCATTTCTTCCCACTCC
Genome	gHGL116259	TTGTTTCTTCCCGTTTCTGC	CGAATCAATCTGGACGTGTG
Genome	gHGL116304	AGTCGCGGTATGTGAGTGGT	AAAAGCAAATGTAGCACATTAAACA
Genome	gHGL116355	CCCTGGAATGGGATTAGCTC	CAAAGAAAACTGGCATTACGC
Genome	gHGL116610	TCCGATGGCAAGATACTTCC	CCCTTTGGCTTGTCTTCAAA
Genome	gHGL116620	GTCCTTTCTCCTCGTGCTGA	TCGGCGGGTAACTAAACATAA
Genome	gHGL116909	TGTCCCCATCACTCCTTCTC	ACCGTAGCTCGCATCACTCT
Genome	gHGL117031	GGGTTTTAGTGATGGCTCCA	CAACCGAATTAATCAAAAACCAA
Genome	gHGL117043	GAGCAATGTGATTAGGTTCGG	CTCTTGGTGGTGTCCCAAGT
Genome	gHGL117123	CGACACCGATCTGATTGATG	TGGTTGTGAGATTTGTCGGA
Genome	gHGL117164	ATGAGACTTACCACCGTGGC	GGGTCGGGTTCAGGTAGATC
Genome	gHGL117227	TGCTGTGTTTCCATAATCTCCA	GAGTCCTTTCCCTTTCCACC
Genome	gHGL117297	TCGGATTTCATTAACCAGCC	TCGAATGCTTTGCGTTTTT
Genome	gHGL117322	AACTCGTTTCGGCATATTGC	TTCCTTCACTTCGCCAACTT
Genome	gHGL117452	CGCTTCATTGAGGAGGTGAT	CATGTTTCTGCATTTGTTTCAA
Genome	gHGL117453	GCTTAGGAGGATGAAATCGC	GCTTGATAGAGATTTTGGTGGG
Genome	gHGL117466	TAAACCGGCTGCTACTCCAT	TAGCCTTCGTTACCAATGGC
Genome	gHGL117613	GTACAGGAAAGGTGGTATAACTTTTT	ACCCATTCGTTAACAGCAGC
Genome	gHGL117625	ACAGCTTCTCGATGGCATCT	CTCGAAGGTTATGCAGGTGC
Genome	gHGL117754	TGGTCGCTTTCTTAATTTCG	GGCTCTCGTCAAGAAACTGG
Genome	gHGL117764	ATTGGCGAGTTCTCCAGAGA	GCATCTGGAGATACTCTCGCA
Genome	gHGL117780	TGGGAGTTTCTCCGTTTCTAA	ACTTGGTTCAGCAGATGCCT
Genome	gHGL117782	TCATGCAACGTAAAACAAAACA	AGCGTCCATTAATCGTGGAG
Genome	gHGL117869	ACAGGTATATGAAACGGCGC	TAAGCGTTGTCACAGTTCGG
Genome	gHGL117881	TTGTTAGCTTCCCATGATTCC	GAATCATGAAGCCTCCTCCA
Genome	gHGL117889	TAACCTTGTGGCCAGGTAGC	TTACCAATGCTGACGAGCTG
Genome	gHGL117961	ATCAACGTCCAGACCGGTAA	GCGGTTAGGACATTGGACTC
Genome	gHGL118014	CAAAATGGAGCTGGCTCTTC	ATTGTTCTGCATGGTTTGGG
Genome	gHGL118051	CAATTTCGAGATATTCCAAACTTTT	GATGCTCACACTTCGGTTCA
Genome	gHGL118056	CGAAGGTGAACTCGGGTTT	CAACAGTGCTAATAAACCCAGAAA
Genome	gHGL118109	TTTACCAAACCCGATAATCACA	CATGATCGACAGACTCTCTAACG
Genome	gHGL118153	TCTCCGGTTCTAAACATGCC	CCAGCAAGAAGAGGTCTCCA
Genome	gHGL118347	AGCATTTTGACTTGGGGATG	ATCCTCTTCCCGGGTGTATT
Genome	gHGL118365	GCAGATTCTTTCTTGTGGCC	TTCGAGTTAAGCATCCGTGTT
Genome	gHGL118472	TGCAGCTATTCTGGATGGTG	TCTTCTCCTTCATCATAGCTACAGG
Genome	gHGL118512	CATCCTAATTGAATCCCACTCA	TGGTGTCGTTGTTTAATTGACTC
Genome	gHGL118611	TTTGATGATAGTGGGACCCA	CATCTTTGGTCTCTCCAGGG
Genome	gHGL118763	ACTTTGTTTGCCGATCAACC	GTTGCAGTCGCGCTTCTTAT
Genome	gHGL118791	TCCCACCACAAAATTTCCAT	CGCTGAAAAGGTGAATGAAA
Genome	gHGL118869	GAAACAATGAGTTGCACCAAAA	CTATCCGCCACTGGTCAACT
Genome	gHGL118984	CCCTTCACATTGCGAATCTT	GGCCTTGTCTTCAGCTATGG
Genome	gHGL119034	AACCCTAACAAGCATGGTGG	TTCCCTACTGCTGCTATCCC
Genome	gHGL119324	TTGACTTTCGATAAAGCTGGTC	GCAGTTGCCATTCAGCACTA
Genome	gHGL119390	AAAACTTGAATGACCACTCAATG	GGGTGTACAGAAGGGCGTAA
Genome	gHGL119420	GTGCTTCCCATACGGAACAC	GCGGCCTAACACCAAAATAA
Genome	gHGL119422	TTACTCGTCGTCCATGGACA	ATTGTCCTGAAAATCCGGTG
Genome	gHGL119571	TGCAACTGTGGTGTGTGTTG	CCTCTTTCCCTTTAGCCCAG
Genome	gHGL119638	CTTTCGCTCTTGCTCAAGCT	CCAACGATTCCCCAAAGTAA
Genome	gHGL119643	AAGAAGAGCTCTGCTGCAGC	GCTCAGGTCCAGACTTTGCT
Genome	gHGL119675	TTTGCATCTAATGGCAATGC	CAGGGACCTTACCAGCACAT
Genome	gHGL119701	TTTTGGTGGAAACATGTGGT	TGCAACTTTACCAACTCCAACT
Genome	gHGL119726	AAATCAAAATACCCTCCTGACTTG	ACGTGAGGAAGAGAGTTGTTGA
Genome	gHGL119732	ATGGGAGGAAAAGAGTGGCT	CCTGCTCATCACCACAAAAA
Genome	gHGL119772	CCTTTGCCAAGCAGAAAAAG	AGCAGCCACGTTGATTTTCT
Genome	gHGL119787	GCTTTTAGAGATGAAAAGGCAGA	GTTGTTCATCAGCTCAGCCA
Genome	gHGL119831	CATCCTCTCAAGAAGGCCAC	GAGCGTTGGTCCAAACCTTA
Genome	gHGL120052	CCGCAAAGTTTGGTCTGTAA	GCTGTAGAAGCTGTGTTTGCA
Genome	gHGL120260	CCCTAGTCGAAATAATAACAAGAAAAA	TTCTCACAACGTGCACAACA
Genome	gHGL120371	ACCCACCATCACGTCTTAGC	ACCTGTCCAGCTGCTGAACT
Genome	gHGL120637	CCTTTGAAGGATGGCTTGAA	TGGAGGATCAATCTTTTCGG
Genome	gHGL120673	TTAGTCCTTTTGTTGCCGCT	AGTCCGTTGCACTCTCTGGT
Genome	gHGL120744	CGTTGTCTCTCCCTACGGTC	AAAACAGTCCATGCATGCAA
Genome	gHGL120919	ATAGTTGTGTCGAGCCTGGG	GCCATGAACCTTTCAAGGAA
Genome	gHGL121077	ACATCCGTATTTCAACCCGA	TGGGGTTTTAAATCATGCAA
Genome	gHGL121137	TTGGAAAGTGTATCTGGGAAGA	CTGACGTTCATTGACCATGG
Genome	gHGL121289	TGCTCATGTCATCTGATTTGA	TCCACGAAATATTCTCAACTGAAA
Genome	gHGL121513	TTCATAGATTCCTTCTGCATTCC	TCAGCGAGAAGAGCTAGTAGCA
Genome	gHGL121727	TGCAGGGATCAGTCACAGAG	TTCAAGCTACTAGACCAACATTATCAA
Genome	gHGL121822	ACCAAGAGAGTCGCTGGTGT	ATAGCATACCCACCTGGTGG
Genome	gHGL121823	ACGCTTTTTGGTGCTTTGAG	GCAAAGTGAAGGCTTTCAGC
Genome	gHGL121842	TTTGAAATGATTTGGAGATATTTGA	CGTCAAGAGTAACAGACTTATCCTGA
Genome	gHGL121922	TTGTTCGTGCTCAAGACCAG	CCAGACTCGACATATGCAGC
Genome	gHGL121963	TCAACAGCTTCCTGCAACAC	GCTGACCCAGAGATTCAGGT
Genome	gHGL121970	GACGCGTGGCTTCAAATATT	TTGACGTTATGAAGGCTGGA
Genome	gHGL122144	GCACTGCCACAACCACAATA	GGCTTACAGCTTCATGCCAT
Genome	gHGL122236	TTTTGTTATTCCTTTGATGAAACC	GCACCTCCATCTCCAAAAAC
Genome	gHGL122423	TAATGTGTCTTTGCTTGGCG	CTGCTTCCAGACGATTGTCA
Genome	gHGL122533	GTGCCAAAGTTTTCGCAAGT	GTCCACGGGAGAAAACGATA
Genome	gHGL122575	TGAATTTGCAGGAAGAGGCT	CTTTGGCTGCCCTTCTATTG
Genome	gHGL122612	TCGTTTAATTTTTGGTCGGC	AACACTCAACGAACAATTTAGTCC
Genome	gHGL122742	TATGTTTGCAAGCGCCATTA	GAATGTGGTTACGTGGGACC
Genome	gHGL122847	CGAAAAGTTTGAAGCCTTCG	CAAAGCAGAAGCATCGTTGT
Genome	gHGL122878	TGTCCCAGAAGCGAAATCTT	AAGCCCGACAACACAAAAAC
Genome	gHGL122993	AACATAATCGAGGACCACGG	AGGAAACTCTCTGACCGCAA
Genome	gHGL123005	GTCAATCTGCAACACAAGCG	TCTGGCTTCCATGACATTCA
Genome	gHGL123041	TCGGATCTTACATGACACGG	CCTCTGTGTAGCCTACGGGA
Genome	gHGL123057	AATGGCTTCCTTGGTGTCTG	GATGGACAAATGGTTGCCTT
Genome	gHGL123080	AAAAGGAGGAGGTTAGTGGG	AACAACACCACCGCAAATTT
Genome	gHGL123287	ACTCCACCATTCCTTCCTCA	AGGGAAAGCTTGCTCAACAA
Genome	gHGL123289	CTGTGTTGAAAAGCTGAGAAGAA	CACCATTGCTTTGCCTGTTA
Genome	gHGL123418	CTATGCTTCGGATCGGACAT	CCTTTTGCCGGAGTTATGAA
Genome	gHGL123427	AAACCGAAAACGATAATGCG	GGTACATGCCCAAATACCGA
Genome	gHGL123439	CCACCATACTCGTTACCTCCA	CAAATGGAGATGATGAGGAGG
Genome	gHGL123587	TGAGAAAAGCAGAAGCAAGAA	TTTCCTTCTTATCTTTTTCTTTGACA
Genome	gHGL123661	AACCTGAACCATCTGATCCG	GTGTAGGGACACGACGGAGT
Genome	gHGL123901	CCATAGGAATCATCGGGGTA	GCAAAAGACTTTCTTCTTCGTCA
Genome	gHGL124135	GGTTTGCATGGGGATATGAG	GAAGCAGGAAAAAGGTGGAA
Genome	gHGL124213	CTTTGGCTCGGAATTGTGAC	TGCTTTTCCTCATCTTGGAA
Genome	gHGL124397	GCATCTGATCTGTAATGCCACT	CAACGCAATTTGCATTTCAG
Genome	gHGL124404	TGCCAGGTATGCATCAATGT	TTTTCCAATGGCTATGCTCC
Genome	gHGL124603	ATGTTTCGACCATCATCGGT	CCAACAACTGAAAACAGCCA
Genome	gHGL124787	TGATCTCCTTCATCAGCTCCA	GGCAATGTCAGCTTCCAAAT
Genome	gHGL124818	ATTTGGATTGCTCAATTCGC	TCCACAACACTCTCCACACAA
Genome	gHGL125080	GTGGACTTCGAGCCAAAGAG	GAGGAGAGAGTGCGGATGAC
Genome	gHGL125089	CCCGTTTTGTAGCACACATG	TACCGTTCTGCCACTGATTG
Genome	gHGL125168	CTCTCATGCGGAACTCGATC	CCGAGGCTTGCAGATACTCT
Genome	gHGL125290	AATGACACGTTGACCGTTGA	CGAGTTGGAGTTAGCGAGTTG
Genome	gHGL125340	TCCCACAAATCCATAACCAAA	CTGAAGAGGAAAGACGGCAC
Genome	gHGL125375	GCCTTGAAGAAACTTGACGC	CCATTTTTCGTCATGTCCCT
Genome	gHGL125561	CGGCGGTACACTTCACATTA	CCATGGTGTGCTCTCTTGAA
Genome	gHGL125620	GGGATCTCACCTCCCTGTTT	GTTTGGCTGAGAAGCTGGAG
Genome	gHGL125645	CGATAGCAAACACTCAGGCA	GCTTCCCAAACTTGAAGTGC
Genome	gHGL125679	GACAGACACGTGCTGCTCAT	TTGCTTCCTTTGATGGCAAT
Genome	gHGL125865	ACAGAACAGCCAAGGGTCAC	CAAGTATGTGAGCTTCCCGG
Genome	gHGL126111	TTGCTAGAGAGGCACCGTTT	GCCCAACTGAAACCGTTTTA
Genome	gHGL126148	TGCAAATCACAATCCATGCT	ACAGGGAGCCAGGCATATAC
Genome	gHGL126367	AGGCTTTGAACTCTCTGCCA	AACACAATGGTTTGTTGCTTTTT
Genome	gHGL126473	GCTTGCCACTTTAGCACACA	GGAGTGCAAGCTTTAGTCAGC
Genome	gHGL126539	ACCAGAATTCCATGCTTTGC	GAGGAAAACTTGCTTCTGACC
Genome	gHGL126569	GATCGCGTTGGATATTCGTT	CTTATTTTCGGGAAAAGGGC
Genome	gHGL126593	GAGTGATCCTGTCGCAGTCA	TCCAACTGCACACGGTATGT
Genome	gHGL126671	AATACCGGAGATGCTGACGT	TTCAAAATCATCCAACCAAAAA
Genome	gHGL126690	GGAGAGGGAGGAGTTCCAAC	TCCATCTTCCCCCTTCTTCT
Genome	gHGL126710	TACACCAATCTCCCTGGCTC	TGTAAATGGCAAAGCAGATTTG
Genome	gHGL126882	AGTTTCCGAGAAGTTCCGGT	TTGTTTCCGTCCGAGACTTT
Genome	gHGL127201	GCTGCAAGTTATATGAAAAGAAACA	CGACCACGAAGATTTGCACT
Genome	gHGL127334	TTCAATGATTCGGTTCATTTTT	CTCTTTCTTGACGAGCGACC
Genome	gHGL127401	TTTAAAGGGTCATGGGTTCG	TCTTCGGTTTTCCCCTACAG
Genome	gHGL127782	TTTGGGCCTCCCTTATTTCT	TGCTCAAATTTAAAGCCTCCA
Genome	gHGL127824	ATCTTCAGCGCCTGTGAGTT	TTGTGCGAGTTTCAAACACA
Genome	gHGL127872	TCTTCATGCTTTGGAATAAGC	TGCTTCCGCTACCGTTAGAT
Genome	gHGL128011	TCACAATGCGACAATTTCGT	GCATGGAGCTTCTTTATGCC
Genome	gHGL128180	CCTTAATGGGAGCATCCTGA	ATGTTCAGATGGTGCATGGA
Genome	gHGL128235	TCGAATCCAGTCCCTGAATC	CGTAACGGCAGCTTCTAGGT
Genome	gHGL128266	TGGCGAGTGCTAGATTTGTG	TTTTGCCTGCACATGAAAAA
Genome	gHGL128311	CCAACACTCTCCACAACCCT	CCGATGTTAGCTTCTGGGAA
Genome	gHGL128408	GCCTAGAACAAATCTTACTTTTCCA	GGGTCTTGTCCACACACCTT
Genome	gHGL128418	AAGGAGAGAAAGGTGTGGGG	TTGTAACTTAAAACAACCCAACCA
Genome	gHGL128421	ATGGCTGCACATGGTATGAA	GCCAAAACTGAATCTGGAGG
Genome	gHGL128487	TACCCTCCCACGGTACTGAC	ACGTTACTGAGCTCGGCAAT
Genome	gHGL128493	GCTGTGCCTGCTTCACCTAT	AATGGCTCAAGATGATTGCC
Genome	gHGL128651	TCAATGTTTTGGTTGTGCTCA	GCTTTCCACTGCTGCTTTGT
Genome	gHGL128845	CTGAGGAAGAAGACGAGCTCA	ACGGCTGAGAAGCTTCCTCT
Genome	gHGL128973	AAACCAGAGTTTTACCGCCA	CGCTTGACAACCTAGGAAGC
Genome	gHGL129044	TGCAAAGATGGGCTCTTTCT	GAACGGTCCTGCTAACAAGC
Genome	gHGL129154	TGGTGACCTTAAATCGCATG	TGCAGAAGCACTCAGCATTA
Genome	gHGL129327	TTTGAGTTCAAACCGGAAAAA	AGCGTTGGTAATTGCAAACC
Genome	gHGL129369	TCATGATTGATCGAAGCCAA	CGCTAAAGCAGCTAAAAGCC
Genome	gHGL129386	TTCTTGTTCCCCACCATCTC	CGCAGAAAGAGATTGCAACA
Genome	gHGL129640	ACTGGAGCAACGTGTTACCC	GTCACACCATGTTGACCTGC
Genome	gHGL129670	CAGCCTGTGCAGTCCACTAA	TCGTTGTGTTGCCTTCTGAG
Genome	gHGL129909	CCACGTCAATTCGTAGTGTCC	GCTTGATTCTTGGTTGGTCC
Genome	gHGL130293	AATCTGATCGTCGACGGATC	ATGCTCGGCGATTCAATTAC
Genome	gHGL130403	CTTGTGCCTTGTGGGTTTTT	CCCAAAATGTCACAATCGGT
Genome	gHGL130450	CCCCAATCCTTCAGCTATCA	CCACTGCATTTTCCATTTGA
Genome	gHGL130541	CTCGCTGCAAAGACAAGTTG	AACCCCGGACTCTTGTTTCT
Genome	gHGL130620	CTGTTCTCTACTGCTGCGTCA	AAGCAAGCACACCTGAGTGA
Genome	gHGL130910	GCGTTGTTCTGATGAATGGA	GCAAACCGATTAACCTATGAGC
Genome	gHGL130990	GCAAGAAGAGGTCAAGCCAC	TTACATCCCGGAACAAGCTC
Genome	gHGL131258	CCATGGACATCACAAGAAACA	AGCGAGTCTTCTGCAAATGG
Genome	gHGL131272	AGCATCGCTGAAAGGGTTAG	CGTTTGCTGCAAACAGAAAA
Genome	gHGL131427	GCTCACACAGCTGAACCCTT	TTTTCATCAAATCTTACAACACATCA
Genome	gHGL131557	GCACTTTGGACATCTCACGA	AACCATCCCCAGAGTCTTCA
Genome	gHGL131566	AGGGGAGTTTGCTTGGTCTT	CTGCTTTCTCACCGTTCTCC
Genome	gHGL131663	TGCACCCACATTTCACAACT	CTCGTGGTGGTAGGCATTTC
Genome	gHGL131693	TGTGTGTGTTTCCCGTGTTT	TCAACCTCGAGAACACTGGA
Genome	gHGL131707	TTATTGCTGCATCTCGAGGT	GGCATTCAATTACAATGTGTTGA
Genome	gHGL132018	CTTCATCAACATGCCAGTGG	TCCTCATGACTCAACCGTGA
Genome	gHGL132053	CCAAAAGCTTCATCCTCGTC	CTCTCGATCCTCCGTGTTTC
Genome	gHGL132168	ATGTTCCTCGGTGGTCTCAC	GGAGCCATTTCCGACAGATA
Genome	gHGL132170	GAAACTCGCATTTCCCGTAC	TCGTGGAGAAATGGGTAAGG
Genome	gHGL132441	CTCTCACTTGCTCTCCCACC	CTTTGGGCCTGGTGTTTTT
Genome	gHGL132479	TGATTGCGAAGAAGATGACG	CGCAGTTTGAACCTCGATTT
Genome	gHGL132557	AAGACGGCTTGCATTGTTCT	ACTGGATTTACAGCGATGGC
Genome	gHGL132773	CGATTAACCCGCCCTAGTTT	TGATGTTCGGTGAAGCTGAG
Genome	gHGL132782	TTACCGCAAAGCTGAACATG	AGCTGAGAGAACGGTACCGA
Genome	gHGL132855	AACTGAAGAAACCGGTTGGA	GATTTCCCCAAACTGCACAT
Genome	gHGL132945	CCTTGTTTCTGTGTGCAGGA	GAGCCATCAAAGCTTTCACA
Genome	gHGL132969	TCGAACCATGTCCCAGGTAT	TGGCAACGATTTCTTTACCC
Genome	gHGL132972	GAATAGGGGACAGCACGAAA	TCAGTTCTGGCTTGGTCTCC
Genome	gHGL133132	TGCAAACGAACACGAGACTT	TGGAACAAGAAGAGGAAGGG
Genome	gHGL133193	TTCAATGGCATTAAAGGAACG	AGCCAAGCTGGTTTGAGGTA
Genome	gHGL133202	GCAATACTGCACACGCAAAT	TGATTAGTCTCGTATTATACAGCATGG
Genome	gHGL133354	CACTCACACTTCCGCCACTA	CTCACCTGAATTGACCGTGA
Genome	gHGL133370	CTGAATGGTGGGCATTTTCT	AACAGGATGGCTTCTTGGTG
Genome	gHGL133381	CGCCGCAACTATTCGATTTA	AAGGAACCTCCGAAACTGTG
Genome	gHGL133419	AGACGAAGAGCTATGGCTGC	GCCTAAACCTCTGGCTTCCT
Genome	gHGL133430	TTAGGCACGTGGGTACACTG	ATTTGAGATCCGAGAGCTGC
Genome	gHGL133546	TGGTCTTGGAGGCATTTCTT	TGTTTCCCAATCCATAAGCA
Genome	gHGL133640	TTGTACACGGTTTCAGGCTG	TAGAGTGGTGCTGCGTTTTG
Genome	gHGL133827	TCGCTTGTCCTTCCATCTCT	TAAAATCAGACCAAACCCGG
Genome	gHGL133845	CGCAAGTTGAGAGATGTGATT	GGTGTTGTTGTGTTGTCGATAAA
Genome	gHGL133946	GCATCCAGAAAACTACCAAAGC	TCGATGAGATCACCCTCCTC
Genome	gHGL134050	GCTTATAGTTTCGCGAACCG	GCTGTTTTGGTGAAAGCTCTG
Genome	gHGL134065	TGACCAAACCCTGCATACAA	TTGATGATGACGAGGATGGA
Genome	gHGL134196	ATCTTGGAATAACGGATGCG	AAGCGCCTTCTTCTTTCCTC
Genome	gHGL134328	CAGCCTTACCAAAGCCAGAG	ATTGGCCTGCAATTTGAGAC
Genome	gHGL134330	CGCAGTTGATAAGAGCACCA	TCTGGTCAATGTAAGTCGCG
Genome	gHGL134448	TAGGACCGTTTGGATTCTCG	CGTTTGCAAAAGATGACCTG
Genome	gHGL134487	CAAAATCCCCCTCCATCTTT	GCTTACGAAGGCAGTCAAGG
Genome	gHGL134499	CCTGGACTGATGCATGAAAA	GTGCTTACGTATTCTGCGCA
Genome	gHGL134679	CGTTCATGTCGTCCGTTATG	CTCTCATGGCCATCCAAACT
Genome	gHGL134729	TCCCCTCTTACCCTCTGGAT	ACACTAACGTGGCACCATCA
Genome	gHGL134831	GTCGGCATCGGTCACTAAAT	CCAGGAACCTGTGAGCTTTC
Genome	gHGL134865	GAAAACTATGCCTGGGGACA	AGCTGTCAACGCCATCTTTT
Genome	gHGL134915	GCATTGACAAACTGTGCTCG	GGGTTGGATCTTTGTGGCTA
Genome	gHGL134934	AGGAGCTTTTTGGGTTTGGT	GCAATGGCGGTGTAACTTCT
Genome	gHGL134989	GCCTTGAGCCATAAAGGGTA	GCTCTCAAGACGGGTGAAAA
Genome	gHGL135067	TTCGATTGAATTTGGCATGA	TCACAAACCACATGAACTATATGG
Genome	gHGL135345	TGCGGCAAAGGAATACTTCT	TATTCAGGCACTCCCTTGCT
Genome	gHGL135440	GGGCATTGTTGGCATTTACT	CTGATTTGAAGAAGCCTGCC
Genome	gHGL135460	CACATGTTTCGAAGTGAATGG	CGTCATTGAGAACATCGATGA
Genome	gHGL135490	GACGGAGATACTGTTCGGGA	CTCTCTCTTCCGATCCCAAA
Genome	gHGL135497	TCATTGCGCTTTGTCCATAA	TGGTCCTGGTGTGGCTAAGT
Genome	gHGL135501	TAATGCTCTCCCTCTTGCGT	CAGATCCGAAACCTGACCAT
Genome	gHGL135536	TCCAAGCACACCTTTGAAGA	TTGACCTGTTTCGAACTCCC
Genome	gHGL135680	TGTAACAAACGCCGTCTCAC	GGCAAACGACAACCTCTTCT
Genome	gHGL135694	ACCGAACCGACCAATAAACA	GGTTTCGTCCGATGTCTGAT
Genome	gHGL135864	CCGAGAATCATGCTTTGAGG	CCCATGGAGAATTCAAAAGC
Genome	gHGL135956	GCTTCTTCGTCTGCATTTTCA	GCGTGTGTAAGCAATCTATTGG
Genome	gHGL135964	CATGGATTTCTGCATCTCCA	AAGGTGGGGATGGGAGATAG
Genome	gHGL136066	CGCGCCCAATAAGTATGAGT	TGAGCTTGATGGAAAGAGGAA
Genome	gHGL136070	CCATCATTGTCTTGGCTTCA	AACGTGAAGCCTCTGGAAGA
Genome	gHGL136084	AAAGCTTTGTTGCAGAAAGC	TGTTCTTGTTGGAAGCAGCA
Genome	gHGL136189	AAGCCGTTTGTAAAGGAGCA	ACTCGCTCAATCCCTAGGCT
Genome	gHGL136354	TGGCAAGAACATGACAAATGA	AACCGAGCACATTTACGTGA
Genome	gHGL136471	TGTCGGTGGTTATGGGTTTT	TAGTTACAGGGTGCAGCACG
Genome	gHGL136799	TGAATCGAGTCAAAACCGGT	GAGTGCAAATGTGAGTCCCA
Genome	gHGL136931	ACAACGTAAGGATCGCTGCT	GCAATCGTTGGAAAGAACGT
Genome	gHGL136955	TACAAGGAAGCGCGTGTATG	CCGACCAGTTTGTCTCACAA
Genome	gHGL136997	GCCTTGTTTGTGCTGATTCA	CCCCAAATGGCTAAGACAAA
Genome	gHGL137391	ACAGGTGACGGGTTCTGAAC	TGTGAAGACCTTTGTCCGTG
Genome	gHGL137393	TTCTCCACACCCACACTTCA	CGTAAACGCATGCAATGATC
Genome	gHGL137396	GGAGTTGCAGAGAGTTTGCC	TCACTTGTCATCTTTTGTATATCCAA
Genome	gHGL137424	CACGGAAAAAGATGGTTCGT	AGAGGCATACGCATCATTCC
Genome	gHGL137459	CGTCGACTTGAGCACGATAA	TCCGGAAATTGGTTTGAGTT
Genome	gHGL137529	CCTAGAGAACCGCAGTTTCG	TGCCTTCGGAGACTCTGATT
Genome	gHGL137548	TGTGGTAGACCCATGCACAT	GGTTTTCAGCGTTATTCATGC
Genome	gHGL137749	AGCAAAACGTCAGAGGATGC	CTGGCAGCTTTCAATCAGTG
Genome	gHGL138025	TGAAACCTATCAAAACTTGTCAGAA	GCGTTGTTGAATGATTGTGG
Genome	gHGL138153	TAGTCAATGGAACCATCGCA	CACGAGGATGCACATGAACT
Genome	gHGL138207	CCTTCCAAGCCAGCACTAAG	GCCTGTGATTGAGCAGAACA
Genome	gHGL138288	AACCACCCATGGAGTTTCTG	CTTCAATGCAGGAGGAGCTC
Genome	gHGL138368	GCCTCGAACAAGAACGTCTC	TGATGGGATGGGAGGAATTA
Genome	gHGL138416	TTGCATGCTCACTGTCACTG	AGCTCTGTCCGGCTCTAACA
Genome	gHGL138440	TTGCGAACGAACAACAAAAC	CGAAGATTCTTCCGATAGCG
Genome	gHGL138689	ATCCATAATTTGCGCGAAAG	AATTTGAATGAGGACGCCTG
Genome	gHGL138903	ATCCCCACATTTCAATGCAT	AAGATTGTCGCCGACTTGAC
Genome	gHGL138980	ACACCATTCCTCTCCAATGC	ATTCAATGGCCGACAAGAAC
Genome	gHGL139132	TTGGTCTTTGTTTGCTTCTGAA	TGTGGTTTCCGTTGATCTGA
Genome	gHGL139156	CACATAGGGCAGCTACAGCA	CAGTGCGTTGATGCAAGACT
Genome	gHGL139339	GGACATGCTACTGAGCCGAT	TGATCTAGCCTCACGCACAC
Genome	gHGL139559	TCATTGCCACAAACTCTCCA	TGTGGATGAGCTTCAACAGG
Genome	gHGL139747	GCCCTTTGAGTTACGTTTTCA	GGAAACTTCGAGCAGCTCAC
Genome	gHGL139863	ATGCGAGGAGATTCTTGGAA	AGTGAACCGCATAAACCTGC
Genome	gHGL139956	TTTTAAGCAGCTGCAGACCA	GAAAGCGGTTTTCGAGACTG
Genome	gHGL139975	TCCAAAAGCATTTCCTCACA	TACGGTCGTGACAAGGTGAA
Genome	gHGL139982	CGTCGGTCAAGTAAGAAAACG	ATCACCCACTTTAACCGCTG
Genome	gHGL140070	TGCTCCCATTTGTTTGACAA	GAACCGCCTTTCCCTAAATC
Genome	gHGL140164	TCTGAATCCAACCCAGGTTT	GGGCAAACAGAAGTCGTCAT
Genome	gHGL140189	AAACATCAGCTCTTCAATTGCA	GATCTTGAACGATTCGGGAA
Genome	gHGL140194	TGCAAGTGCCTGTTCACAAT	AGTTTCCCTGGTAAAGCCGT
Genome	gHGL140252	TCAAGATGTGCTCAGGTTGG	CCGGAATGTAAACAAGAAGCA
Genome	gHGL140256	TGGGCATTTGTTAACTTCCC	TAGACAATGCTCATGCCCTG
Genome	gHGL140450	TGGGTTGAAAAGCAATGTGA	CTTTGGGTTCTTCTGCAAGC
Genome	gHGL140481	CGCGAAATCAAACAGCTGTA	CCGTACAAATCTCAGCCGTT
Genome	gHGL140488	TTTGCAGTGGACAGAGTTGG	AAACCCTCCAATCCCAATTC
Genome	gHGL140509	CGTGGCTCCTGGACTTACAT	AGCGTACTGGAGCATCAGGT
Genome	gHGL140574	GCAGGGAGGTATCATTCACAA	CCACTAACAAACCAAAAGCCA
Genome	gHGL140583	CCGATGGAATACCAGATTGG	GGGTGAGAAGCAAAGAGACG
Genome	gHGL140837	CCGCTTGGAATATTATTTTCGA	TGGATGATTGATCATGTCCAA
Genome	gHGL140871	CGTCGGTACTCTTGGACCAT	GCCGAACCAAAGTTTTCAAA
Genome	gHGL141232	TTGCTTTCAATGGTCTTCCC	AGGTGGGGCAAGTTGTATCA
Genome	gHGL141311	CTTCCCCATTCAACAGCCTA	GAAACGGATACCAAGCAAGG
Genome	gHGL141569	CTTGGGCGTTTTCTTAACCA	GACTTGTCAGCCCCAGAGAG
Genome	gHGL141593	CAAACCTGGACATTCGTTTT	AACAGTTTTATGGGCGCATC
Genome	gHGL141664	TGAATTCTTCGGTGAATGAGC	GGAGGGAGATGAAACAGCAA
Genome	gHGL141718	GACTCGGTGGAACTCTCTGC	AACCGGAAACTAAAAACCCG
Genome	gHGL141835	TTGTTCACCGCAGAAGTCAC	TGGACTTGCTTTTGCTACCA
Genome	gHGL141861	TCTTGTTTTCTGCAGTTTGATCA	CGCGAAGACTGAGCTAAACC
Genome	gHGL141885	TTTCAATAGCCAACCGTGTG	AGTGTTTTTGTCTCCCGACG
Genome	gHGL141990	CCTCCTGGTCCCAAAGGTAT	GACATGATCTGACGGTGGTG
Genome	gHGL142024	TGACTCGTTGCTTGATGACC	TGGTTTCATTTGAAAGAAACACA
Genome	gHGL142026	TTTTCATCCGCGCTAAAGTT	TTGGCCAACACAAAATCTCA
Genome	gHGL142047	AAAGCCAAGAGTGGGGAAAT	AATGCCCTAGACCAATGTGC
Genome	gHGL142051	TTCTTGGTGTCTTTGGTCCC	CAAGGAGTTTCCTCAGCCAG
Genome	gHGL142122	TCCGGTTTAATAGCAGACCG	TCCAAACTTCCAAGCAAACC
Genome	gHGL142137	TCTCAAAAACCACGAGGCTT	CGATCCAGAGCTTATTTGGG
Genome	gHGL142254	TTTCACCAAAGACGATGCAG	TTTGAGACGTGACGTTTTGC
Genome	gHGL142455	AATGGGCAGATCGATTCAAG	TGGTCGAAGGTTGGACCTAA
Genome	gHGL142484	TCCATGGTTTGGTTCCATTT	AACTGGTTCTTGTCGAAGCG
Genome	gHGL142516	GCAGGGCAGAATCATAAAGC	TCATCATCCACACAGTCCTCA
Genome	gHGL142754	TCGCGAGCTCTTGTTTTGTA	CATCCATCGAATTTGATCCA
Genome	gHGL142778	AACAAAAGCAGCGGAAAAGA	TGGGTCAATCTCTGGAGGTT
Genome	gHGL142795	CAAGGGATGCCATTACGAGT	TGGTCATGTCAGCCTCTCTG
Genome	gHGL142850	AGCGTCTTGTTCAATCTCCC	CACATACCACAACGGTCTGC
Genome	gHGL143000	GAGAACTCACAGGCGCTTTC	TGATCAGCATTCCCATTTGA
Genome	gHGL143010	TTCTCACCAGCTTTGCATTG	AATAGCCCTTAGCCTCTGGG
Genome	gHGL143165	GCACGTGTTTCGGGTATTTT	TGTCCTACGAGAGTTTGCGA
Genome	gHGL143189	GCTTTCGTAATCAACCTGCC	ATGTAAATAGTGGGCGTCGC
Genome	gHGL143253	GGCAATGCCACTTTCATACA	GACCAGACTTCCTCTCGTCCT
Genome	gHGL143258	TTGCAACGATGGCACTACAT	TATGGCAAACGACCTCCTCT
Genome	gHGL143344	GTGGCTGTTCCATTCACATG	TCTTCTTCATCCCATTCATCG
Genome	gHGL143500	TCGCCTAACCAAACAAAACA	GACATGGAGATGCCCATCTT
Genome	gHGL143525	TCAATCCGAGGCTGATAAGC	CCGAAGATACTGGCTGCTCT
Genome	gHGL143913	AAAACCAGGGCACATCTCAC	GGCATTGGTCTCCCTACAAA
Genome	gHGL143992	TAGGTTCCCTGAAAACCGTG	GTGCGACCATTACTCCTGGT
Genome	gHGL144096	TCGGTTTGGCCCAATAATAA	ATCGAATGGGAAGCTGTGAA
Genome	gHGL144118	GAGTTGCGGTGATGATGAGA	GGCTAAATTCCAAAGCCCTC
Genome	gHGL144186	AAAAGCGAAGAAGCAATCCA	CAAGCCATGACATCACCTTG
Genome	gHGL144665	TTTTGTCATGACGTCCCTCA	ATACGGCAGATGCGGATTTA
Genome	gHGL144705	ATGTGTGTTTCGGCTCAGCT	TCGATAAGGCCAAGTCGAGT
Genome	gHGL144868	GCAAACAATGAAAGCTGCAA	TCGGCCAGGATTTGTTCTAC
Genome	gHGL144889	TGTCCAAACCAACTCCACCT	AACTGCATCCCCCAGTAGTG
Genome	gHGL144908	TCTATGTGTTGCCGTTTCCA	AACTTCAACGCCAGCCTAAA
Genome	gHGL145363	ATCGTTGGAAAATCTTTGCC	CACCTTCCCTATCCTGGGTC
Genome	gHGL145420	AAACAATGTTTGTCCGTGCA	TTCAAGCAAATCTGGCTTGA
Genome	gHGL145493	GTTGTGACAGGGCAATCATG	TGACCTTAGGTTGGGACCAG
Genome	gHGL145495	TTGAGAATGGCGGGTAGATC	ACTTACTTCCCTGGCCAGGT
Genome	gHGL145505	ACGATTCCGTCTGGTATTGC	TTGGTTTCACCTGCAATCAC
Genome	gHGL145635	TGCGATCTGTAGCTACGACG	CCGTTCGGACAGTCCTTTAA
Genome	gHGL145736	CCTGTCTTTTGGGTGGTGAT	GGATTGGTCAGCCAGATTGT
Genome	gHGL145793	AATGCTCGGACAAATGCTTC	AAGGCCCTTTAGACCCTTCA
Genome	gHGL145881	CTGTCCCCATCACAAACATG	GCCCTTTCTCTTGCTTCAGA
Genome	gHGL145903	GACAATTTTCCGAGGGGAGT	CCTGATGTTTGTTGGCAATG
Genome	gHGL146033	TGTCCTGATCATCTGCTTGC	CGAAACTTTTGAGGCTGAGG
Genome	gHGL146126	AACAACCGTCTCAAGTCGCT	TTTCTCCCCTGTTTCTCCCT
Genome	gHGL146332	CCAAGTTTCGTTCCAAAGGA	GCTTCTTTGCAAGCTGAGCT
Genome	gHGL146500	TCCGTGAAAGCACCTTTCTT	CTCCCGTTTTGTCATTGCTT
Genome	gHGL146614	AGAAAATGTCCGGCAAAATG	GAGTCCGGACACGTGGTAGT
Genome	gHGL146655	TCATCTGCATATACCCAACCA	TTGTTTTTCGTCCACATCCA
Genome	gHGL146794	TCATGAACCAAAAGCAGACG	GACCCCGATAGTGTTCCATG
Genome	gHGL146884	CTTAAAAGCAAGCGGTCCTG	TTGGTGAGGCAGAGGAAGAT
Genome	gHGL146993	CAGCAGAAACAGGAGCATCA	CGGTTTAAACCAACCCTTCA
Genome	gHGL147276	AGCCCCACTTTCTGGAATTT	GATGAATCTGGGGTGAGTGG
Genome	gHGL147413	CGTTACAAAGTGTGGTTGAGGA	CTTTCAGTGGAGGCCTTGAG
Genome	gHGL147481	CACCACCAGAACCACCTTCT	TCCCCATTGTGACGTTCATA
Genome	gHGL147503	ACCGTTGCAACCTCAATTTC	TTCTTGTCGGTTTCAGGGAG
Genome	gHGL147508	CGGACGCAGGTAGCATTTAT	GGCTAGAACCATCCGACAAG
Genome	gHGL147756	CCAGGAAGCAGCAGTTGTTT	CCAAAAGCTCTACATGGGGA
Genome	gHGL147775	CTTCAACGAGGGCAGAACTC	TCAAGCTCGTCATCGTCATC
Genome	gHGL147807	TCTTCCCACTGTAAATCCGC	GCATGACACAACCCACTCAT
Genome	gHGL147988	TGTCGTCCTTGTGAACCAAG	AGGGATGCTCACTGGTTGAC
Genome	gHGL148047	TTGCATGGCTGTGAAGACTC	AAGGGCACATGAATCACACA
Genome	gHGL148055	CGGGTCCAACTCTAAGTCCA	TATCCCTAGCTTCTTCGCCA
Genome	gHGL148116	ACATGTTCATGACCCAACCA	GATGCCCAAACAATTCGTCT
Genome	gHGL148320	TGACATCGTCCTCCTTAGGG	CATTGCTGGCTCACAAAATG
Genome	gHGL148572	TCAAATACCTCCGGATCGAG	GAAGTGTGAGCCCAACCACT
Genome	gHGL148653	CAGGTTTTCGAAATTCGTCC	CGATGTAAACCGGGTAAACG
Genome	gHGL148688	TTAGGTCGCTGGTTCGATTC	CATCCACAAGTGAAACGTGTC
Genome	gHGL148836	CTCCAACAGCAATCAGACGA	TAATCCCTAAGCGTTGTGCC
Genome	gHGL148891	CCAACCCACAGTGACCTCTT	GCCTTCTTTGGGAAGACTCC
Genome	gHGL148985	ATGCGAGAGACATGCATCAA	CCCACCAGTAGTGCTCGTCT
Genome	gHGL149021	CAACACTTGGTTCAGCCTCA	AACAGGCTTACCCGACTGTG
Genome	gHGL149035	CCCCTGAAGCAAAACCTGTA	GCTTCCGCAACATATACCGT
Genome	gHGL149072	CCCCCAAAGTTTCATCTTCTC	GTCCGGGACTGGTGAAGATA
Genome	gHGL149283	GAAAAGTTTTCGCCAACTGC	TCACATTGCAATTGGAGCAT
Genome	gHGL149456	TTGAAATCGGTTTTTGGAGC	GATTTCTTCTTCCATGGCCA
Genome	gHGL149540	GCAGTCACTGCCACAGAGAG	GGGTTCCGATCTGAATCAAA
Genome	gHGL149583	ACGTGGCGAAATCCAATAAG	TGACGCGTAAACCACAAAAA
Genome	gHGL149717	ATTCAGAAGCCCATCCCTCT	TCCTCAGGGACACAAGGATC
Genome	gHGL149742	GCGATTGATCCGATGAAGAT	CGCCTATTCATCTCGTCACA
Genome	gHGL149920	TCTTCCCGACGTTAATGGAG	TGAACCGAATTGTGACCAAA
Genome	gHGL150005	AAACAAAATGTTGCTTCGCC	CGTATGCGATGACTTGACGT
Genome	gHGL150152	AATCACAATGCCCTCCTCAG	TGCATGCAAAGAACAACCAT
Genome	gHGL150176	GGTTTCTCGTCTCCTTCACG	ATTGGTGGCAGAACGTCTTC
Genome	gHGL150327	TCCAAACCTGTTTCAATCTCG	TGTAGCTGGAACTCTGTGCA
Genome	gHGL150501	TCCGGATGTTCCTCCATTAG	GTGGTTGCTGAGCTCATCAA
Genome	gHGL150622	TGCGATTACAGTTTTGCCAC	GTCAAGCCCCAAAGTGATGT
Genome	gHGL150677	CCCCATCTCTCATCCAGAAA	GTCGGAACCTTCACATTGCT
Genome	gHGL150750	GACTTGCACATGACGCAGAC	ACGGTAGCACCACCTTTCAC
Genome	gHGL150801	ATGGAGCAGGAACAATGGTC	TCATTTACGGTGTGTCGGTG
Genome	gHGL150850	GACTCCGCGTCAAGTTTAGC	AGAGGAGACCGCATTGAGAA
Genome	gHGL150932	CACCAAGAAGCCATCCTGTT	ACGCAACCTCTCTCAGCCTA
Genome	gHGL151056	CGACGTAATGTTCATGCCTG	TCTCGAACCGTTTCTCACCT
Genome	gHGL151163	TCTTTGAGTGCGACCTCCTT	GTTTAGGCCCTGCAACAAAA
Genome	gHGL151214	AACAGCTTCAACCACCGATC	ACTGGATTTGGAACCTTCCC
Genome	gHGL151227	TCGTTGCTTCAGTTGCATTC	TCCTCTCGCTGTCTTGTCAA
Genome	gHGL151461	GGAAGGTACCTGGTTGTTGG	TGGATGGTCATATCGGGAAT
Genome	gHGL151624	GGCCACTTGGATTCACTTGT	TCACCTGGACTATTCGGAGG
Genome	gHGL151675	AGAGACAAGTGGCAGCGAAT	ATTTCACGGGAAGAAACACG
Genome	gHGL151789	TCCTGCGAATCAAAGTTGAA	AGTTTCCATGTCCGAAGACG
Genome	gHGL151814	TGGTGCTTATGCTACGCTTG	GGGACGTGGATATCTCTGGA
Genome	gHGL151841	AAAGATGTTCCCTGCTGTAATAAAA	CACTTCTCGTTGCTTCCTCC
Genome	gHGL151964	TGATGCACAATCTCTTCATCAA	GATCACCACATTTTTCATTCCA
Genome	gHGL151967	ACATTTGCATGCGTGAATGT	CGCCAAATTTGTTCATTGTG
Genome	gHGL152037	GCTGCCCTGAAGAAGGTAAA	GGTAAGGAAGGAAAGCAGGG
Genome	gHGL152084	TCTCCCGGTTCTCTTCTTCA	GGCCTGCTCGATGAGTAAAG
Genome	gHGL152088	TAAGGACAGCTCCTCCTCCA	TTTGATGTCCCTGAGCTTCC
Genome	gHGL152400	TCACCACACACTCAATGCAA	TGATGGCCACGTCAGAGATA
Genome	gHGL152434	ATTGTCCACGAAAAATGCGT	GGCGATTCCTATTCCAATGA
Genome	gHGL152688	GCTAAGCCTCCAAAGACCCT	TGTCTAGCTGGGTTTTTGGG
Genome	gHGL152765	CGTGTTAGCATTGGTCATGG	TTCTTCCCCTTCTTTGAGCA
Genome	gHGL152775	CGTCAGACACTATCAGCGGA	ATGGGCTATTGCGCTTTAGA
Genome	gHGL152778	CAACCAATCTCCCGTGAGTT	TGTTTATCCAATGATGCCGA
Genome	gHGL152806	CTTAGGGGCCGGATAGGTAG	TAACTGTAACGCGTTCCACG
Genome	gHGL153088	CTGGCCTTTTGTATTAGCGC	CAAGATGGCAGAGAGTTGCA
Genome	gHGL153130	TCCTCGTCTAACGGTTTTGG	CTGAATCCCCTCGTTGGTTA
Genome	gHGL153454	GGCAAACTTTTCTCTCATATTCG	GACCTGTAGGGTTTGAACCAG
Genome	gHGL153493	TGGTTGTGGCTGGAAATGTA	TTCTCCAAAACCAAACCACC
Genome	gHGL153589	GATGCACTTACAGCCCAGGT	CAAACCATTTGGCTCGTTTT
Genome	gHGL153779	AAAGAGCGTTCTCTGCAAGG	TGTGAAGTTGGCTGACGAAG
Genome	gHGL153917	AAATGACAATACGAGACGTTCAAA	CCCATTTCATTATTTTGCGA
Genome	gHGL154037	GTGCTGTGACTGGTGAGCAT	TTGGGGTTTAAGACACTGCA
Genome	gHGL154164	TTCGCATATACATGAGGTCAAAA	GCCTCCATTATTACGGAAGC
Genome	gHGL154233	TGGACAAGACGAGAAGGAGG	CCACGGCCTCTTCTTTGTAA
Genome	gHGL154272	TTTTCTTTTGACAGGCGTCA	TGAATCAAGTGGTTGCTTGG
Genome	gHGL154362	CCGACTCCCTTCACACAAAT	CGACGAAGGAACAAGCTTTC
Genome	gHGL154382	GATTTGTCAACCAACCACCA	CGTTCAGGCCTTGAAGACTC
Genome	gHGL154498	CGTCGAGGGTCTTGTCTAGC	CTCGCTCAAAACAAACGTGA
Genome	gHGL154546	GTGGATGGGTGTGTCTTCCT	GGACCATCTTCCTTCATCGA
Genome	gHGL154693	ATCCCGAGAGCCGTATTCTT	AATGTCACCGGTACCAGGAG
Genome	gHGL154703	TTGGCTCATCTCCCATTCTT	TTTGCCCTGAAACATCCTTC
Genome	gHGL154708	CCCTTCGAGCTTTCAATCTG	CCCAAAACCTTCTGAACCAA
Genome	gHGL154762	CGAATCCAGGACAAACCAGT	AGCTTACGACCAGTGCACCT
Genome	gHGL154848	TACATCAATCCGGTCGTCTG	CCATCTGAATCGAAACACCA
Genome	gHGL155069	GGATCTAGCTCGTGGTTCGT	AAGGTGGGTCGATGCTTTTA
Genome	gHGL155109	CACCAGTGGGACAAACACAG	GTTGCCAGAACATTGCAAGA
Genome	gHGL155136	GGTGGTAGGCATCAACGATT	CCAAGGCCCAAATCAATAAA
Genome	gHGL155148	TGTGTCCATCTCCAAAACCA	ATCACCATCTTCCCTCCTCC
Genome	gHGL155160	TTTGTTGGTTTGCATGTGCT	TTCAACATATTGGTACGCGG
Genome	gHGL155168	AGTTCCGTCAGTCGCCTCTA	AGGGTAGTTTGGGGATTTGG
Genome	gHGL155211	GCTGAAGTCTCCGTAGCTGC	TGGACTACATTGGCCACAAA
Genome	gHGL155343	GCTTCATGACATCACTTTCCAA	TTCTAACTGAAAACCGAGCAAA
Genome	gHGL155497	CCCTCCTCTTGATCGTTTCC	TTGGCATCCCAAAGTAAAGC
Genome	gHGL155640	ACTGATTACGGTTTGCGCTC	AATGCGATGACCAACGTACA
Genome	gHGL155698	CATCCAAATAAATGCATTTCGA	AGGATGGTTTTCAAGGGCTT
Genome	gHGL155748	ATCTCACCTCCCTCATGTGG	TCGTGTTATTTCACCTTCCCA
Genome	gHGL155790	ACGATGGAGATGTTTTTGGG	GTGAACCTGCCCGTAGTTGT
Genome	gHGL156072	GCTGTGAGATCACCTTTGCA	GACATGCACAGTAAAGGCCA
Genome	gHGL156165	AAGACGGCTTACTGAAACGC	AGGACTCTTCGTCTGCAGCT
Genome	gHGL156171	CACTGCTTTGTCCCTTTCCT	ATCTAACTGATTCAAGGGGAACC
Genome	gHGL156270	ATCCAGCCGTTGCTATCATC	TCCAAAGAACATGTGGTCCA
Genome	gHGL156283	TCAAAAAGGTTCGAAAGCTGA	TGTGGTCACATGCAAAAAGG
Genome	gHGL156357	TCCTCGGAAGAAGAGCTCAA	CTCTGTCTGGATCAGCGACA
Genome	gHGL156368	CAGCTGGATCAAGAACGGTT	TCCGGTATCAGAGTAACGCC
Genome	gHGL156634	CAAAGCACCCAACTCGAATT	GGATACGAGGAGATGAGCCA
Genome	gHGL156645	GCGGCGTCTTTCCTCATATA	TGAGCCTCGGAAACAGAGTT
Genome	gHGL156655	TTAAAGCCGATCCTCGAGAA	CGAGCTGATGGAAAATGGAT
Genome	gHGL156884	GTTGTAAGGAAACCGAGCCA	TGCTCCTGGCTGATTCTTCT
Genome	gHGL156908	AACTCGTTTCTACCCAGCCT	ACCTTCGTATTTCCACGTGG
Genome	gHGL156988	AGCTTTGTGCCTTGCTTTGT	TACAACTGAGCCACCACAGG
Genome	gHGL157097	TTGAGACGCACATTTTCGAG	TCCTTCCGTGTAAGAGTCCG
Genome	gHGL157419	CCCTTTCATGAAGAGGCAAA	CCAGAGTCGTCTTGCATTCA
Genome	gHGL157786	CTCCAACTGATCCCCCACTA	TTTGCTGGGGGAGTTGATAC
Genome	gHGL157857	TTCAGATTGCTTTTCCAGCC	GTTGGAACCATGTTACGCCT
Genome	gHGL157918	GTTCTGGAGTGCTGTCGACA	CCATGATGGTTGCTTGTGAC
Genome	gHGL157987	TACTGACTGTATGCGGCCAA	AGTACCCGTGGCCCTAAGTT
Genome	gHGL158060	ACAAAATGGGAGGAAAGGCT	ACCGGATGTTGGATAGCAAC
Genome	gHGL158205	TGATGCTGATGCCTATATGCA	GTGGATGCCAGAAAGGAAAA
Genome	gHGL158393	CAATGCCTGAAGTCACGAGA	CAGCTGATAAACCCCTTTCAA
Genome	gHGL158558	GGATTCGTTAACGTCCCTCA	TTGTAGCGATGATCCTGCAG
Genome	gHGL158598	AAGGCCCCCAAAATATTGAG	GAGGACAGAGCAATTCCACG
Genome	gHGL158720	AGGCAGCAGATTACGAGCAT	ACGTCGCAGCAATCATGTAG
Genome	gHGL158905	TCAGAGCTTCCAAGGTGTGA	TGCGTCAAGCTTTATTCGTG
Genome	gHGL159133	TCTCAGAGTATTCGGCCACC	TTTGGTATTTGGGCTTCTCG
Genome	gHGL159163	ATGGACACTGCCTTGAATCC	GTTGGTGGAGCTCCCTACAA
Genome	gHGL159285	ACCACCAATGAGTCCCTCAG	CACCATACTGCTGGAACGAA
Genome	gHGL159322	TCTGCAAGGAGGAAAATGAAA	TCCCTGAAGAGACTTGCTTCA
Genome	gHGL159334	CGAAATGGAGTTTGTGCAGA	GGTTTGTGGAGTTTGGACGT
Genome	gHGL159362	ACCAGTTTCCTTTCTTCCCC	CCTTTTCATGGAAGCTCAGC
Genome	gHGL159632	CCTTGAGCCACATCTCCAAT	AAACAGTGTACGCTCGAGCTC
Genome	gHGL159711	GACCGAAACCACGATCAAAC	TTCAGCACATCGAAGAAGGA
Genome	gHGL159813	CAGGATCCCAAATCATGAAAA	TTTCCTCATTTCTCCACTTTTCTC
Genome	gHGL159813	TCGTCAAAAGGGAGACATCC	TTGGTCTCAGTGCTCTCCCT
Genome	gHGL159860	CGGTAGCATTCAAGCCTCTC	TCTCAATTATTCACACAGAGGACA
Genome	gHGL159877	CGGCGTGAGGAAACTTCTTA	GAACCGACCACACAAAACG
Genome	gHGL159993	GCCAGCAATAATCCCCCTAT	AATATTGTTCATCCGCCTCG
Genome	gHGL160099	AGGTGGCTGTTGGAATTGTC	TGGTCTGAATCTTTGCACCA
Genome	gHGL160134	ATAGCCCTGAACAAGAAGCG	ATCGCCGTACTGGTTTTGTC
Genome	gHGL160147	CCAACCGAAGAGAAAAGCAG	TCAAGCTCCAAATTCTTGGC
Genome	gHGL160147	TCTCCGACCTCGTTTTTCTG	TCAAGCTCCAAATTCTTGGC
Genome	gHGL160231	TTCGTTCATGTATCTTTTAGTTATCCA	TAGGTTTCCACCGCCAAATA
Genome	gHGL160444	CTGCAATTGTTCTGGATGTTG	TCACCGATTTTTCTCAAGAAAA
Genome	gHGL160444	TTACAAAACGCATCGCAGTT	TCACCGATTTTTCTCAAGAAAA
Genome	gHGL160608	AATGCGCAAAATCATTTTGA	TTCAACCTCTCCTACATTCATGA
Genome	gHGL160758	GGAGGAACATTGGCAGTGTT	AAAGCTTGAACAGATGCCGT
Genome	gHGL160768	TCTATCCCCAATGCTGAAGG	GAACATTTGGCTCCTTCCAA
Genome	gHGL160835	TCAACCTTCCCAAATGATCC	CCCCTCTCTGGTGGCATATA
Genome	gHGL160859	CATCGCAAAAGATACGCCAT	CCAGAAGTACCTTGACAACTGAA
Genome	gHGL161037	AACTGATGAGGCCAAGGTTG	CCAAAATTTAAAGACGGCCA
Genome	gHGL161073	CCACTTGCCTCCTCTCAGTC	ATTCAGCTCAACCGCAGTCT
Genome	gHGL161090	AACTTGAGTCTGGCGCCTTA	TGGAGTGGCTCTTCACTGTG
Genome	gHGL161095	ATGCCAGAACCTGAAGATGC	TGTTTGGCAAAAGATGACGA
Genome	gHGL161193	AGAGGCACACCTTCCTTAGG	TGACAGCAAGAGAAGCCAAA
Genome	gHGL161193	CCCCCAAAAATTTCCTTGAT	CACCACCTCAACCTCCAGTT
Genome	gHGL161245	CGAATTCGCCTTCTTGTTTC	ATAAAGTGGTCCGACAAGCG
Genome	gHGL161245	TTTAAAGTGTGTCCGGAAGAGTT	GGCTTCTGTAAAACGACCTTCA
Genome	gHGL161261	GAGATCTCAGCCCAATCTGG	AGCTGAAGGAGTTGTCCCTG
Genome	gHGL161384	GAAATGCGAATCTTTCTCGC	TGAAACATGCGAGTCCAAAG
Genome	gHGL161586	TTGCGGTCATCAATGTCTGT	TGGGAAAACCACAATGTCG
Genome	gHGL161795	GGCATCAAAGACAGCATTGA	CCTTCACCGAGCTGATTCTC
Genome	gHGL161822	TACCCTTTTCTTGGCAGCTG	CTCTTGCACTTTGGTTGCAG
Genome	gHGL161980	TGCCATTGTTGGTTTCAGAA	TCAAACAAATTATTGGTGCCA
Genome	gHGL162001	CTTCTTGGCTTGGTTGTGTG	TCCGGTTTCTTCCAGAGTGT
Genome	gHGL162109	GGCACCCCGGAATATCTATT	ATGGCTTGGTATGGTGAAGC
Genome	gHGL162444	CAGGATATAAAGTAGTTCCTGGAAAA	TTTCCGCTATTCTCTTGCGT
Genome	gHGL162444	CCCGAAACACAAAAGCAAGT	TTTCCGCTATTCTCTTGCGT
Genome	gHGL162446	CAAAAACACTCATGCAGGCA	CTCACTGCTCAAATCACACACA
Genome	gHGL162666	TCAATAGTTTCATAGCCAAACGAA	TCTTTATCAATGACGATGGCC
Genome	gHGL163003	ACCATCAGTGCTGTCGTCTG	CTGCGAAATCGACAGATGAA
Genome	gHGL163040	AACAAACACCATCTTGAAGACTCA	TTTCACCTGATTTGTGAATCTTG
Genome	gHGL163075	GGCCTATGCTTCAGACATCC	TACCTGCTTGACCGAACCTT
Genome	gHGL163117	GAGTCCCACATCTGACGGTT	ACGCATGTGTTGGTAAACGA
Genome	gHGL163134	CTGCTTCGTCTTCTTCCCAC	TACCATTGTTTGAAACGGCA
Genome	gHGL163144	GGATATCGTCCCACCAGAGA	GATTCCGTGTCCCACAAGTT
Genome	gHGL163344	ATCTCGCTTGACTTGGCTGT	ACAAATGCACCAAAATGGGT
Genome	gHGL163344	TTTCGGACACTGGTAAGAGCT	ACAAATGCACCAAAATGGGT
Genome	gHGL163547	CACCAAACCAAATGCACAAG	ACGCGTAAAAAGCATCCATC
Genome	gHGL163547	TCACAAGACTGAGCTATGATTTGA	TTTTTGGCGACTTTGGAATC
Genome	gHGL163581	TAAACGTCTCAAAACCACGC	AAACCAATTGCGAGAAAGCT
Genome	gHGL163581	TTGTTTCGTGTTGGAAGCTTT	CGGGATGGTCGACTCTTTAA
Genome	gHGL163617	AACAAGAAAGGCCATTGCAG	TGGGAAGAGCTCTTCACCAT
Genome	gHGL163634	CCCAGTTTCCTTCTCCATCA	TGGAATCCTTGATGAATGCA
Genome	gHGL163651	AGTCGACATTGGGACGAATC	GTTATCCGGTTCCACCTCAA
Genome	gHGL163651	TGGGTCTTTTGGAACTTTCCT	TTGTCCTCGACCATATCAAAA
Genome	gHGL163756	CCACGACAAGGTCTAGGTGG	TCAAATTTCACACAGCCCAA
Genome	gHGL163756	GGCAGTAAAATTTTGGTTAGATTGA	TGCACACGTGGTTTCTCTTC
Genome	gHGL163956	GGTTGCTCATCCTGCAAATT	TACCATGTCGCATTTCCTGA
Genome	gHGL163956	TGACCCACGTTTGTTCTCAA	TTCCCAGGTTTTGCTTTCTTT
Genome	gHGL164090	CAGCAAAGTTGGTCCAACCT	CGTCATGGGAGATGGAGATC
Genome	gHGL164167	CCAGCATCATTTACAAAGGGA	GTCGATCTCCACGAAAGAGC
Genome	gHGL164211	ATGTCCATCACCTCCTCTGC	ACCAAGCGGTGAGGATAATC
Genome	gHGL164254	CATCACCAGCACAAACAAGA	CTGCACATTTGCTTTCTGGA
Genome	gHGL164311	TGGGAAGAGGAAAGACATGG	TTCGCTTGTGTTATGTTGGC
Genome	gHGL164311	TGTGATTCCATACTGCATTGG	TTCGCTTGTGTTATGTTGGC
Genome	gHGL164360	GGGTTCAAATCCCACTCTTG	CGCACATCCAAAGAATCAGA
Genome	gHGL164443	GATGAAGAAGGTGAGGCTGG	GCGAATTGCAAATGATTCAT
Genome	gHGL164563	AAGTGCATTCAGCCAAGTCA	AAGAACCAATAAACCCAAAAACAA
Genome	gHGL164761	ATCGTTGTCCTCCTCACGAC	TGGATTGATCTCCCTGGTTC
Genome	gHGL164761	TGGTTCACATTCACACACACA	TGGATTGATCTCCCTGGTTC
Genome	gHGL164858	AGGCGAAACAAGAACCTCCT	GTCCTGGTCTCGGTGGTAAA
Genome	gHGL165168	ACCTTTTAAAACCCATGGCC	TCTCCATGAATTCAGGTCCC
Genome	gHGL165179	GAACCTCGTCCAAACTCCAA	GTCTTCCCCATTTCCCTCTC
Genome	gHGL165321	TGTCGGAGGTTATGTCGTGA	TTGGTATGAACATTGTGTGGAA
Genome	gHGL165372	GGGAGGATTTGACAATTGGA	TTTACAGCCACATCCTGCAG
Genome	gHGL165378	ACCCACGGACTCTTGAAAGA	AAAAGTGATGCCACGATTCC
Genome	gHGL165387	GCTCTAGGATTTTAAAGGTCCTGA	GAAGGAGGCAAGGTTTAGCC
Genome	gHGL165387	TATCCACGTCTCGTTTGCAG	TCGTCGTTGATGATTCGGTA
Genome	gHGL165494	GCTACCACTTGCTTCCTTGC	TTGCATGTGATTGTCCAAGTT
Genome	gHGL165534	CTAAGAGCTGCGGGATGTTT	CAAAGACAGGTTGGATGGGT
Genome	gHGL165598	AAGTTGTGAGTTCATTTGGAAAAA	GAAGAACGAACAAACGGACG
Genome	gHGL165634	AATTATTCGTCGCGGAAATG	GCTTCACCAGTTGCCAATTT
Genome	gHGL165634	TTCAGCATTTTTGCAATGTCA	ACCCCTTGTTCCATCATTGA
Genome	gHGL165691	CACATGCGTTGTACTTGAACG	AAAACTGGGGATAAACGGGT
Genome	gHGL165691	CTCCGTTAGCTCAATCCGTT	TCGTCGTTCAAGTACAACGC
Genome	gHGL165721	AGATCTGGTTGGTGTTTGGC	TAGTCTTGTCAGTTGGCCCG
Genome	gHGL165851	CAACAACCTTTCTTTTCTAGGTTTTT	CCCATTATACCCTCAACACCA
Genome	gHGL165887	CATGAAAATGAGACGGACCA	GCTTTTGCTTTGTTTCCACC
Genome	gHGL165892	CCACCCACATTACATCCCTC	ACTTTCCTTAAGAGGGGCCA
Genome	gHGL165892	TGGCGACACCTTCCAGTAAT	TTTCGAGATAACGAAGAGACACC
Genome	gHGL165983	CATCCTCTGTTTCTGACATCAGA	GAGACTATCCGTGGGGAACA
Genome	gHGL165983	GAATGCGTTGTTCATCGATG	AGTTGCCATGAGACAGTCCA
Genome	gHGL165984	CATTGGACACAAATGGCGTA	CCTGGTGATGCGAGTAGGTT
Genome	gHGL166045	TTCATTGCTTTAGCCAGCCT	CCTGAAATGGAAGAAGAGCTC
Genome	gHGL166129	GGTTTCTGCCCAAAAACAGA	ATGTCTTTCGTCGCTTGGTT
Genome	gHGL166345	AAGCGAATCTTGACGAAGAAA	CGAAATCCCACTTATCAAGCA
Genome	gHGL166360	CGAGTACCCCAAAAGAGCAA	TCACGGAGTCTTGGCTTTCT
Genome	gHGL166488	CAATGACAATGCGCCAATAT	ACAAGCCACCAAGCTTCACT
Genome	gHGL166488	TCTGACTGTTTTCTTACCCCAA	ACAAGCCACCAAGCTTCACT
Genome	gHGL166980	TATGCAATCCATGGAGCAAA	ACTTACCAAACATGGCGTCC
Genome	gHGL167223	CAAACCAACATCTGCACTGG	GCCTCTCTTCTTGGTGATGC
Genome	gHGL167530	CAAATCCTAATGACCCGGAA	CAACAATTCAACATTCATGATGG
Genome	gHGL167530	CCAACTTCTTCGTCGGTAGC	GGGGAAAAACAAATACCGGT
Genome	gHGL167691	CGGATGCCCATGGATTACTA	AAGCGTCAGAAATCAGGCAT
Genome	gHGL167716	AATGACGAGCTCCTCAAGGA	CAGGGCCATGGTAAGTGACT
Genome	gHGL167782	TAAAATGTGGGGCCATCCTA	CCATTGCTTGAATCTCGTGA
Genome	gHGL167782	TAAAATGTGGGGCCATCCTA	CTTTTGTTTTCTCGTCTCGTGA
Genome	gHGL167787	CCATAATCCTTGCATACAGGTG	GCGGGTTTAGGGTTCAAGTT
Genome	gHGL167787	GGAGGTAGAGTGTTGGCAGG	ACCAGATTGGGTGGGTTACA
Genome	gHGL167820	CTATATCCATCATTGGCCGC	CTAATCCCTCGCAGCTTTTG
Genome	gHGL167850	AAGCTGGCCTCACAGTTCAT	GCGACAAAAGTGACAACGAG
Genome	gHGL167850	TTTTGCATTGGAGCTTTGTG	GTGGCGTGGGAAAACTTTTA
Genome	gHGL167920	CAAACAAAAGCAGCTTTTCCA	CCCGTATTATTTTCTCTCTTTTTG
Genome	gHGL168097	AACTTGAGGTCCACGGAAGA	GTTGTTTTGCCACTACCGGT
Genome	gHGL168179	TAGGCTGTGCATGTTTGAGG	TCCCCTTTTCTAGTGACTGCA
Genome	gHGL168424	CCACTTTGTTGTGGCTTCCT	AGGAAGACGGCGAAGTTGTA
Genome	gHGL168495	GTCAGCCATTAGGTCACCGT	GCCACTCCATGTTTCCATCT
Genome	gHGL168495	TTGCATGAAAGATGATGGGA	ACGCAGTGCTCTCCATTTTT
Genome	gHGL168514	ATGTTATCCGCGATCGCTAC	GCTTCAGGCTTTGGCTCTTA
Genome	gHGL168626	AATGGTGCAGGGATATGAGC	CACCAATGGGCACAGTTATG
Genome	gHGL168626	TTGCTGTAGACGCGAATTTG	TCCCCCTTCAACTTCGACTA
Genome	gHGL168702	GGGTTTGGCCTTTCTTTCTC	CAAGGTAGGTGAGGGCAGAG
Genome	gHGL168822	CATCCATGTCTTGATGCACC	TCTCCACCTTGACGCTTTCT
Genome	gHGL168868	AGCCATCTCGCAGAAGTGAT	GAAAAGATTGGGTTTTGCCA
Genome	gHGL168887	CCATTTTCGCGAGGAAATAA	CTGATGATCATTTGAAAGTCCG
Genome	gHGL169106	CCTGGAGTCTCGGGTAATGA	TTTCATTGTTGGGTTTCGTG
Genome	gHGL169178	CGCATGGTCTAATGTTTGGTT	TTGGCCCTATCAAGTTTTGC
Genome	gHGL169178	GAAAACCAGTTAGGGCCACA	AGTAACATCAGAGGCACCCG
Genome	gHGL169244	ATTACTTCCTCGTTGGCCCT	TGGAGGCACGTCTCTCTTTT
Genome	gHGL169257	GAGCCCTGTTGTGGCTTTAT	CGGGCCATATAAAAATATGGG
Genome	gHGL169265	CCCACGGTGGAGAACTTTTA	GAGGGAGTCCGTACATGGAA
Genome	gHGL169265	TCAATCCCTTCTCTTCTTCCC	TCCCACCATTTTCTTGTCTTTT
Genome	gHGL169572	AATGATCATTGTGGTCGCAA	TCTCTAGGCCTTGCAGGGTA
Genome	gHGL169682	GCAGATTGTTGACCTTGCAA	TCTCCGCTTCTTTCTGATGC
Genome	gHGL169684	TTGGGATGGCATGAACATAA	ACGCTTGATGGCTGCTAACT
Genome	gHGL169748	TGGTGTACTTCTTTGCTTTCG	TGAAGCCTAGATTTGGTAGCAA
Genome	gHGL169945	AACTTGGTTGACTTGGGACG	TGTTTTGGTGGAAGGACTCC
Genome	gHGL169945	TAATAGCAAGAGTCACATGACGG	CCAGTTTTACGTGTTCAAGGC
Genome	gHGL170047	CTGCAAATGCCTTGAGTGAA	TTGCAGCATCTGTTGGTAGC
Genome	gHGL170047	CTTGAGTGTTTCCAGCGTGA	GCTACCTCCTCCTGTCCTCC
Genome	gHGL170055	AGCAACCAAAGAGATGTCTTCA	CCGCTTTGTCGCTTAGAGTT
Genome	gHGL170055	CGTTCATGTCCTCTCCACAA	ACCAAGGCCCTAGTCAAGGT
Genome	gHGL170149	ACCATACCGATCCTTGTCCA	GAGAACATCGTGTTTCAGGTGA
Genome	gHGL170207	ACCTGACACAACCAAAAGCC	GCTGGAGAACAGTCCTGGAG
Genome	gHGL170234	AGAGAATGGGTCCACTGGTG	GCACCACGTTGCAAAGATAA
Genome	gHGL170242	GATTGATCTTCCTGGCTCCA	TGACGTTCTTGTAGTGCCCA
Genome	gHGL170243	TAGGGTCAACAAAGTTCGGG	AATCCTGCTTGCCATATTGC
Genome	gHGL170348	TCGTACGCAATCTATGTGCC	CTGACTGCCATCAACCCTTT
Genome	gHGL170493	GGATACAGGTCAGCACGGTT	GCAGGCATATCCAATTTGCT
Genome	gHGL170627	GGACGTTGATTTATACGTCTCTCA	TTCATCGTTTTGGCATTCAA
Genome	gHGL170627	GTCATGGAGTTGGCCAATCT	TTCATCGTTTTGGCATTCAA
Genome	gHGL170661	CAAATGGGTCTCCGAAACTC	TGCTGGTGACTTGCTTCTGT
Genome	gHGL170663	CGGGTTCTCTTCTATTCCCC	ATAACTGGAATGGCGTCGAC
Genome	gHGL170876	TCCTTTTAGGCAGCTTTCCA	TGAGGACCTTCAGCGTTCTT
Genome	gHGL170915	CACCAACACACCCTTCTCCT	TCTTTCAACTTTGCTTGGGG
Genome	gHGL170952	TCATTTTCAGGCTCCAATCC	AATCCAACACCAGCTGTTCC
Genome	gHGL170952	TTTCCCTTTTCACTTTTTCAACA	AATCCAACACCAGCTGTTCC
Genome	gHGL171230	CGTTTGTGAGTCTACGTTCGA	GCTTTCATTGGTTAGGTTACGG
Genome	gHGL171230	TTGAGTTCGAACGTGTAAATTCTT	GCTGCTGAATCGTCTCTGTG
Genome	gHGL171265	TCACACGACGAACGCATTAT	GCTTTGCTGATCTCAGAGCC
Genome	gHGL171457	CCTCTCAGATTCCAGCAAGC	GCGATATTCGTCGGAGAAGA
Genome	gHGL171510	TGTTTAACTTTGGCGTCCAA	GCTTCTCCCTCTCCCATGTT
Genome	gHGL171511	GAAAAATCCACATCCCTGAATC	TTCTCATGTCGCCATCTGTC
Genome	gHGL171692	TAGGCACTGGAAGAGGAACG	CAGCTCTCTCTGTCGAAGCA
Genome	gHGL171692	TTGTTGATCCCAAGATCGGT	GCTTGACCGGTATTTTCTGC
Genome	gHGL171999	TGAACAACAAGCTTGGCAAG	GCATTGGGAAGGTGCTAAGT
Genome	gHGL172276	GATCTTCGGTTTGGCTTTTT	CCGACGGGTTTTGTACTTTC
Genome	gHGL172276	GGTATGCGTGCAAACTCCTT	AATCCGTCGTTTCTTAACCG
Genome	gHGL172395	GAGGCTCCACTTGTCAGGTC	TCACATGCCTCTGTAGTGCC
Genome	gHGL172404	CCTTCTACGGCTCTCTGGTG	TGCATGGTTTGGAGTGGTAA
Genome	gHGL172410	GGCTAGGTGCTATAGCGGTG	TCCACAGCTCCTTTTGCTTT
Genome	gHGL172683	CCGGCATTTCATTGAAGTTT	AGGCTCGTTCTTTGCTTCCT
Genome	gHGL172884	GCGGAAGAGTAGTCCACGAG	AGCTTAATGTCTCTGGCGGA
Genome	gHGL172913	TGGTGACATTCATCAAATCAA	TGGACTCTTCTCTCGACGGT
Genome	gHGL173107	GCAGTTTCAGCTTGATTTGGA	TGCATATCCAACGTTGCATT
Genome	gHGL173188	TGCAACAATTAGGGCAACAA	TCGAATCACAAACATGGTGAA
Genome	gHGL173229	AACCGCATCAAACTCAGGTC	ATGTGGCAGAGAATGGGAAG
Genome	gHGL173265	CTTATTTTCCGGCTCATCGA	GACAGAACCTTTGCAAACCTG
Genome	gHGL173506	AGAAACTGGTGAAATTGATTTCA	AGGTGCTTGAGTCACTGGCT
Genome	gHGL173506	TCCGTTGGTGTCTGTTGTGT	GTGCGGCTATGTTTGAGCTT
Genome	gHGL173909	TCTGCGTAATCGAGTACCCC	TTGTTTTGAGCCAAAAGAAGC
Genome	gHGL174030	GAGTTTGCAGCGATGATGAA	TACATGGCTCGCTGTTCAAG
Genome	gHGL174030	GGCGAGACCTGAGTAAGCAG	CCATCAAACAGACCGAGTCA
Genome	gHGL174048	GATCCATCCCATGCAAGTCT	TCGCCTCTTGTCTTTCAACA
Genome	gHGL174051	AGGTTCCGCAACTCTGAAGA	GTCGAGTTCACAGTGCCAAA
Genome	gHGL174119	TTATCCCGTTTCGATTGAGC	ATGTTGCCAACCATGAATGA
Genome	gHGL174250	TGGTACCGGTAGATCCAACA	CCCCTCTCTTCGTAGCTCTG
Genome	gHGL174316	ACATCTCGCTAAGAGCCCAA	CGATCGCGACAACCTATACA
Genome	gHGL174316	TCTCCAAAAATGTTATCAATGTCC	CGATCGCGACAACCTATACA
Genome	gHGL174378	TCCTGAGCATTGGTTCCTTC	TTTGGATGGGTTGAGTAGCC
Genome	gHGL174427	GTGCTCTCTTTGCTTCCACC	TCAAGTCGATGGATCCATCA
Genome	gHGL174661	CAAAAGGGCAATTTCGTCAT	CATGGATCCGATACGAGGAT
Genome	gHGL174661	CCCTCAGAAGAGTGACGAGG	ACGTGATCGTCTCCGTTCTC
Genome	gHGL174663	AATCGAGGAGAACGAACACG	TGTTCAGAGCTCTGTCTTTTTCC
Genome	gHGL174750	CGAATATGTCCGTCTGCTCA	TTGCCCCTAATTCGTTTGAC
Genome	gHGL174800	AAACAAGGCACTCGTAGACAAA	GTATTTCCATTGGGGATTGG
Genome	gHGL174826	TGACCCTGAAGTGAGGATCC	GCATTTCCTTTGTTCTGTCCA
Genome	gHGL174998	CCGTATACGTTGACGACTGC	CTCTTCCGCTTTGGTCTTTG
Genome	gHGL175054	AAAAGTCACAAAACCGCCAC	ATTTTTGATTCGATCCGGTG
Genome	gHGL175054	AAAGGAAGATAATTATCTGTTGGTGG	TCGACCTATCGATTTTTCCG
Genome	gHGL175164	TCTCGAAGTGGAAAGCAAAGA	AAACCCCCAAAAACGTGAAT
Genome	gHGL175251	TCGTTTGGGAACTTTGTGAA	CCAAACAATTGGCTGCTTCT
Genome	gHGL175312	GAGTAGCTTCGACATTCGCC	TCCCAGCTGGTCTTGCTAAC
Genome	gHGL175323	GAAGCCTCTTCCAGATGCTG	TGTCACCTATGCAGCCGTAG
Genome	gHGL175384	TGTTCACCCCTCACTCTTCA	TTCGGACAATGGCAGTGATA
Genome	gHGL175508	ACAAAGAAAAATGCGGATCG	TTATGGAGTTTCCGGCAGAG
Genome	gHGL175611	TTACGCTTTCCCTTTTGCTG	GTATCCGCCTTTATTGGTCG
Genome	gHGL175689	TATGCACACACATGTCTGGC	AATTAAGTTTGGGCCTGGCT
Genome	gHGL175765	GAAAGAACCTTCTGCTTGCG	TTCGGCCGGTTATTAAACAC
Genome	gHGL175794	TGCATTCCAAACGGTCATAA	CCCTCATTAATTTGGTCCGA
Genome	gHGL175964	TGAGCCTCCACGTTTTCTTT	TCCGTTTTATGTGTGCGTGT
Genome	gHGL175999	TTCTCCATGTCAGGGAGGTC	CCTGGATCTGAACATGTTACCA
Genome	gHGL176136	AAGCTGAGGCCAACAATTTTT	GGTAGGGTTGGGTTGGTTCT
Genome	gHGL176136	TGCAGAAGCCCTTCGTATTT	ATGCAGCTTCTTTGTTGCCT
Genome	gHGL176415	TCGTTTGAAGTGTAATCCGAAA	CTTTCCTTTCTGGCGAGATG
Genome	gHGL176443	GGCTTGGTTTCGATTCAAAA	TTGGTCCAAGTGACTCGTTG
Genome	gHGL176534	GGGAGATGATTCCCCTCTTT	TTCTCGAGAACCAAGTGATCAA
Genome	gHGL176689	AGAGGAACAATCACGTTGCC	GCATTGCTGCAGCCATAGTA
Genome	gHGL176689	CTCTGGTCTCTGCCATCTCC	GCATTGCTGCAGCCATAGTA
Genome	gHGL176871	GCTTAAACTTCGCAGGACGT	AGCCCTGGTTCTGTACTGGA
Genome	gHGL176978	AGAAATTGAAGCCGATGGTG	CAACGGTCTGATAGGATCCAA
Genome	gHGL177052	TAACGGCGTCACAAGTGAAA	TCCATCTCGATTCGAAAAGC
Genome	gHGL177168	ACGAGTAAGCGGCTTCGATA	TATTACTAATGCCCCGGCTG
Genome	gHGL177168	CACTCGATGCCCTAAGAAGC	AACCCGCTATGGACACTTTG
Genome	gHGL177252	TTTGTCGTTGCTCATCTTCG	CCGCGTAGGTGGGTCTTATA
Genome	gHGL177311	ATTATCACGGCGTTCGAATC	AGCTCCAAACACGATTGGTC
Genome	gHGL177400	TTTTCGCTACTTGTACTCCAGC	ATGAGATGTTGGGTTGGACC
Genome	gHGL177587	ACCAATAAATCTGAAAAAGCTGA	CACATAGCTCTCAGGCCCTC
Genome	gHGL177587	GAGGGCCTGAGAGCTATGTG	TGCATGCACATATGAATCCA
Genome	gHGL177599	CAGTTGCTTGTGCTCTAGCG	TGCTACAGCTCATAATGCCG
Genome	gHGL177599	GCTCGATTCACTTGGTCCAT	TGCTACAGCTCATAATGCCG
Genome	gHGL177764	TCGGACCGACATGAATACAA	CCTGACCTCGAAGGAGAAGA
Genome	gHGL177765	TAATTAAGCCGCACTCCTCC	GCTTCGAGAAGTTGGTGGAG
Genome	gHGL177772	CTAGTGTTTCGCTGACACCG	CCAAAAACTCTCATGCATGC
Genome	gHGL177936	TGCCATTTCGATAAAGTTGC	GAATCGAAATGGAAAACACCA
Genome	gHGL178044	TAAAGTCTCGGTTTGCAGCA	TGCATCGAAGTCGTTAGTCG
Genome	gHGL178202	TTGTGATTTTCTTCGGGAGG	TGCATGGACATGGAGATGTT
Genome	gHGL178216	TTTGGCTTGTACTGCACTGC	CTTGTTTTGGACGGACGTTT
Genome	gHGL178293	AATCTTCCACTGGCGTCATC	CACAAAGCAATTGCAGGAGA
Genome	gHGL178441	AATGGGTGGGAGAAACCTTC	TGGGAGAGTTTGGGATTGTC
Genome	gHGL178459	AAAATGTTCAAGGCCAGCTG	CACATTGTGGATCCATAACATG
Genome	gHGL178474	AAGAAGAAACTTGCCTCGCA	CTAAACGGCTCCATGCTAGG
Genome	gHGL178485	GCAAACTGACTAGCACAAGCA	GAGTGGGATTTGGTGCAACT
Genome	gHGL178542	AAAGCATCCCCATTTTTGTG	GCCATTTGGTTGCATACCTT
Genome	gHGL178546	CCTGAGGACTGATCGGAAAA	TGGGCATGAGACTGAAAGTG
Genome	gHGL178563	AGCTTATTCCTGCTCCACCA	GTACGCGGCTCCTTGTTCTA
Genome	gHGL178615	TGTGAAGAGATTTTCGTGGG	AGCTTTCACACTTGAGGACTCA
Genome	gHGL178644	AGCAGCCATCCTTGAAGAAA	CTCATGGCGGGTTCATAAAT
Genome	gHGL178856	TCCATGTCAGATTGGGAATG	GTGCACATGACAAGGTAGCG
Genome	gHGL178867	ACAAGATCCACAGGGACCTG	CGGGTGCTTCTCCAGGTATA
Genome	gHGL178889	GACATCCACGTTTTGAGCCT	CAAACCATAGGATTGGCTGG
Genome	gHGL179050	GAGGCTTGGATTCCATGAGA	CCTCATGCTTGTGTCACACC
Genome	gHGL179061	CCATTGCACGAGAAAACTCA	GATGATCTGATGGGTCAATGG
Genome	gHGL179086	GGCTACTACTGTGCGCATCA	CCAAACAGGGTAGGTGCAAT
Genome	gHGL179086	TTTTCTGTCAATGCTTAGCCA	TCACTCCAGTTTCGGCTCTT
Genome	gHGL179309	TTGCTCGTTTTTGCTTCCTT	GCATGGATGTGAACCACAAG
Genome	gHGL179344	CGGTCCGACCAAGTCATAGT	GGGTTTGACAAGAAGACCGA
Genome	gHGL179344	GGCTCCATTTCGTTGTTGTT	GGTATGTGGATGGAGGAGGA
Genome	gHGL179390	TTCCCGAGAACAAGAAAGGA	CAGCAGAAAGGACCAAAGACA
Genome	gHGL179526	TGGAGGGTCAGATGGAAAAG	GCCAAACTAGGAGGGGATTC
Genome	gHGL179636	CAGGCCTGAGAAAGAACCAA	TTTGATTCCTTGGCGTTTTC
Genome	gHGL179681	AAAAAGCTTTGCGGAAACAA	GCTCCCCAAACAATTAACCA
Genome	gHGL179681	AAAAAGCTTTGCGGAAACAA	GGATGCCATCTTCAGGAAGA
Genome	gHGL179700	CAGTGTTGGATGGGGTAGCT	AAATACCAAATTCCCGAGGC
Genome	gHGL179738	TCAAAATGGGTTCTTCGTCC	GATCCCGTCGGATATTTCCT
Genome	gHGL179766	TCAATCTCTGCTGCTCTCGA	TCAGCATCTTGCATCTGTCC
Genome	gHGL180024	ACTTATCCGGGTTGGGTTCT	TGATTTAGGCAAAGCTTGGG
Genome	gHGL180215	CTATTTGCTGTCGTCGCAAA	GATCCAACTCCCATATCGGA
Genome	gHGL180316	TAGGTTTGAAGGCGTAACCG	CACGCGTTCATGTTACTGGT
Genome	gHGL180316	TAGGTTTGAAGGCGTAACCG	CATGCATGGATCAATGGAAG
Genome	gHGL180406	TTACAACACAGAGCCATGCC	CACCGTGCTCCGTTCTAAAT
Genome	gHGL180512	TCTTGGGAAAGCTTGCTGAT	TTGAAACCCAAAATTCCCTG
Genome	gHGL180515	GGAAAATTTCCTCGTTTGCA	GTGTCAAGAAAGTGCAGCCA
Genome	gHGL180552	CCTAAGGATTCGGACAAGCA	AAAAGAAATGTCATGTTTTGAAATTG
Genome	gHGL180674	CCAAAGACATGTCCTTCCGT	GGTTTTGTTTTGGCCTTTCA
Genome	gHGL180828	CGTCATCTCCAGATGTGTCG	GAACAAGGCTCTCCCCCTAC
Genome	gHGL181142	GTCGTCTTCCTTGTGCCATT	ATCGTGCTGATAGTGTGGCT
Genome	gHGL181258	CGAGTGTCTTCTTAAGCCGG	CTAACTGGACCGACCCAAAA
Genome	gHGL181369	TTTTAGGCAATGTCGCTTCA	TCTCCAAAATCTGGGACCAG
Genome	gHGL181597	AATGGCAGAAAAGCAGAGGA	GGTCGTTCTTTTGATCACCTG
Genome	gHGL181636	GGCATCAATTCCTTTCATGG	TGGCTTGCAAGATCAGTCTG
Genome	gHGL181778	TTCTTCCCACGCAATACACA	TGTTTTTCCTGCTCAATCTCG
Genome	gHGL181842	TGCTGGGTTGTGATCGATAA	GGTTTGGATCAACATGGGTT
Genome	gHGL181858	TTGATTCAAACGGGTAAGCC	TGTCCTCTCCTTCTCGGAAA
Genome	gHGL181929	CCTGAGAAAATGTTTTGGGG	TTGGTAGTTTGGATGTGGCA
Genome	gHGL181947	TCAATCACTTCACAGCAGGA	TTGGTCCTTTTGATCCCATC
Genome	gHGL181956	GTGGAGCTGGGAAGACAGAG	TGTTTTTCACAGTTTTGGCG
Genome	gHGL182031	GACCGACCAGTTTTTCGTGT	TATTAGGCCCATTACGTGCC
Genome	gHGL182110	CAAATTCCAATGGCTACCGT	GGTCTGAGACCGCAATATGT
Genome	gHGL182221	TGCCTTTCTGTTAAGCACAAAA	CTGCAATATCTTTCTCCGGC
Genome	gHGL182433	GAAACTTGGCGTTGGACATT	CCTTGAGCCGACAAAAGAAC
Genome	gHGL182484	TGCATTTTATCATCCTCGCA	ATCAAGCTTGGTTGCCACTC
Genome	gHGL182518	AATTGGTTGTCGCTTGAACC	CAAATGATTTGTCGGGCTTT
Genome	gHGL182668	GCGATAAGAGTTGGACATCGA	TCGAGAGATTCAGAAACCCC
Genome	gHGL182812	GAGGATCAGAACCATCGGAA	TCTCTCGGCAAACCCTAGAA
Genome	gHGL182862	ACCAACAACACACACCAACA	GGTCTTTTGGTTGATGCCAT
Genome	gHGL182862	CTCCCAAGAAACAGCACACA	CGAACAAGTAAATCAGCCAGG
Genome	gHGL182898	CATGCTCTTTGCTTTAGCCC	CAGAGCAAATGGACGAAGCT
Genome	gHGL182898	TTTGGTGATGTTTCCATTTGA	CAGTTCAGGCTGGTGCAGTA
Genome	gHGL182910	TCCCCTGAAGGTGTGACTTC	CAGTTAGCCCCCATGAAAAA
Genome	gHGL182910	TTTTTCATGGGGGCTAACTG	CCACTCCTCAAGAGAGCACC
Genome	gHGL182948	AGGAAGGAAGTCGCATTCAA	AACAACGAAATCCAAGCTGG
Genome	gHGL183371	GCACGCGTTTGAGATGTTAA	GCCATCTTGTGTGGACAGAA
Genome	gHGL183425	GCTCCAAGGCTTTTGATTGA	GGCTTGTGGTAAGTGTGCCT
Genome	gHGL183451	TTCTCCACATCCCAAAGAGG	CTTCGTCCCTTTCATCTTCG
Genome	gHGL183574	GCGCCTCAGATCTGTACCTC	TCTCGTACCACGACTTGCAC
Genome	gHGL183662	GGAATTTGTTCTGGTCCATCA	TTCAGAACATGGGCATTGAA
Genome	gHGL183892	GTTCTGAGCCTCAGCTTGCT	GACATCGGCAACTAACGGTT
Genome	gHGL183911	CTTGCTAAGGTGCGAAAACC	TGGTGAATTGGTCTCAGCTG
Genome	gHGL183920	CGCCATTGGTGTAAGCTTCT	TTCGTTTATGTCTGTGGCCA
Genome	gHGL183992	CACAATACTCGCTGCCTGAA	GGCCCAATCTGAAATTTTGA
Genome	gHGL183992	TGCACAGAGCTGGATTTGAG	ACCTCGTGACCTCCACAAAC
Genome	gHGL184235	GGTTGGCAAAGAAAACGTGT	TCGATGGATGTCTCCTATATCG
Genome	gHGL184487	ACTCTGCAGGTGCCAAAAGT	CATGACTCCTTAGGTGTCCCA
Genome	gHGL184545	AGGATGACCATGTCCCATGT	CTTAATGCTGCCAGAGGAGG
Genome	gHGL184605	CCCTGAAGCAAACTTAAGCG	GATGGATGCATCTGGTGTTG
Genome	gHGL184611	CGAACAACTGACTGAGCCAA	CTTCGTCTTTGCCTGGAGAC
Genome	gHGL184700	GACGCTGATGAACAGTTCGA	CAAACGTCACCCTTCTTCTTTT
Genome	gHGL185289	GGAGGAACAAAGCAATTTGC	ATGCACCATCTTATCCCAGC
Genome	gHGL185476	CCAAATCAAGAAACCTCCCA	CCATCGATGCTAAGGATCGT
Genome	gHGL185502	GTGACCAACGACCAAACAAA	CGATCTTTCCATAGGTTGAAGC
Genome	gHGL185676	CTACCGCCATGTCAAATCCT	CCTGGCAGTACTTTTTCCCA
Genome	gHGL185742	ATTGTGAGGAGCAGGGAATG	GCACAGAGCCATGCATTCTA
Genome	gHGL185935	CCCAAGGTTTTGTCTCGAAA	CTGGGTTCCAAGAGGATCTG
Genome	gHGL185963	AATCAAAATGTGATGCGTCA	ACCGACCCACAAGTTTGTTC
Genome	gHGL185986	CACGTGATACAGGAACACCG	AATGGTTTGCGCACACATAA
Genome	gHGL185998	TTTGAAATTGAAGCATGGCA	TGCTGTCATGTTCAACCGTT
Genome	gHGL186056	ACGATTCCGGTTGTACCTGT	CTTCCTGGCAAGACCTCAAG
Genome	gHGL186099	CAACCCGATGGGAAAACTAA	TGTGTGTTTGATGCAGTGGA
Genome	gHGL186220	TGATCTTCCTATGCTTGGTGAA	CAGCAGAGGAACCTGTTTCTTT
Genome	gHGL186471	GATATTTCTTATGCCCGCGA	GTTTTCCCTCGGGGTTAGAG
Genome	gHGL186525	ACTCTGGAGACGAGCCAAAA	TTGATTTTGACACGGATCCA
Genome	gHGL186560	AGGCTTGAGTCCCATTTCCT	AGTCTTGCTTTGTGTGCCCT
Genome	gHGL186577	CACTGGTTGGTGCAAGTTGT	TGACTCGCACAAAACGTAGC
Genome	gHGL186577	TCGACGTGAACCACAACATT	CATGTCACACACTTCCCCAC
Genome	gHGL186594	AAGGGGCAAGGTCGAAATAT	AAGTTACACAATTGAGGTCAGCA
Genome	gHGL186695	ACTGTGCTCGTGGGGTTAAC	TCCCCCACTGAGTAAGTTGG
Genome	gHGL186725	GGATCACGCAGGGAGTAAAA	TGACTGGGACAAAGGGAAAG
Genome	gHGL186746	TTCATGCGCATCAGCTTAAC	GGTCCCCTTCCATTTGATTT
Genome	gHGL186842	GGAAGAAGAAGTCATTAGCCAAA	GGTTTATGTTTCTAGGTCACGGA
Genome	gHGL186961	TTTACGTGAGGAACCGATTCTT	CCATTTTGCTTTGTGCCTTT
Genome	gHGL186995	GGGATAATTCACCGAGCTAGG	TGGGCACTTAGAAACCATCA
Genome	gHGL187134	CATTGCGGGAGTGGTTATCT	CAACTGTTTTACCGCCACCT
Genome	gHGL187144	GGGAGCAATGGACTCTACCA	GAAAAGAGGCCTGTCATGCT
Genome	gHGL187353	CCACCACAAATCACCAATCA	TCTCTTCTTCTGCTCGCCTC
Genome	gHGL187406	CCACCAGGCTCTGTAATGGT	CCAAACTTGGCTTGAACCAT
Genome	gHGL187702	ACCGGTAGTGGGTTCATCAG	CTTTCTTTCGCAGCTGAGCT
Genome	gHGL187712	TGGAAGATAAAAATGTTCAAACAG	CAGTAGGTCCCGCCAAAATA
Genome	gHGL187712	TTTTTGCATTACATCACGGG	AGTTTTTGTGGTTGGGATGTT
Genome	gHGL187905	CCACAAGAGCAAACACCAAA	GTCCCTGATTCAATTGCGTT
Genome	gHGL187924	ATGGGATGCGTACACGTGTA	GGTTGCCGTGTTTTCAAGTT
Genome	gHGL187987	CATGTCGGTTTTGAAACACG	CAAACTTCTCAGGCGTCACA
Genome	gHGL188042	CAGCAGGTATAATCGCAGCA	CCTGAGAGTGTTCCTCGGAG
Genome	gHGL188067	GAAGCAACATAAGATTCCCCA	ACCTCTCCTCACTCCCCATC
Genome	gHGL188281	ACGTCCTCCTCAAGCTTCAA	GCCCTGTTGGAGTTGTGAAT
Genome	gHGL188545	TAGGCTTCCTCACGCAACTT	TCTGACTTGCGCATATCGTC
Genome	gHGL188665	TGACAAATTCAACATACACGAGA	TGTCTCGAAAACCTCATCATTTT
Genome	gHGL188810	TTGTGCAAGGTGAAGTCTGG	TCCAAGCTGGGTGAAATTTC
Genome	gHGL189177	CACTAGTCTGGACGATGGCA	CGAACAAAAGTCTCACCAAGG
Genome	gHGL189216	TTGAAAGCACAAAGCACAGC	ATCAAAACCAAACACCGGAG
Genome	gHGL189365	TTTCGATTTCAGCATCACCA	GTTTCCGCTTGTTGTTCGTT
Genome	gHGL189528	CTGGCCAAAGTTTTGCTCTC	GTTCGTGGAAGATGGCAATT
Genome	gHGL189563	TTCTGTCAGGCAAGGAACAA	TTGATGCAAAAGTGAGCAGC
Genome	gHGL189709	TCATTGCCAGACTCTGCAAC	AACCCTGCACACAAGAATCC
Genome	gHGL189777	ATGCAAATTTTGGGGAATCA	TTTTCAGGCTGGATTCTTGG
Genome	gHGL189832	CGGAAGTTAAATCCACCCTG	CACATGTCCGAGGTGTCAAC
Genome	gHGL189833	CTACTTGCTTCGTTGCTCCC	GCGGACTAGGTTCACTTCCA
Genome	gHGL189891	CGACCACCTCTGCAAAATAAA	ATTTTTCCGGGTTCAAATCC
Genome	gHGL189891	GCCAAAGATAACGCATGGTT	GCTGCTACGGCAATGTGTTA
Genome	gHGL189949	ACGCGTATGTACGGTGATTG	AACAAGGATGGACGAGCAAC
Genome	gHGL189949	TACACGTGACGGAAAGTGGA	CAACCACCTCTTTGCCAAGT
Genome	gHGL190068	TTGACTGTACGGAGCAGCAC	ACTCCTCATCATCAGTGCCC
Genome	gHGL190092	AATGCAGAATTGGGTGAAGC	AGCTCTGCCCCAGAAGTACA
Genome	gHGL190205	CCAGTTAACCTCCTCCTCCC	CCTCGAAACCCAAAACTGAA
Genome	gHGL190476	GATCCTACACCGGCCACTAA	CCGCATGCTTATGTGTTTTG
Genome	gHGL190646	GAAGACCAACTTGGGAGACG	TGTTCTCCCCCAGATAGCAC
Genome	gHGL190706	TCCTCGGCAAGAAAGTGAGT	CGTGCTTCAGTGAAAATCGA
Genome	gHGL190728	GCATGTGTTTTCGCTGACAT	GAGACCAGAAGAGACGACCG
Genome	gHGL190752	TTTCCCTTCATATGGTGGGA	AAGGTCGTTGGCTTTTTCAA
Genome	gHGL190770	AACTTGCAATGCACGTTTTG	CTAACAGTTCCATGCTGGCA
Genome	gHGL190794	CCTCTGTTGCATGTTAGGCA	TGAACGTTGAAGTTTGCTCG
Genome	gHGL190837	TGCAGCTATAGACGCCATTG	GACCCCATCGCAAACTAAAA
Genome	gHGL190929	CATGGATGATGCATTGGAAG	AGCATCAAACCATGGGAAAG
Genome	gHGL191119	TGAATGGCATTGTCTTTGGA	AGGGGGAACGATGGTTAAAG
Genome	gHGL191209	CTTTCCCTCCCGTGTGTAAA	AGTGGGTTTGAACCTCATGG
Genome	gHGL191217	TCAAAGGCCGAGATGATTTC	AATCTTGCCTGGCAAAACTG
Genome	gHGL191233	CCAAGCAAACCACAAACCTT	GAATAGATCCGGCCAAACAA
Genome	gHGL191344	CTTGGCCGTCTCCACAGTAT	GGCTGACATTTCCCACACTT
Genome	gHGL191346	CTCGCATATCCCTTGCAAAT	GATTGTACATCCAAGCCCGT
Genome	gHGL191545	ATGCAAACACAACCACATGC	TGTTTTCAAGATTTTCCGGG
Genome	gHGL191713	GGTGAGGAAAATGCACGAAT	GCAATCTTTCGATCACACATT
Genome	gHGL191743	CGTTATGCAGCCAAACAATG	CACCATCAAATTTGCATCGA
Genome	gHGL191762	CCCTCACACCTTACCCCTTT	ATGATTGACCTGGCCCATTA
Genome	gHGL191762	GCATGAAATGTACGTCCCCT	ACCAAACGTGGAATCATCGT
Genome	gHGL191918	TCCACAAAACCGAAACAATG	GTCCTGAACACACACATGCC
Genome	gHGL191989	TGCTGCAAGTACAATCCTGG	TCAGCAACATCATCATCCTCA
Genome	gHGL192141	ATGAATTGAGCCTTGACGGT	GAGCTCTTTAAACCGACGGA
Genome	gHGL192214	GCATACCGTTTTAGATCATCTGC	GCCATCACGTAAGAAAACTTCA
Genome	gHGL192329	ACTTCGGCCATTAGTGTTGC	GGAGTTGCTTGTTCTCACCC
Genome	gHGL192329	GAGGCTTTATGTTTGGTAAGGAA	ACCACAGCCTTTTGCAAGAC
Genome	gHGL192343	GCTGGAGAAAGCTATGCTGG	GGATGCTCGGAGGATACAAA
Genome	gHGL192420	CCAAGGAGTTGGGAAGACAA	CACAAAGAAAGCATCAGCCA
Genome	gHGL192559	AATGGAAACCATAGTGTTTCCC	AAAAAGCAGGATAATTTATGACATACG
Genome	gHGL192559	GTACATCTTGCGCAATGTGG	TGTCGGTTTTGACCATTTGA
Genome	gHGL192618	TCGCTCCGAGAGATTCTCAT	CACACACGTCTTGCCTGAGT
Genome	gHGL192853	AAAAACAACCCGAGTGTCGT	GGCAACTTTTATTACGCCGA
Genome	gHGL192853	GGACCAGATATGGACTGCGT	TGATTGGTGGAGACTGTGGA
Genome	gHGL192855	AACTTGACAACATTTTGTGGGA	GCGATGAGGAAAAAGAAGCA
Genome	gHGL192855	GCAGCTCAAAAATCTCTCGG	GTGAGGTGCTCAGTTCGTCA
Genome	gHGL192884	TGATCATGAGAGATCATGGCA	AAGAAGAGTAGGTGCGACGC
Genome	gHGL193205	TGGAATCTGCAGAATTTTGAAA	TGAATCCGGTACAAACCCTT
Genome	gHGL193317	GCAGAGGATAACAGCCTTGC	TGGTCTCTGAACTAGCTTGCC
Genome	gHGL193446	TACCCGTTATCTAGCTGCGC	TTCTCGTGCAATCTCCTCCT
Genome	gHGL193505	TGGTCCCAGAAAGTTGAAGG	GGGACCCAAATCAAGCTTTA
Genome	gHGL193653	TGGATTTTTGGTTCATTGATTG	TGCATCTTCTTCGCCTTTTT
Genome	gHGL193692	GGCCTTGTCATCCACACTCT	GGAATCGGCTCAACTGTCAT
Genome	gHGL193786	ACGGGTTGGTTTGTGATCAT	TTCGAAGATGATTGCTGGTG
Genome	gHGL193801	TCAACGAGCCATATGAGCTG	GGCCTCATCATCAACCTCAT
Genome	gHGL193953	TCCAAGTAGTCGGAAACAGGA	GCTTAAGTTTGCTTGAGCTCTC
Genome	gHGL194167	TGGTGAAGTGATAGCAGCCA	TCAACCCAACCTTGATCCTC
Genome	gHGL194490	TCATTTGCACGATCGATGTT	TTGTATCTGCCTGCGTGAAA
Genome	gHGL194572	CTCGATTTGATTCCCCAGAA	TGATATTCACGCGGAACAAA
Genome	gHGL194572	TCCGTTTTATGGGTTAAACG	ATCCCTTTGATTGTTGTCGG
Genome	gHGL194847	GCCTCTTCTCCTTCCTCTCC	CCTTAGGCCTAACGACGTTG
Genome	gHGL194904	AAGGCAAACACCCACTCATC	CCTTCCCTGCCTTCTCTTCT
Genome	gHGL195103	CAAACAATGATCAGCTTGCTG	TTTTTCATCCCCACTCATTTTT
Genome	gHGL195163	CATTACTCTTCGCTCCCTCG	GGGCAGCTCTGGTTGTAGAG
Genome	gHGL195163	TCTCTTGATGGAACTTCCGC	GGGCAGCTCTGGTTGTAGAG
Genome	gHGL195231	AGCAAAACATGGCCGAAATA	ACTTTTCAGAAACCAACCAAAA
Genome	gHGL195231	CGTAAGCGTGTGATAAGTGCA	CGTTTTGTACGGTTTCGGTT
Genome	gHGL195288	TCCATGACAAAAATCCAGCA	TGCTCAGGAACATGGTGAAG
Genome	gHGL195334	AGGGAGGCTTGGTTGAGATT	TGAACTGAAAACAATTGCGTTT
Genome	gHGL195645	GAGACCCAATAGGACGGTCA	GCGGTAAATCACACTCTGCA
Genome	gHGL195681	GGCCTCAGGTTGCATTAAAA	CCCAAAGTAAATCAGGCTGG
Genome	gHGL195867	GATCCAAACACAAACGGACC	GGCTGCAGATCTTATGCAAG
Genome	gHGL195902	CAAGCAAGGCATGAAACTGA	GCACACAGCAGAACAAGCTC
Genome	gHGL195902	TTTCTTTTGACAATTTTCCTTCG	CACACACGGCACATTAACAA
Genome	gHGL196058	CTCATGGCAACCATAAGGCT	TACCTCCGACAAGTTTTGGG
Genome	gHGL196059	GGTTTTTCACAAGCTGCCAT	CACGTACGGCGAGTATGAGA
Genome	gHGL196237	GTTCCCATTTGTGTCCGAGT	ACTGAACATCGACTCCCACC
Genome	gHGL196278	GGTGGCCTGCTTGAAGACTA	TTTTTCGTCTTCGACCAGCT
Genome	gHGL196432	TGTTACGTTTGGATCACCGA	AACTGATGAATACGGCTGCC
Genome	gHGL196509	AACACATGCCTCCTGAAACC	AAACCGGATTGCTGCTTCTA
Genome	gHGL196510	ATGCTTTGGTCCCTATTGGA	GTGGAATCCCAGGAGTGAAA
Genome	gHGL196527	TGATGCGTTACTTGCGAAAG	GCATTGCCATCACAGACTTG
Genome	gHGL196604	AGGAAAATTCAGATCGCCTG	CCTGCAATGATGAAACAATGA
Genome	gHGL196671	CCAGTCATTGCCACACAAGA	CTTTGCTTCGACTTCACGTG
Genome	gHGL196703	CGAGAGAAACTTAGGGGTTTGA	TTTAACAACCAAATTCGTTAGTGG
Genome	gHGL196703	CTCTTTCAAGCCGTGGATGT	AGCTCCCTTGTGGACTGAGA
Genome	gHGL196713	GGACAGCTTCAGTTCATGCA	CATGGAGTTTCCTTCGTGGT
Genome	gHGL196788	CTGGGATTCAAAAGCAAAGC	CAGTGCATCGTATGGGTTTG
Genome	gHGL196806	AAAAAGCATGCAATGAACCTT	CAGAAGAAGTGCGAGAAGGG
Genome	gHGL196806	ACCCTCTTTTGTTTTGGCCT	TCATCCTTGCAGGTGTGAGT
Genome	gHGL196807	CTTCTCAGCCTCGTCTTTCG	TCATTAAAAGGCCAAGGTGG
Genome	gHGL196824	GCTCACGTGGATTTTGCTTC	GCTGAACATGCACATGAGGT
Genome	gHGL196987	TGAATCAGCAACAGTGAAGGA	AGCATTGATCGGTTTGGATC
Genome	gHGL197045	GCGCTGTCTCCCTAGTGTTC	GTGCCCTCTGCTCTATCCTG
Genome	gHGL197147	CGGATTTGAGAATCAGCACA	GTTGTAGGTTCCATGGCTGG
Genome	gHGL197402	GCCTTTGAAATCCCTGAAAA	ACCCAACTGTGACCAAAAGC
Genome	gHGL197497	GGAATCCCCACAATGAACAC	CATAGACCCCGTAGCCAAAA
Genome	gHGL197653	TCTTCACCCATCATTTGCCT	CCGGTATGTTTTTGCATCCT
Genome	gHGL197944	CATAGGCTTGTGCATCCTGA	TGAAATGGATGAACTTCCATCTT
Genome	gHGL197946	TGCGAGTAAAAGGCAAAACC	TGCCACTTCCAATTACCACA
Genome	gHGL197946	TTCAGCCACCGTTTCTCTCT	ATCATTTGCCTTCAAAAGCG
Genome	gHGL198046	TCCCCGTGATCCTATTGTGT	TGGTCCAAAATCAAACAGCA
Genome	gHGL198051	CCAGATTCCATCCTCATGCT	ATCGAATGGAGCTTGACACC
Genome	gHGL198052	TAAAGCCATCATCCTCCAGC	TTGTGGGAATATATGTGCGTTC
Genome	gHGL198200	AAAATTCATCCATCTATTCAATGG	GCATTCACATTTTATCACATGGA
Genome	gHGL198200	ATTTTGGATGGTGACCAAGG	CACATGGAAAGAGAACATATTTTCA
Genome	gHGL198319	ACGTCGGTGAAGCTATCCAG	GATCCGGACGAGAGATTCAA
Genome	gHGL198713	ATCTCAACGTTCGCGACTCT	CTTGATATCACTTCCCCGGA
Genome	gHGL198713	CTTGCCCTTGTGTTGAGTGA	CCAGCTACGAAACACATCAAA
Genome	gHGL199027	CCTGTCACCACAACTACCCC	ATTCCAAACGTGAATCCAGC
Genome	gHGL199084	TTCTCGGCTTATTGCATTCC	GCCTTGTGCCTTGTTTCTTC
Genome	gHGL199162	CTAATCGTGTCGGAGTTGCA	GTCAGCGTTGACTGGCACTA
Genome	gHGL199192	TCACATGTTCGTCCCAGAAA	TGCTCTGGAGTATGTTTCCG
Genome	gHGL199196	GATTGAGCTTCAGGATTGCC	TTTGAGGTTCACCCGAGAAC
Genome	gHGL199237	GCATTTAGGGTACGAGCACG	CGTCTGCTTCATCTCTTCCC
Genome	gHGL199320	CATAACATGCGTGAAACTCGA	AGATTAACCAACACTCGGGG
Genome	gHGL199320	GACGTGCTTGCTTTTCGTTT	TCAAATGAAGGTTGCTCGAA
Genome	gHGL199320	GTGCCTACGTACGCACATGT	AGATTAACCAACACTCGGGG
Genome	gHGL199411	CTTTTCACTGCCTTTCGGTC	CTTCACTGGAAAGCCAAAGC
Genome	gHGL199454	CAACAAAGTTGAAATTCGAAATG	CACAATTTCAATCAATGCAAAAA
Genome	gHGL199454	TGGCAAAAGGAGGAGAGAGA	CACAATTTCAATCAATGCAAAAA
Genome	gHGL199454	TTGATGGTTTTAGCCAAAAATACTT	CACCACGTGATTCCAACAAC
Genome	gHGL199512	CCAAGGCCTTGTTTGTTGAT	TTGAACTAGTCAAGGGACCCA
Genome	gHGL199623	ATCTCTCTCTTTCCCTCGCC	GAAACAAGCAGGCATATGCA
Genome	gHGL199623	CCAAAAGATGTCGGAATTTCA	GCTGGTTCGTAGTATCCCCA
Genome	gHGL199810	AGCTAGCTGAGACTGAGCCG	TGGATTGGTGAGGAAAGCAT
Genome	gHGL199855	CGGCTGAACAAACCAAAATT	TAGGAGCATTTGTGGAACCC
Genome	gHGL199885	TCTGGAGAAAAAGAAGGCGA	TCCTTCCTTCTTCCCATCCT
Genome	gHGL199905	TTGCTTTGTGTCCGAAACAG	TGCATGTTGAGGGTTCGATA
Genome	gHGL200028	TATTAAAGGACCGTGGACGC	TGTGCCACCTGCGTACATAT
Genome	gHGL200253	TGCTGCTTGGACATGGATAA	TGTTCTTGCTTTGATTGGGA
Genome	gHGL200265	TTTTCAAAAGATGATCGGCC	TTAGCCGCAGAAATTGAGCT
Genome	gHGL200352	TCACAACGGTTGAGTTTCAAA	AAACTTCCCTTCATACCCGC
Genome	gHGL200352	TGAATCATGAACATTGGTTTCG	ATGGAGGAGGGAGACACATG
Genome	gHGL200393	GGGCAGGTTTTTCATTTTCA	GCCTCATCCAGATTGCTAGC
Genome	gHGL200393	TCTCTTGATCACGAGTCTCAGC	GCCTCATCCAGATTGCTAGC
Genome	gHGL200445	GCCGCCTCTGAAGATTATGA	CCAAAGACTGGTCTCATGCA
Genome	gHGL200486	CACAATCCCATCTCCAAAGG	CAGAGGGATGTGGTTGAGTG
Genome	gHGL200562	CTTGGCAGTTGACGCATAGA	CCCTATAGAAGTCCTGGCCC
Genome	gHGL200562	TCTAGAAGGCTTGGCAGTTGA	TGTAAACCCATCACACTCACTTG
Genome	gHGL200607	CCTAAACCCTCCACCAGTGA	AAGCAAGTGAAAAGGCATCG
Genome	gHGL200649	ACGACGCAATCTAAGCTGGT	TTTTGGGTTTGTCATCAAAAA
Genome	gHGL200649	AGATCTAAAGGAGCTCCGGG	CTTCATCGTTCAAATGGTGG
Genome	gHGL200658	ATTGATAAGCCACGGTGGAG	TTGACGTTACTGGCCAGTCA
Genome	gHGL200866	TAATCTGGGATTTGGCGTTC	CTCGATCCGGACACAAGAAT
Genome	gHGL200978	CGGGGGTTTATATAGCACCTC	TGGGTATGAAACAGAAAGCATTT
Genome	gHGL200978	TTCCACGTTTGAACAAGCAC	GAGTCAAATGACGCGTTTGA
Genome	gHGL201015	GCTGCAACAGTCCCTTCTTC	GTCGTTCCTCTTTGGCTCTG
Genome	gHGL201095	TCCGTGTAAGATGCAAGACCT	GAGAAGGATTCGCACAAAGC
Genome	gHGL201095	TTCAGTTACCGGGAGCATTC	GAGAAGGATTCGCACAAAGC
Genome	gHGL201131	GCTGATGACTGCCAAACATTT	TTTGGAGTTGGGTTGGAGAT
Genome	gHGL201131	TAGGTTCCCCTATGCAGTCG	CCTGCTGTGATTGCTGTGAT
Genome	gHGL201162	TTCTTCAGCACTGTGCCAAG	TTTGTTGGCTGATGATTCCA
Genome	gHGL201229	CTCTCTTGTCGCATCAACCA	CCACATTGAGACTGTCGGAA
Genome	gHGL201229	TCTGAGTTGATTTGGCTGTGA	TCCCGGTTGAATTTTGATGT
Genome	gHGL201380	TCGAAGATGATTCTTTTTAAAGCA	TGGTACGTAGACATGCAGTGG
Genome	gHGL201381	TGGAGTCTGTGCTGAATTGC	GGTTTTGCTGAAGAGGTTGC
Genome	gHGL201418	ACCAAAATGTTCCAAAACGC	TTATCATGTTAACCGCGCAA
Genome	gHGL201418	ATTGGAAATGCAAAGGGAAT	TTTGCCCATATTTCAGTGCT
Genome	gHGL201841	CCAAAGAGCTGAAGAGGTCG	CCGTGAAAGATGTCAAACCA
Genome	gHGL201841	TGCTCGCATATAGAACACCAA	CCGTGAAAGATGTCAAACCA
Genome	gHGL201904	CTCTGGAAATTTCTCGTCGC	TCGTCGAACACCTTACATGC
Genome	gHGL201930	ATCGATCAAAGGCATCAACC	CGACGTCGTAACCAAGTTCA
Genome	gHGL201930	TTTGAGGAAAAGGAAAATGGA	TGCCACACAGTTCTTTTTGTTC
Genome	gHGL201959	ACGTGTAACGAAAACCGCTC	CTTTTCCAAGCTTTGTTGCC
Genome	gHGL201993	CAACGAATGAAGAAGAGGCA	GCAACAAGCTGTGCATGAAT
Genome	gHGL201993	CTTCTTCTCCAACGCCTTTG	GCAACAAGCTGTGCATGAAT
Genome	gHGL202042	GTTATGAAGGTGGGCAGTGG	ACCATGTGGGTGGTTTTGTT
Genome	gHGL202068	GAGATAAACACTGAGCCGCC	CCAAACCGGTTCTGTTATGC
Genome	gHGL202288	TCCCATGAGGCATGTGTAGA	AACGCGGCAAGTTAAAAAGA
Genome	gHGL202370	AATCAGCACCAAGAGCGAAC	CATTGAGATCTGAGCCGACA
Genome	gHGL202499	TTATGCTTAAACGTGCGCAG	TGTGCATTTTCTCAACTCCAA
Genome	gHGL202541	TGATGCTTGTTCTTGGAACG	TAGGCACCCTTCAGTCATCC
Genome	gHGL202617	ACAGCTTTCTGGCAGGAAAA	CAGCCTCACAATTTCAAGCA
Genome	gHGL202617	TCTTTTAGCCACGTGCACTG	CAGCCTCACAATTTCAAGCA
Genome	gHGL202705	CCATTTCACCCTAGCGAAAA	GAAAACAAGAATGCCACGGT
Genome	gHGL202944	CAATGCTCTCCTTCGTCTCC	CGTGTTTCTTTTCCATTGCA
Genome	gHGL202963	AATTAACCATCGGCTGCAAC	TGTTTTCTCCTGGATAGATAATGATG
Genome	gHGL203025	CTTCACACCGTTTTCCCAGT	GGAACATTCGTGATGCAGTG
Genome	gHGL203141	TGGTCTGAAAAGAACCGACC	TGCACAAGACTGGGACAAAG
Genome	gHGL203225	TTTCATTTTGTGCTTGCCAC	GTCATTGAAGGCGAGGGATA
Genome	gHGL203244	CAGCTGAGGCAGGAGAGAAG	CACCATAGCTGAAACCTTCCA
Genome	gHGL203579	TCACTCGTTTTCGTCACTGG	ATCCCACAAAGAAGCCAATG
Genome	gHGL203595	GAGCCATCAAACTCAAAGGC	CTTCCTTCTTGATTCGCCAG
Genome	gHGL203609	GCTGGATCCTGCATTTCTTC	CCAACACTCTTCTCCTTCGC
Genome	gHGL203751	TCGGATTCAGCTCGAATTTT	CCAGCCTCAGAACGAAGAGA
Genome	gHGL203759	TCTCTTCCTCGCTCAGAACC	TCACTCAGCTAAAGGGATTGG
Genome	gHGL204007	TCAAGCTCCCTCTTTGCCTA	AAAAGCTTTGACAGAGGCCA
Genome	gHGL204082	TGATTGCCGATACAGAACTTCA	TACTATGCATCCCACACCGA
Genome	gHGL204092	GCTCTTCCCAGTTCACGTTC	GAATGGGATTCCAAGGGTTT
Genome	gHGL204092	TGAACAGTGCAAAAGACCGT	AAACTAGCCCTTGACCCGTT
Genome	gHGL204259	CGGATTCCATCACTCTCCAT	ATTTTCAACCCACGCATGAT
Genome	gHGL204360	CGAGACAGTGAATCCCCATT	TCTTCAACGGAGTGGCTTTT
Genome	gHGL204456	CCATCCTGCATTTGACAAAG	GTACACGTTTTGGCGCATTA
Genome	gHGL204632	TTGAACCGAATGCACACAAT	CATTCTCCATGTCCCCAATC
Genome	gHGL204747	TCGTACCGAACCAAACCATT	CCCAAGCCCAGTTGATAGAA
Genome	gHGL204748	TAATAATTGCCTCGCCGAAG	TGGGCTTGTGAACACTTTCA
Genome	gHGL204866	GATCCGTCTCTCTCAGCCAG	ATCCAGGCTATACGTTTGCG
Genome	gHGL204878	AATTTGCAAAGCATTTTGGC	TTTTCCCCAGACTCCTTGAA
Genome	gHGL204878	TTGAAGCAAGCCGTCTTACA	CAACAACAAAGTGCCATTGC
Genome	gHGL204917	CTCTTCGCAACTTGAAAGGC	TGCTGCAGGAGAAGGAAAAT
Genome	gHGL204936	AAACCCAAACGAACTTGACG	AACGATCGGTAGCAAATTGC
Genome	gHGL204936	ATCATCACCTCCGATTGAGC	CATACACGGCATTGATCTGC
Genome	gHGL205313	CGGGATGATAAGAACCGTTG	TGCATGCATACGTTTGGTTT
Genome	gHGL205431	CGCCAGTTGAGAATGGAAAT	CGCTCCTCTTCCAGTGAAAG
Genome	gHGL205540	AGCGTTTCAAATGGAGATGG	TTGACAATACCTTCCCCAGC
Genome	gHGL205701	CCTTGGAACTGAAGCTTGGA	CCCACCTCCCTGTACTCAAA
Genome	gHGL205794	AGCAGCGTGGTCTCTGTTTT	GAGAAAAGGAAGGAGCGGAT
Genome	gHGL205803	ATTGAAACTTCTGGTGCGCT	TTTTGCGCATTATATGGCAA
Genome	gHGL205805	TCGCTTCTGGAACCCATATT	CATTTCGATTGAGGCATGTG
Genome	gHGL205807	TTCTCCCAACTTAACCTGCG	TCTGTGCATGTGGCCATTAT
Genome	gHGL205842	TGTTTCAGCCTCCAAAGCTT	CTCTCTAGCGATTTGGCCAC
Genome	gHGL205861	GGTTTTGTGAATGCATGCAG	TACCATTTATAGCCGCCAGC
Genome	gHGL205861	TGGGCATCACAGTCTCTCAG	TTGCATTTTTAGCTGCATGC
Genome	gHGL205915	CATCTGCCTTTGAGCTCCAT	TGATCTTCTGCTTTTGTCCG
Genome	gHGL205948	ACCGAGAGCAGCAGTTCAAT	CGGAGATGAGGAAGCTTTTG
Genome	gHGL205973	AGGACTGGGTTACACGAACG	TGCTCCTCCTGCTAGAGCTC
Genome	gHGL206063	GGCAACTCGTACTTGGAACC	ATGGGATGCGTTAAGAGCTG
Genome	gHGL206118	CAACAGGGACAGGTGAAGGT	CGAGCACATTGTCAATACCG
Genome	gHGL206154	GAATAGTCGTCAAGCTCCGC	TTGTTTCCACTTTCGACCAA
Genome	gHGL206201	CATTCACTGATTCACGTCGG	CTCGTAGAAGGAATGGCTCG
Genome	gHGL206241	TCAACCAATCCAGTCACTGC	CGAGGACGAGGATGTTGTTC
Genome	gHGL206274	TGTTGTTGCAGGGTTTGAAA	CGCTGCAAGTTATCGTTCAA
Genome	gHGL206398	AACGGTCACCACAAGCCTAC	CGTTCTCTTCCTGAAGGTGC
Genome	gHGL206407	TGTGACATGTGACGTGAACG	TGTGATGCGTTTGGATCAAT
Genome	gHGL206664	AAGAGGCTTGACCTTTGCAA	TTACCTTCATCGACGGCTCT
Genome	gHGL206668	TAAACCCAATGCCCCTATGA	GTCGTGCAGTCGGGTAACTT
Genome	gHGL206962	ACCACCAACACTGGAGAAGG	CCCTTTCTTCTTGCCCTCTT
Genome	gHGL206967	TTCGTTGGTTTTCATTGCAA	TGCATTGGAAGCAAAATACG
Genome	gHGL207019	GAAGCAACCAAAGAAGGACG	TGAAGACAATGGCCCCTAAC
Genome	gHGL207063	TCAGAGGTGAGAATGGCTGA	ACGGTTAGATCAGCTGGCAC
Genome	gHGL207063	TTTGATTGCGCCTCTTTTCT	TCGACGAGTGGTATCGATCA
Genome	gHGL207153	AGCTTCCAAGGCTCGTTGTA	AGAGGAGTTTTCCGAGTGCA
Genome	gHGL207189	ATTCAGGTCCCACTTGCAAC	TCCTGCAAGAGGGCTTGTAT
Genome	gHGL207219	TAAAAGAGCCTGGCACTGCT	TGCAGCAAAGTTTGAGGAAA
Genome	gHGL207318	ATGGTGTTCATTTGCCGTTT	GATGGCAAGCACTGTCAAAA
Genome	gHGL207318	CACTCATCTGCGCTCTCTTG	CAGAGACCATTCTTCGTGCA
Genome	gHGL207474	TTCTGAAGGATTCCAGGTGC	CCAAGAAGATCCTGCCGATA
Genome	gHGL207483	CCCCACAACATTACCCACTC	CAAAGCGTCCTGACTGACAA
Genome	gHGL207544	GCGGCCATGTATGATCTCTT	CGCAGCTCTACATCTGGTTG
Genome	gHGL207671	AAAATGGTGCTCCAGATTCG	TTTGATTACCAGCTGGGGAC
Genome	gHGL207699	CACACCACTTCACACGTTGA	CTCTTGATGCACCAGAAGCA
Genome	gHGL207711	AATCACCCGGAATAGGCTCT	TCGGTGATTTGAAATCCTCC
Genome	gHGL207791	TCCATCAGATGTTGAGCTGC	CACTGAGACGACGATGGAGA
Genome	gHGL207826	GCAGAGGCAGTAGAAGCAGC	TCTTTCAATGCACCAAGCTG
Genome	gHGL208000	GCCTCTTGCAGATTTTGGAG	CAACAGTTACGAAGCTGTTTTGTT
Genome	gHGL208188	CATTCTATGAGGCCGGTCTC	CGAGGGACCAAAATCAAAAA
Genome	gHGL208266	GCATATCAAGGAGGTGCGTT	TGGTGTTTATTCAGGCACCA
Genome	gHGL208324	AGACGTCAGAGGATCGTTTCA	GCTGCACTCGGTATCATGAA
Genome	gHGL208420	AGCAGCAAAAGATGTCGGTT	GTTGGGCTTGTGACACAGTG
Genome	gHGL208613	TGTGAGGTCGTGGAGACTTG	TGGAATGATTAGGCAATGCA
Genome	gHGL208654	CCTTTGGTGGGGAAAGAGTT	AATTTCCCGGTTCAATTTCC
Genome	gHGL208900	ATGGTGCAAAGCGAGGTATC	GCAAGTGTTTGTTATGGCCA
Genome	gHGL209100	TCCGTTCAACGTTACGTTCA	TTTGCTAGCCGGGTATTTTG
Genome	gHGL209237	ATCAATCATTCCCTGCCAAA	GAAGTGCACAAACTCATGCG
Genome	gHGL209248	CGATATGGCTGCAACCCTAT	AACACTTGGTGTCGAGTCCC
Genome	gHGL209361	TAATCATGCAGGTTGGACCA	AAAGTTGGGTGTTTTGGCTG
Genome	gHGL209367	CACAATCAATATCCTCCGGG	GGCCAAAGCATGTTCATTTT
Genome	gHGL209397	CGCCGATTACGTAGAGAGGA	AAAAATCCAACAATCACCGC
Genome	gHGL209682	ACTGGGCTGAGTTTCCCTTT	TGGTTTTGATCGTTGGTCAA
Genome	gHGL209682	TGGATGTCACGGAGAGAACA	TGCGTTCCAGTTAAATGCAC
Genome	gHGL209768	GCTGAATTTTTCGCTGAAGC	GGACAAAGGGATCATGTTGG
Genome	gHGL209785	GAGAGTGCTTTGAACCTGAGG	TTGCATTTACTAGGTGGATCCA
Genome	gHGL209785	GATAACTCCGAGGCCATGAA	CAACACGTCTTCATGCATCC
Genome	gHGL209871	CACATGCAAACAAAATTCAATTC	TGTTGCATTGTTTGAGATCTCTC
Genome	gHGL209871	TGTGACTTTAATGGTGCTTTCAA	TCAGGCTTGGTTTCTCATCC
Genome	gHGL209893	AGGTCTTGGCCAAAGCACTA	TGCTTGCTTCATGAATCTGC
Genome	gHGL209947	TTGCTTGGAGACTTGCAATC	TCAAATTGGAAGATTTGGCA
Genome	gHGL210127	GGTGAAACCAATATGAACCCC	TCACTCAGGTGTGCTTGCTT
Genome	gHGL210174	TGGTTGGTTTCCTTCTCCAG	CCAGTTGCAGGGATCGTAGT
Genome	gHGL210351	CCGATCGTAGTTAGAAAATTCGA	TCATTTCTTTGCCAAATGGA
Genome	gHGL210351	TCGAAAGTTTTCATTCGCCT	TCATTTCTTTGCCAAATGGA
Genome	gHGL210391	ATTAATTGCCCAAACCTCCC	ACGAGGAATGGACCTGACAC
Genome	gHGL210391	GGTTGTCTCTTTTCGTTTTCCTT	CCACATTCATTCCTTGATTTCA
Genome	gHGL210408	GCTTTGCCAGAATACGAAAAA	TTTTGCAGTTCACTTTCGGA
Genome	gHGL210408	TGATCAAGTTTATGTGCGCC	CTTTCGGAGTTGGATGTCGT
Genome	gHGL210462	GCACCTCAACGAGAGTAGGC	ATTTTCATTCGCAGGTTTGC
Genome	gHGL210462	GTGCTCCAGGTTCTTGAAGG	TGATGCCAAATTCGAAATGA
Genome	gHGL210588	TGTCTTGGGTTCAGATTTTGG	GCTGTTTAGGGATTGTCATGC
Genome	gHGL210629	CCTTGTGGCTGTCGTTAACA	CACGCTGCTAGAGACAACGA
Genome	gHGL210635	TTTTCGGTTGTTTGGTCCAT	TGAAATGGCTCTGATTGGTG
Genome	gHGL210755	GTTTAACCAACCTGCCAGGA	AGCAATACCAGCAGCCTGAT
Genome	gHGL210802	CAATAACCTTGCTTGAACCCA	GTTGGCTGCTAGAGAGGGTG
Genome	gHGL210879	GTGCCGCGTAAAGTGAGTTT	TTTTTACGAACTCACGTGTCTCA
Genome	gHGL211068	GAAGTCACGCAACGTCAGAA	ACCATGTGGTGTGGACTTGA
Genome	gHGL211139	AGACAAAACACCAGTGATGGG	CGATACAAGGACTTGCTCATCA
Genome	gHGL211256	TTTCCTTCGCTTCAACGAGT	GTGGACATTCTTTTGGAGCC
Genome	gHGL211365	CGGACTTGGTGGAAAACAAT	TTGGATGTGGCAAATGTCTC
Genome	gHGL211398	AGATCCGCTTCCTTCCTCTC	ACTCCCAAAGTTGCCTTCCT
Genome	gHGL211423	GGCTCCAAATGCAGCTAAAG	AGAGTTGTGTGGGCATTGTG
Genome	gHGL211466	CACCACCTGCCTATCCAAGT	TCTCGCTCAAGGTCAGGTTT
Genome	gHGL211523	CGCCACCCTGGTTATAATTG	TGGTTTTCTCCTCCATCCAA
Genome	gHGL211591	AGGATGGTAGCAATGGTTCG	AGGCAATATCCTTGACCACG
Genome	gHGL211694	GTTTGACCCTTGCCTGAAAA	AGACGCTGCCTCGTGTCTAT
Genome	gHGL211710	TGCCATGTCGATCTGTTTTC	CACATCCTGCCGTTTAACCT
Genome	gHGL211868	AACAAATTGGTTGGAGCCTG	GCAGTCATTTGGAGCAGACA
Genome	gHGL211985	GATCCTTAGCTGCTGTTGCC	AATGCTCAGAATCCACCACC
Genome	gHGL212025	GTTGGTTCTCTCCGCTTGAG	GATCCCTCGCTGGAATATGA
Genome	gHGL212056	CACCGTGGCCATTAGAAACT	CATCATCAACCCATCTTCCC
Genome	gHGL212111	AATTGATCCGTGGGGTTACA	TTGAAAATTTCGAGGGTTGG
Genome	gHGL212315	GGCAGCACAGTAAAGGATCC	TTCAGATTGCCTCCAAGACC
Genome	gHGL212390	AATCACGTGGATGGTTTTCG	TTTTCAGCGTCACGTGATTC
Genome	gHGL212499	TGCTGCTCACATCATCATCA	GTAACGCAGCAACGATTTGA
Genome	gHGL212519	TATGTCGATGGTCAGCGATC	TGGGCAGCTCTGAAGAAGAT
Genome	gHGL212528	CGCGTCGAAACTCACTTTTA	TTCTTGTGTGCGTTTTTGTTG
Genome	gHGL212729	ACAAGCCTAACCCAACGCTA	CGTTTCAAAATTTTGCGTCTC
Genome	gHGL212729	CCAAACATCATTAAACCACGG	GATCGACCGTTCAACCAACT
Genome	gHGL212786	AGGCTTCATGAATGATTGGC	GCTGTTAATATCAGCGACGACTT
Genome	gHGL212823	TGAGGATATCCCACCTCTGC	CCAAACCAACAGCACAAGAA
Genome	gHGL212893	GAATTCTTTTGGGGCTTTCA	GCTGCGGATTGTAGAGGAAG
Genome	gHGL212893	TTTCAAACCCTAATGTCGGA	CGTTTCGAGAGTGAGCTGGT
Genome	gHGL212934	TCCATCATCATCATGGAGGA	TCCAAAGAACGCTAGTCTCCA
Genome	gHGL212956	GGCTCAGGACTTGTCCAAAG	CCTTCTTGGCCACTTTGTGT
Genome	gHGL213006	ATCCATTAGAGAAAGCCGCC	CCGGTTATGCTCTGTTGGTT
Genome	gHGL213117	GGACACAAGGATGTACACGC	GGGCGATGATATGGAAGAAA
Genome	gHGL213117	GTGCACCACGGTATCATCTG	TTCCTCGCAACAGAGTAGCA
Genome	gHGL213179	GTTAGGCGCTTTTGCACTTC	CCCAGAAAATAGGGAAAGAAAA
Genome	gHGL213203	ATAATCCGCCGTGTCTTTTG	GAGCAGAGCAATGATGTCCA
Genome	gHGL213257	CCAATAAAACGTCTCACGCA	CATAAAGAAACTGCGTCGCA
Genome	gHGL213265	TTGGAATTAGCGGAAAAACG	TAAGTTGGCAACTTGCAACG
Genome	gHGL213313	GGGATGGGGAGAAAGCTATC	ATCAAATATCTTGCTGCCCG
Genome	gHGL213323	GTTTGGGGATCAGAGTGGAA	GGGTGCTGAGAGCTTCAAAC
Genome	gHGL213448	CAGATTCACGAGGCATTTCA	AAAATTGCAGGGTTTTGCTG
Genome	gHGL213683	CTTCACCTGAAGAGCCATCA	CAATGACACCAATCTCCGAG
Genome	gHGL213738	AAAGGAGCAGTGTGGATGCT	GGCTCTGCAGCAGGTTAAGA
Genome	gHGL213870	CCAGGGCTTTCGTTCATAAA	AAGTCACGCGCTCTACCACT
Genome	gHGL213927	TCTGTGACATTTTCGGCGTA	TTGGAACTCATCGACAATGC
Genome	gHGL213985	CGTGTGACACATCCACACAA	TGCGGTACTCTCTGGAGGTT
Genome	gHGL214248	AGCTGCCTTCCTTGTCTCTG	GCATGAACTCCCTTGCTTCT
Genome	gHGL214301	GGACTCGGGGTATTTTCCAT	GAAGCAAAGCTCACCAACGT
Genome	gHGL214344	CCCTTTTGGAAATCGATTGA	TCTGCAAGAAGCACACCAAG
Genome	gHGL214818	TGATGACCGCTCTGTTCTTG	CCAAAACACAAAGCCAACAA
Genome	gHGL214875	CACCTCCATGAGCTCGAGAT	GCTGATGTTGATGGTGATGG
Genome	gHGL214883	GAGGTATTTGGTTCCGAGCA	ATGGATGACGATGAAGCTCC
Genome	gHGL214885	CATGCAGTGTCGCATCTTCT	TGCTGAGCTTTTGGACAATG
Genome	gHGL214930	AAAAAGAAACGGCCGAATCT	CTGAATGCTGAATCTGCGAA
Genome	gHGL214984	GGGAGAGACAAGTGGAGCAG	TGTGTGGTGACCATTGGTCT
Genome	gHGL215080	ACCATTGGCCATGTATTGGT	TGGTAAAGGTGGATTTGGGA
Genome	gHGL215167	CACACAACACATCTCTCCCG	TTGGAGTGCCTCCTCTGACT
Genome	gHGL215242	AGCGTTCGACCTGTCTTGTT	TGTATCACGGGTCATGGCTA
Genome	gHGL215242	TGCATTTGTGCCATCTTGTT	AATGTGCTGAAGGTGATCCC
Genome	gHGL215242	TTCGTGGGTTGTTGAAACAA	TGTTGGAGGCTATGATTTTGG
Genome	gHGL215322	TCATCAATCCAATACCCCCT	TGGCTTTGTCAACTGGAATG
Genome	gHGL215322	TCGAAAAGCTCACCTTCTCTTC	GCGGATTCTGAGATTCTGGT
Genome	gHGL215330	CGCCGTTCTAACTCAAGGTC	CGTGTATGAACCAATGGCAG
Genome	gHGL215397	TACTTGGCTCACACGACAGC	TTGTGGAAATCAACGTGAGTG
Genome	gHGL215397	TGACAACAAACGCTTGCTTT	CGTTTACCGCTAACGCCATA
Genome	gHGL215476	TATTGGACCTGGTCGTGATG	GAAGCTGTCCTTCTCGTTTCA
Genome	gHGL215492	TGAAAAGATTGCATGCAAGC	TCAGATCCGACAGATTTGCA
Genome	gHGL215521	TCATCCATCCAGTCAACCAA	CACCTGATTCCCTCTCTTCG
Genome	gHGL215591	AGGCCCTACAACATGATTGG	TGCATAGGTTGAGGAAAGGG
Genome	gHGL215668	CTTGATCGGGTGTCCATTCT	ATTTAGGGTTTTCGGTGGCT
Genome	gHGL215799	TTATGTACGCGCGTTCTCAC	ATCCAACCCCAACCAACTTT
Genome	gHGL215865	ATTGTGCATGTGAATGTGGG	CCACGATCACGACGTACTGA
Genome	gHGL215885	AGGCTACCTCGTTTGGGTTT	TAAAGGAGCAAACCCAATGG
Genome	gHGL216044	TTCTTGCCTTGGTTTTCACC	ACGATGCACATCTGAAACCA
Genome	gHGL216051	ATGAAGAAGGCTTCGAACGA	TGCGGTACAGAAGCTTCCTT
Genome	gHGL216083	TGTAGCATGGAGGTAGCACG	ATCTCTCTCATGGTGGCCTC
Genome	gHGL216140	ATGATGGTGATCTGGGGAAA	AAAGGCTGCTGAACTTTTGC
Genome	gHGL216216	CAAGTGGAGCAGATTAGTGGG	TGTGCCAGTTTTAAGGTGGA
Genome	gHGL216216	TCGAAATTGAAGCGTTGATG	TGAAGGCTTCACTTGTCCAA
Genome	gHGL216327	ACACAACCAACGCAAACAAA	TCCCAATTTGAGCTCATTGTC
Genome	gHGL216330	TCTCCTTGATGACACCAATTTG	AATCTTTTCTGCCACCGATG
Genome	gHGL216501	TTTGGGATGCAATATGGGTT	CATCCTCTTCTTCTCGGCAG
Genome	gHGL216501	TTTGGGATGCAATATGGGTT	CCATCCTTTGAGTCCATGGT
Genome	gHGL216650	CGAGAGAATTCGATGGTGCT	TGGTTATTGATACTCCGGCA
Genome	gHGL216650	TTTGTTTTGATAGCTTTAGGCAA	ACGGCAACAATTTCCTTGTC
Genome	gHGL216767	TGTTGGCTTTAGCAGGGAAC	CTGGCCCTTCTTTTTCATTG
Genome	gHGL216806	GCTGGTAGAGATCTCCACGC	ACACTGCTTGGGGACACTCT
Genome	gHGL216969	CTCCTGAAACATGCTCCACA	CCGGGCAATGTCAGAATATT
Genome	gHGL217024	GAACTTGCTGGTGTGGTGTG	TGAAACCCACATGTGCAGAT
Genome	gHGL217099	GTGGTGGATCAGTGTTGTCG	TGAAGCTTTACGAGATACCATTCA
Genome	gHGL217165	TCAAGGCCCATCTATGCTTC	CTACCAGATGTGGCGGAAGT
Genome	gHGL217186	ATTCTTGTTTTGCGTCACCC	AAATACCCCCATCATTTGCA
Genome	gHGL217296	TTTGGAGAGTCAGCTGCATG	GATGGCAATGCTCATGAAGA
Genome	gHGL217365	TAAAGTTGGGCCTCCAGATG	TTGTCATCCATCGACACCAT
Genome	gHGL217375	AAGGTATCAAAGTGCACCGG	GCAGGATGTTCGTCTATGCA
Genome	gHGL217520	AAGAACGCTTCCTCTCGTCA	CTGCATCAGATCAAAGGCAA
Genome	gHGL217527	GACGCGATCTCTCCAATCTC	GCAGCTAATCACCAGCAACA
Genome	gHGL217563	TGTTGGATCCATCGCAAGTA	CGACACGTTAACGAGAAAGATG
Genome	gHGL217564	TGGAGTTGGCATAGCTGTTG	TGGCTTTCTCCTCTTCTGGA
Genome	gHGL217761	GTGGGGTGGATGACGATTAG	GAGATGGTTCACGGAGGAAA
Genome	gHGL217784	ATAACGGTTCTGATGCGGAC	TGCTTCACTTTTGCATTTCG
Genome	gHGL217864	CCTTGACATTTACCACCGCT	TGCATTCACCACCAACAGTT
Genome	gHGL217975	CTTCGAAGATCCTTGGCTTG	CTTAGCCAGAGCATCAGCCT
Genome	gHGL218058	GCCATGATTACGACGGAGAT	GCTAATGTGAACTGCGCGTA
Genome	gHGL218082	TGACTTATCAGCCCTGCATG	CATCTCGTTTGTCCACGTTTT
Genome	gHGL218127	CGCAAAGTAAGATCGTGCAA	TCCCTTGCTTGCTATATGACAA
Genome	gHGL218138	GAAATGCCAAAATAAGCCCA	CCAAACCCAATGGTGTATCA
Genome	gHGL218165	GAACAAACAGAGTTGGTGATCC	TTGATAAAGTCGCCTGCCTT
Genome	gHGL218281	TGAATGATTCTCATCGACGC	GAAGAAAGTGAACGGCTTCG
Genome	gHGL218288	CATGTCCAGCTTGCTCGTAA	GAAACCCACTTCTGGTCCAA
Genome	gHGL218288	GGCGGTACTTTCTGGTTCCT	CGGCTCAAGACGCTAAAGAC
Genome	gHGL218387	GAGCTTTAAGGAGAGTGGTGGA	TCTTTGAGTCTTTCTTCTTCTCCC
Genome	gHGL218387	GGAAAGAAGCTGTCCCAAAA	TCTTTGAGTCTTTCTTCTTCTCCC
Genome	gHGL218472	ATTTGCAAAGGAAACCCACA	TGGCTTCTGTGTTTGTGCTT
Genome	gHGL218530	ACAATCTTGGTGCCAAGTCC	CACAAAGGGCAATGCATATG
Genome	gHGL218625	CCGGAAAAAGAAGGAGAACG	AGAATCGATCCGCTTCACAC
Genome	gHGL218625	TTCTTTTGATCATGTCCCCC	CTTGTCCAACACTGGGATGTT
Genome	gHGL218757	GCTTTGCAAGAAATCATGATTC	CTTGATGTGGGTCATGTTGG
Genome	gHGL218780	ACAAAACCGTCCTTGTGGAG	ATTTCTTCCACCGACCTCCT
Genome	gHGL218780	TAGAGAGGAGAGTGTGCCGG	TTTCAAAATCTCCTTTCGCC
Genome	gHGL218801	GGTGCGAACATTAACCCAAC	ACTCCAGGCTGTGACGAGTT
Genome	gHGL219147	AGAGGAGGAGGCAGAGGAAG	GCATTCTGGTGGTGGAATCT
Genome	gHGL219147	GAAAAAGCATAAGAGCTCAGGG	CACCGGTGACAAGTCTGAGA
Genome	gHGL219148	TTTATCCATGTCGCAAGCAG	CAAAAAGGCTGAGCAAAAGG
Genome	gHGL219294	TCACATGGTCCTTCAAAAGGT	AACGTCGATACAAGATCCGG
Genome	gHGL219302	ACAAGGGTTTCCACGTCAAG	CCAAAAATCAAAACCGCAAA
Genome	gHGL219380	AGTCCCACAGCGTTGATACC	CATTAAGAGTCCGGCCAAAA
Genome	gHGL219462	CGAGATTGCGGGAAAATAAA	ATCCGTTGAACCAAGACTCG
Genome	gHGL219510	ACTCCACCAACTGTCCAAGG	AAGAAAGGATGAAGCAGCCA
Genome	gHGL219522	AACAAGCAAAAAGAAAAAGTGGA	TTTGGGTTTTAATTCTCAATCGA
Genome	gHGL219522	TCTTCCCCATTTTCTCGAGA	CAGCTGCCGTTAACCTCAGT
Genome	gHGL219522	TGTGTGTGTGGGAAAGGAGA	CTCATCGGCTTTGGTTTGAT
Genome	gHGL219532	AATCAAAGACTCGGCTTGGA	GAAGGTGAACGAAGAGCTGG
Genome	gHGL219536	CATGCAATGCAGCCAGTTAT	AACCTTTGCCGAGCAGAGTA
Genome	gHGL219657	AGCAAGAAACCAAGGAACCA	ATTGCCTTAGCGAAATGGTG
Genome	gHGL219657	GTAAGCCTTTGAGAGTGCCG	GCCAGTATGCCACTTGTTCA
Genome	gHGL219664	TCATGTCCCATTTTCAACCA	GCCAAAGCCATTGTGATTTT
Genome	gHGL219785	CTGCTCTACGTGAGACGGTG	AACGACCTGGATGAAGGAGA
Genome	gHGL219837	ATTCTCGCAGGTACCACTGG	ATTTTGCCTCACAGTTTGGC
Genome	gHGL219840	GCATTACAGATGTTGCCTGG	GATGCATTGCTCAAGCTTCA
Genome	gHGL219854	ATGTGCGGAATAAGACCCAG	CCTAGGCTTGTACGCAGGAG
Genome	gHGL219867	AATAAAAGGGCTGGGCTTTG	TTGGTGATAGGATCGATCGA
Genome	gHGL219867	TTAATCCGAAAAACAAGCGC	GCTCCTCCGGAGATAGAGCT
Genome	gHGL219909	TGAGGCAGATGACGTGTCTC	TTTTTCTGTGGTACGGTGCA
Genome	gHGL220119	CCTTGGCTGAGATGCTTTTC	ACCCAGGATTCGTCAAGGTT
Genome	gHGL220119	GCAACTGTTTGTCCCCATCT	GCATGGGCATCTTTCTCAAT
Genome	gHGL220180	AAACTCACATGACAGCGTCG	CTTGAGCGCACGTTCATTTA
Genome	gHGL220494	AGCAGCAGATGAAGCCAAAT	ATCGATTCACCCACTTCCAC
Genome	gHGL220660	CAGCAACGAATCTCAACACG	TGAAGTTCCCCACATCCTTC
Genome	gHGL220670	TGGAAAATCAGGTGGTGACA	GGTTTGCTCAAGACTCTCCC
Genome	gHGL220680	TGCTACAGCCACTACAACCG	GGTGCCTTTGGGGATACTCT
Genome	gHGL220680	TTCCGAACATTCGTTTCTCC	TGCTGTGGTGGAACAAAGAA
Genome	gHGL220757	ACGCATTCATGGAATGTTCA	ACTGACTTGAGCGCTTTGGT
Genome	gHGL220757	TGTCCTGGTTTTGCATAGCA	TGTGAACAGGTATTTGCGGT
Genome	gHGL220771	AGAAGGAGACTCCAGAGCCC	GTGGCTTCCACTTCTTCTGC
Genome	gHGL220854	TTTCTACGCGTCTTCCCTTC	AAGATCAACCAGCTCGATGG
Genome	gHGL220900	CGGTGGATAAATCTGCTTGTG	TCCATACCGATTTTTCTGGC
Genome	gHGL220903	TGTTCATCTGGCAAATCAGG	AATTGCAATGCATGTTGTGG
Genome	gHGL220903	TGTTCATCTGGCAAATCAGG	TTTGCACGACTTATGCTTGC
Genome	gHGL220994	GGTGATTTCATACGAACCGG	GAGGGACCCACAAACAAGAA
Genome	gHGL221105	TGCAAAAGTGAGGAGGGTCT	TTCAAGCTCAAGCATTGCAT
Genome	gHGL221187	TAGACCAAGCGGACGAGTCT	CGTCTGCTCCAAACAATCAA
Genome	gHGL221238	GCAGTTTCTGGATCCTTTGC	CCTCATTTTGGCACCTTTGT
Genome	gHGL221238	GCTGCAATGCTTTAAGTCCA	AGGACAGCAAAAGAACTGGC
Genome	gHGL221349	TGAATCACTCTCCTCGTCCA	CGACGGCTTTGAGTGCTAAT
Genome	gHGL221358	GCTTCTCTCAGTTGATCGGC	TCGTGTCTTCCAATCCAACA
Genome	gHGL221374	AACCCAGAAACTTCAGTGGC	TGTTTTGCAGCCATGGATTA
Genome	gHGL221390	TTAACCTTTGACCGGCTCAC	TACCATGATCCCGTTCCAAT
Genome	gHGL221429	TCAGTCCTCCTCTTCTCCCA	TTCATTTCTTGCAATGCAGC
Genome	gHGL221429	TCCGAGAAATGCAACATTCA	GCATCAGTCTTGCCCTTTGT
Genome	gHGL221615	AATCTCCGGACAAAGCAATG	TGGAGTTTTGACGTTGAGCTT
Genome	gHGL221615	CAACCAAGCACCATCCTTCT	GACCCGGTTTAAAGCTTTCC
Genome	gHGL221675	TTTTTGGATCCCTTCACGAG	ACCGGATTGAATGCCATTAA
Genome	gHGL221773	TATGTTCCATAGCTGCAGCG	GGGAACATGTTCATATGGGC
Genome	gHGL221874	CCTCTTCCGATCTGTTCCAC	TTTGGTTAAAGGGTCCCATC
Genome	gHGL221924	CTTTAGGGACGAGAACACGC	CACGAGCATTGCCTGTTAAA
Genome	gHGL221938	TACGTTTCTCGGATCCGTTC	CACGATTCTCCCTGCAAAAT
Genome	gHGL222031	AATTCAGGCTTTGTCCATGC	AGATGGGAAAGATGTCACGC
Genome	gHGL222031	AATTCAGTAATCCGAAACGCA	CCGCCACTCTTCATCTGTTT
Genome	gHGL222285	TGGAGTTACCAAGATGGCGT	GTTTCCAAGAGCGAGCAAAC
Genome	gHGL222312	ACACTGCATCCCTGAAAAGG	CACTTGGGATCACTGCTTCA
Genome	gHGL222312	ATAGAAGGGAAATGGGTGGG	CTAGCCACACTGAACCGACA
Genome	gHGL222395	TCATGACCCTTTGTACAAGCA	CCTGTCTGGACTTGGGACTC
Genome	gHGL222459	CCCGTAACTTGACCACCACT	CGCTGCATGTTACTTCCTCA
Genome	gHGL222531	GGATTCAATGGTTTGGGTTG	GCGTCCCGTTCTCTGTGTAT
Genome	gHGL222648	CCATTGCTCAAACCCAAGAT	CTTATGCTGCTGCCATTCAA
Genome	gHGL222770	CCTACTGCTTGAGCTCCCTG	CCGATCTAGGGTCTCCATGA
Genome	gHGL222920	AGTGGTTATGTGGCTGGAGG	TGGTAACGATGCAGCAAGAG
Genome	gHGL222925	CCAGAACAAATCTTGCTGCA	CCAGCTTTTCTCCCCTCTCT
Genome	gHGL222952	CAGATTTGCGATTTCGGATT	TCCAAAGGAGAAAACATCCG
Genome	gHGL222953	ACTGGTTTCTGCAGGCATCT	AGTTGCCGATATATGCTGGG
Genome	gHGL223012	TCTCGTTGCGATTTCCTTTT	GTTTGGATCTTCGAATCCGA
Genome	gHGL223196	AAGAAGTCATGCGAGCGTTT	GGACAGAAGGCATGCAAAAT
Genome	gHGL223196	TCCTGTTGGTCCCCTATTTC	GGAAGAGCGGTGTACTTGCT
Genome	gHGL223352	ACATGGGCTTAGAGTCACGC	AGGCGCAATGCATACTTTTT
Genome	gHGL223367	ACGTTTTGAATTCGTAGCGG	ACATTCGTGTGTTGTGTGGC
Genome	gHGL223367	TGTTTTTCTGTCAGCCTGGT	TTATCTTTCGCGGTGGAAAG
Genome	gHGL223444	GGCGAGTTCGACTTCTGATC	GCCTGACCCTTACCATGAAA
Genome	gHGL223677	TCGACTCATCGTTGGAACAA	TGCTCCTTCTTCTCGTGGTT
Genome	gHGL223703	CGCCGACTTTGCATTTTAAT	TTGTCACAGGCTTGCTTTTG
Genome	gHGL223765	TCAAAATTCAGTTGGTGGCA	CCACAAGTGCGAGTGAAGAA
Genome	gHGL223804	GAACAAGAGAGGATTCAGGCA	TACTGTTCACCGGCTCCATT
Genome	gHGL223804	TCCACCAACTTACTGTCCCC	CGTGCAAACCTAAAGCCCTA
Genome	gHGL223979	TTCCTTTGTTGGTGTTGGTATG	TTTCCAAATAGATGCAATCCA
Genome	gHGL224025	CGAAGGAAATCTGAGTCAAATCA	TTGATTGCATGTGATTCGGT
Genome	gHGL224025	GGAAAAGACCGGTAGCACAA	CCTATTGACACAGCCCCATT
Genome	gHGL224184	AGCAGGTGACGAAGGAAGAA	TCAATCCAAGACTCCCGAAC
Genome	gHGL224184	TGATCGCCTCTGTGAGATTTT	CCCATCCGTCAGCATCTAGT
Genome	gHGL224184	TTAACCAACAACCTCCGTCC	GAGAGCTTCGCGTTCGAATA
Genome	gHGL224195	GTTGGTATGTCGGCTTGGTT	TGGTGGGTTTAAACGTCTGA
Genome	gHGL224236	CACGTTTTGTAGACTGCCGA	ACCAAATGCCCTTTTGTTGA
Genome	gHGL224258	CTGAAGACAACGGGTTTGGT	AGAACTGATGAGTGGACGGG
Genome	gHGL224258	TACGCTGAGCTGCTCGTTAA	GTCCCAAAACCCATGCTCTA
Genome	gHGL224258	TCCATGCATGAGACACCATT	TTTGATTCCGGTTAAGCCTG
Genome	gHGL224364	CAGGTGCAGACCCTCCATAT	AACCCTACCGTGAAGCTTGA
Genome	gHGL224364	TCGCAACATGCCTCAAATTA	TGGGGTTGGTTCTGGTTTAG
Genome	gHGL224431	GTCATGTGCAGTGTTGGCTT	TGGTTTGATTCGAACATCCA
Genome	gHGL224436	AACGTGGTTTTAATTTCGCG	CACGTCGCTTGTTGTTAGGA
Genome	gHGL224436	ATCATGCGGAAATGGTCCTA	CCATTCGTACGTGTACTCGTAAA
Genome	gHGL224482	GCTCCGTTGACACCCTGTTA	GGACGACCTTGGAGTTATGG
Genome	gHGL224530	TTTTTCCCACTAATCTGCGG	AATGCTTACCAAGGGACGTG
Genome	gHGL224585	GCTCCAGCTAAGAAACGTGG	ACCTTCAGTTGCCTTCATGC
Genome	gHGL224646	GAGTTCTCCACGACGAGAGG	CTTGACCCCTGTGACCATTT
Genome	gHGL224810	AGGAGTTCGTCGTGTGCTTT	GGTGGGAAGGAATCAGATCA
Genome	gHGL224891	GAAGAGAGGGAGGAAAAGGC	AGAAACAACAGTGATGGCCC
Genome	gHGL224924	TTGGTCTGAGGCAGCCTAGT	ACCATGGCTACGGATCTCAG
Genome	gHGL225012	TCTCGCTAGAGCCAGAGGAC	GCTGTTGGGGTTGATGAAGT
Genome	gHGL225018	CCAAGGAATCTAAAGCGGGT	TGGCAAGAAAGTGTAATCCCTT
Genome	gHGL225059	CTCGCAGTGTTTGTTGCAGT	CGCAATGACCAATGAAAATG
Genome	gHGL225059	GAGGCGCATGCTTTTTCTAC	TGCTTCTGTCTCCAATGCTG
Genome	gHGL225085	TGTCTCTGTGAGGCATTTCG	TTGAGCAAGCATAATCTTAAGCA
Genome	gHGL225085	TGTTTCAAATTGCTTTTGTATCAA	TGGATGATCTTCAACCTGGTG
Genome	gHGL225207	TCCACCGCAAAATATGTCAA	CCTTAGAGGAGCTACGCCCT
Genome	gHGL225276	CGTTACTGCTCGACCCAATT	TCTTGATGGGAAGTGGGAGT
Genome	gHGL225337	AAAATGGAAAAGCATGCACC	TGCCACGTAGAGGAACACAG
Genome	gHGL225501	ACACCTGTCTCCTCACACCC	AACTGCCATTACCGAAAACG
Genome	gHGL225501	TGGCTCTGGAAATTTTTCGA	TGTGGGAAAACAGACAAGCA
Genome	gHGL225747	CGTTTTGATCCCACCATTTT	TTTGGGCATTAGAGTCCAGG
Genome	gHGL225886	CACCCAAAGCCCAAAGTTAG	TCAAGGGTTTCGTTTCGTTT
Genome	gHGL225900	ATGTTTGATTTCTGGGGAAGAA	AAGACGTGGAGGCAACACTT
Genome	gHGL225999	ATTAAATCCCCCGACACTCC	TGTTGATTGGAGTGAGCGAG
Genome	gHGL226002	GGAACTCAAGGACGAAGCTG	GAAGCAAACAATGTCGCTGA
Genome	gHGL226011	GGACGAGGAATCTGTGAAGG	GATTGTGGCAGGAGAAGAGC
Genome	gHGL226086	AACCATCCTCTCCTTGCTGA	CGCAGCTTGTGTTGATTCAT
Genome	gHGL226086	CGCAGCCATTAGTTTACCAC	CCCCATCCCCATCTCTATCT
Genome	gHGL226244	TATCGCATCATCCAATCCAA	GTCAGCCTCGAGAATCTTCG
Genome	gHGL226315	CCCTAGAGGAATGCACACGT	TCTTGAAGTTGGGGAAATCG
Genome	gHGL226338	CAACCCTCCTCTCAAGCAAG	AGGTGGTAAAGGCTGAGCAA
Genome	gHGL226372	GTTCCTGCTCGCAGTCTTTC	CCAATGGAGCAACAGTTTCC
Genome	gHGL226399	TTAAGGCCCACTCATTTTGG	AAATGAGGTCCAGATGTGGG
Genome	gHGL226488	TGTCTCGCCTATCCACATCA	AACAGTTTGCTGCAACGTTG
Genome	gHGL226582	CCTCTCCCAGCTTGTTCTTG	AGATGGGTTGGTGAAGCTTG
Genome	gHGL226582	CCTCTCCCAGCTTGTTCTTG	GGGAAACATGTCCTGCAGAT
Genome	gHGL226820	AGGATGGAGCATTGATACCG	GATGGAGAAGGGCAAAACAA
Genome	gHGL226996	TCTTTCGCTTCCTGTGTTCC	TTTTTGTGGCATGGAACAGA
Genome	gHGL227008	AAATCCGAGCCACAACTTTG	AAGAAAAGGGGGCTACGGTA
Genome	gHGL227008	GCGATGAAGAAGAAGCGAAC	ATAGATTCTCATGCCCGTGC
Genome	gHGL227023	CCTTGCGATTAATGTCTTCCA	CTGGCCATATGCTCTCCAAT
Genome	gHGL227060	GTTGTCCAAAGGATCGCAAT	TCTTGGCTTCTCCGATGACT
Genome	gHGL227147	AATGCTGTTGAGGATCGGAC	TGGAAGCTCGAGAAAATGCT
Genome	gHGL227187	GGTTAATAACACTTTGGGTCGG	TCCAAAATCCAAATCGAACA
Genome	gHGL227219	AGACATGCAAACCAGGGAAG	TAGGAGCCATCGATCCAATC
Genome	gHGL227219	GTGAAGAACTCGGCCACATT	TCACTTTGGTTGGCAATTGA
Genome	gHGL227228	CAGCAGCAACGCTATTCTTG	TCCATTTGCAGTTTTACATTGTTC
Genome	gHGL227352	CTGCTTGCCTCTCTTGGATC	GCAAGGAGTCTCCAGCTTTG
Genome	gHGL227358	TTGCCAACAAGTCTCACTCG	TGCCACAATACGGTTGTTGT
Genome	gHGL227472	TCTTAATCATCGTTTGCCCC	TCCACCATTAAAACCCTCCA
Genome	gHGL227548	GATTGTGAATTTGCGCATGT	TGTGCAGCCGACATACATTT
Genome	gHGL227576	TCCACTTGAGGCCATAACCT	CTGGCCCTCATTGTCTTCTC
Genome	gHGL227577	TTCCAAGAGTTTGCGAACAA	TTTTGGAAGCTTTCTGCGTT
Genome	gHGL227578	GGCAAACGCAAAGAAAACAT	GGAAGAGAAGGTCCAAAGGG
Genome	gHGL227578	GGCAAACGCAAAGAAAACAT	TTCTTTACGCTGGCTTGGTT
Genome	gHGL227578	TCCTCTTCGAAGCTTGACGT	GTTCGTTTGGAGGTTTTTGC
Genome	gHGL227594	GCTCGATCGGACAAGAAAAG	GCTTCCTCAACTTTGTCATATCA
Genome	gHGL227654	CCGGAAGAAATTCGACATTG	GCCTCTTCAGCCATTTGATC
Genome	gHGL227779	TGATCACGAAAGAACCACCA	TGGAGTTTGAGGCATTTGAA
Genome	gHGL227792	TGGGAAGGGAGTATCGAGTG	CCCTTTCACTCACCCAAAAA
Genome	gHGL227839	GGACAGAACAAGCTTGATGGA	TCGATTCTCCTGCACATGTC
Genome	gHGL227947	CAGCTTTGTTCGCTTTTTCC	TGTCCCCTGTCAAAAACACA
Genome	gHGL227947	CCCCAAACCGTAAGATCTGA	AGGAACATGTTGGCGAACTC
Genome	gHGL227947	TGATTTTCATTGGTTCTGTCCT	AGGAACATGTTGGCGAACTC
Genome	gHGL227961	TAATCATGACGTCCAACCCA	GCATGATTGCACGCATCTAC
Genome	gHGL228094	CAGCCACTTCTCACCATTGA	GCCTCGTGCTTACTGTTTCC
Genome	gHGL228158	TTCGCTTTCGGTTCTTGTTT	TTCCATTTTTGGATGCTTCC
Genome	gHGL228304	ACGAAGGCTACAAACCACCA	GATCTCTGAGGAGGCGTCAC
Genome	gHGL228304	CAACTACGATTTGCGGGTCT	GCCACAAGACAACCTCACAA
Genome	gHGL228304	TGTGTGGATGTTGTGACCCT	TCGTTGTTAGTGCTCCGCTA
Genome	gHGL228333	TTTCTTGTGGCCATCCTTTC	CAAGATGGGTCAGGACACCT
Genome	gHGL228670	AGACCATGAAGACTCCCCTG	ATCCAATGCTTTGCAGGAAC
Genome	gHGL228670	AGACCATGAAGACTCCCCTG	CAAGCTTGCATCGTCAGAGA
Genome	gHGL228721	GAAAAGGCTGCCTAAAACGTC	GGGGGAAAGATCGTAACTCC
Genome	gHGL228807	GCAGCCTTTGCCTGACTTAG	GGATATGGATTGTGGCCATC
Genome	gHGL228807	TTTTGCGTTCAAGTTTCTTATCA	GCAGAGAGAGGGCAGAGAGA
Genome	gHGL79293	AGCTATCACATCAATGGTTCTCTT	TTCATTGTTCTTCTTTTTCTGATTG
Genome	gHGL79450	TATATAATTGCTCCACAAAAGGTAATT	GAAGAGTTCATCATCGAGTGCA
Genome	gHGL79525	GAAAGATAATGCACTTAAGCGTGA	GTCTGCAACATTAAACCCCA
Genome	gHGL79600	AACGAGTGCAGAAACCAGG	GAAGAAGACATTTCTCTATGAATTGC
Genome	gHGL79621	AACAAACACGTAAGAAAGAAGAAGC	TTACCAAGCATTAACCGAACTTC
Genome	gHGL79946	TCATGTCCGTTTTATGTGTGC	GTTTTCTTTCGGCATGTGGA
Genome	gHGL79948	CAACTATCGTTTTCCAAGATATACTCT	TTGAAGAAACAAACATGCTCAAA
Genome	gHGL79969	TTGCTCTAGATGATACATTGTTTGG	TTGAGGGTTCTTAGCCATACAA
Genome	gHGL80714	GGGATGGCTCTGATGACAAT	CAACAAAGACCATTCTTGGGA
Genome	gHGL80740	CAAGACATCTTGGTGAAGAGAGC	CCGAGTTATACTGCAAAAACG
Genome	gHGL80846	TTCTCACATGGCCTAAACCA	TCAACATCTCTTCAGAATCAGCA
Genome	gHGL81010	GATTAACCTCTCATTCACCTCCA	TCTTCTTGTTTGCAGAATGCT
Genome	gHGL81088	TCATGCATCTCTCTACGTGTTG	AGCAAGCGAAACCTTAGGAA
Genome	gHGL81174	TGCAGAAAAATAACTTACTCGAAGC	TGAAAGTAGAGCTCAGTGATGGG
Genome	gHGL81385	TGTCTTTAAAGAGTATTACCAGGCAA	ACGTCCTCCCATTCTTTTGA
Genome	gHGL81418	CTACAAGACGACGACCTTACCC	GCGTCTGCATGTCTAGTTAGATC
Genome	gHGL81458	TGGTTTCTTGTTTCTGCTTGG	CGTTTATTGAAGCCATGATGA
Genome	gHGL81459	ATGATTTTGAGTTGCTCATTATGA	TTTTGTCTATCCATCTCTCTCTCTACA
Genome	gHGL81573	ATGAATCAAGGAGAAACTCGG	AGGAAGACTATCTCGAGATGCC
Genome	gHGL81833	TTGGTGGATTTCTAAATTCTAGACAA	GAAGAAGAAGATGATGGAGATCC
Genome	gHGL81925	GGAGGAAAAATGATATCTCAAGAGA	AAAACAAAATCAAGCCACCG
Genome	gHGL81946	CACAAGCAATGGTTCTTGCC	GTCTGGCTCACCTTCATGC
Genome	gHGL82100	TCGAGATCTTCAACATGCATT	CAACTTCAATTTCAACCTCTCTCTC
Genome	gHGL82271	GCTAAAGGGCTTGGACATTG	TTGCAAACTTGAATAAAAGACTTAGC
Genome	gHGL82346	TGAGTATGCTGCAAAGGGAA	GCTCGATCAAGATGTTTCTGG
Genome	gHGL82406	TTCTTCCAAAGTTAGTACCTCCATG	GATCCGCCAGCTCACAGAT
Genome	gHGL82432	CAATCTACACTTCTCTGCTCCA	CCGGAGCTCGTATGTGTCTC
Genome	gHGL82449	ACGTAGGCCCTTCCTTTCAT	CAATAAAAGAAAGAAGAAAGTGTTGA
Genome	gHGL82497	AACCTCTGACCAGAAAGCGA	TTCTTTCTCTCATCAGCTTCACT
Genome	gHGL82570	CGGTGAGATTCTACCAAACTCTG	CTACTGCGTCATTCCCCATT
Genome	gHGL82587	GAGTATTGGAGTTTCAATCTAACACAA	GCCGTCAGCAAATGAAGAAT
Genome	gHGL82820	AATGGCTCATGCTTACTGGTC	TTTTCAGATACATGACATAACAAAACA
Genome	gHGL82852	CAGGGATAGTAGCAGGAAGCA	TGTTGTTGTTGCCTCATACTCA
Genome	gHGL83094	TCCTCAAAAGGACAAAGAATCTG	TTCTTGAGCGTATGCAACTTG
Genome	gHGL83113	AACCAATCAGAACTTGCTGACA	TGGCCAGCAAAAGAGGAGT
Genome	gHGL83141	TCAAGAAAACATGTCGTGGTAAA	CAATCATCTCCGATTCGTTG
Genome	gHGL83172	CACACAAAACAAGACCATTCATG	TGAGAAATGTGTGAAGAGAGGAG
Genome	gHGL83205	TGAATGAGTCTGTTCACTGATATGTT	TACAATGGTGCTTTCCAATGC
Genome	gHGL83217	GCTCCCAACCAAGACAAGC	CACAAAATATCCGGTTTGGG
Genome	gHGL83324	AACTGATGTAGCTTGCTTTCTCA	CGTGATTGTTCTGTCTCCTATCTG
Genome	gHGL83381	AAGAAACTAAACCTTTCAATGCAA	TCAAAGCTTAGAGGTATTATCTTCCT
Genome	gHGL83393	TATCCACAGCGTTCACATGG	TGTCTCTATGGCATGATAACTTGAA
Genome	gHGL83399	CCTTCGAAAGTCATATCCAATGA	CGTAGTCCATTTTAACAAGTGAACA
Genome	gHGL83645	CGGGAGTAAATCTCTGATCTAAAAA	GCCAATTCTGATTCAACTTCC
Genome	gHGL83853	CAGTCAACATCTCTTCCACCC	AGAACTTGTGTCACTTGTGGCA
Genome	gHGL83856	ACTCCATCATCGCCCAAA	TGCAAGGACAGTCTCAAGAAA
Genome	gHGL83908	CAAGATTGTTTATTCGCAGATCC	CAAGCTGAAACCAAACAGTGC
Genome	gHGL83993	TGAAGTTATAGAGGTTAATGGCCA	CCGTATCTTTCGGATAAACATT
Genome	gHGL84101	CCAAGACTCGCTCACCAGTT	CATCTCCCATCATCAAAGCA
Genome	gHGL84159	CTGTGTACATCGAGGACTCAGC	TCAATTTCACTGGTGCTGGA
Genome	gHGL84367	AACTCAAGGACGTCCCCTG	TGCGTCCTGCTCTGCTAAAT
Genome	gHGL84406	TGTGGACCAGAACAAAAGAAGA	ATGCATCTTCTCCGTGGATC
Genome	gHGL84436	GCTTAACTACAGTAGAGATCAATACCG	TTTCCTTTCTCTACTTGCAAGCA
Genome	gHGL84557	ACCCAAGCAATCGTGGAATA	CGACACTTCATTTTGATATTTGC
Genome	gHGL84614	TCTGATGTGCTAAGTGGATCCT	CAGGATATCATACTCGGATGACA
Genome	gHGL84617	ATCTATGCGTTTGTGGCCAT	TGCTTGTACGGTCCTCACAT
Genome	gHGL84641	CCTTCAAGAACAGAATCTTTAAGG	CACCAAGAACCGAGATGGAG
Genome	gHGL84654	TCCACTCGTGTAAGTATCTCAACAA	CGGAATAAGGTCCTAATTCCC
Genome	gHGL84673	AACTTTTACCAGCTGCACCA	TTGATCTGATGAAACAAGAAAAGC
Genome	gHGL84834	CAACCCCTCTCCAAGAGCTT	TTCACCTTCATAAGTTGCTACCAA
Genome	gHGL84839	GATACAAGAAATAAATTACCGTTGATT	CACGTGTCTGAAACCCTAGACA
Genome	gHGL84874	GGAAGTGTCTCATTTAACCACTCC	TGGTTCAAGTAGCATTTTGAGTTT
Genome	gHGL84896	TAATGAACTCATAAGTTGTTACGAGGA	CCATCTGTTTCATGCATATATTATG
Genome	gHGL84941	CTGAAACAGAACACCAGTCACA	TTCCTTTAATCAAAGCATTACAGC
Genome	gHGL85443	ATAACTTACCGACCACTGCCTG	AGACCATCAAACTTTTCAACATAAGA
Genome	gHGL85548	TGGATCTTGCCCGATAGAAT	TTCTCTCTTTACATTGCAGGCTC
Genome	gHGL85642	CCAGAGACACAAAGCCTTGA	TCCTTTCTCTCTCTTCCTGCA
Genome	gHGL85759	GGAATTGATTTCACAAAGAGCA	TTTGGCCGATTACAAAGATTG
Genome	gHGL85788	GCATCGTCTTCTATAATGTGAGCA	TATGGAGATGGGTTTCCAGG
Genome	gHGL85860	TGTCAACAAATATGGACCTGAAA	TGATGTTGAAGCTTTCTGGACT
Genome	gHGL85963	TTCCATCTCCAAACACATTCC	AACTGGACCGTTAACCCAAA
Genome	gHGL86151	CACCTTATGTCACCTCTCCATG	TCAAATGTGATAAAGCCAAACC
Genome	gHGL86195	TGGTGCTGAAAGTGACAAAGA	GGATGCCCATTATACCACCA
Genome	gHGL86289	GCAAAAAGTTTTTGAAGTATGGG	ATTCCAAGTCGCCAAACTGA
Genome	gHGL86560	ATCAGCTGGTTTCGATCGTT	TTTGTTAAAACAACAGACATCACTG
Genome	gHGL86676	GACGATGAAAGAAGGTTTCCC	AGTGGATCTGCCTTTTCTGAA
Genome	gHGL86853	TCTGCTGCCAGATTTCTTCC	TGAACAAAACTCCGTTTGAAAA
Genome	gHGL87086	TGATTTTCAAAGGAGCAAAACA	TGGCATGAATACTTGTAACAATGA
Genome	gHGL87230	TGAGCTCTGAATGAAACGTTAAA	CAAGAAAAGCTTATTGACTAAGAACG
Genome	gHGL87322	TCGGTGATGGGATATATTGGA	TCAACGGTCAAAGAGGTCAA
Genome	gHGL87337	TTTCAGTTCTTTCATGGCTTGA	TTTTGGTTTTTGTTTAACACTCTGA
Genome	gHGL87356	AGATTGTGATATTTAGTCTCGAAACTC	AAGAAATATCTCTATACATAAGCCCGA
Genome	gHGL87524	ACCTGAGGTCCTTTCTCGGA	AAAAACAATTACAAATATTACCCACTT
Genome	gHGL87573	TCTTCGCTCTTCGATCAGTTG	TTCGAGCTTCGCTTCTTCAT
Genome	gHGL87577	AAACTCTTTAGCTTTCTTCAGACAAA	TGTTCACTAAAAGACTCGAAGCA
Genome	gHGL87774	AACCGGTTAGGGCAACTTG	GAAGCTCAAGAGTTCCTAATCGA
Genome	gHGL87879	TCGAGAGGGTTTTTCTTTGTTC	GTGGTTGGAAATATCGACGC
Genome	gHGL87975	CCAGACCAAAGAAGCGTCTT	CCACTAATCTCTCATCTCCTTCG
Genome	gHGL88030	CGCACGTGTTTATTTTTAGTTCA	GAGCGCGTGAATAATACCAA
Genome	gHGL88045	TGTAGCCTCAGGAGTCTGCA	CAATAAGTGCTTCTTTTGGGC
Genome	gHGL88247	AATACGCCAAAAATTAGGTGAGA	TATACAACTGGAACTTACAATGTGGC
Genome	gHGL88411	AGGGGAGGATGATTAATGGG	TCAAATCAACTCAAATGGTGG
Genome	gHGL88494	TGAGAGAGTGATGCGTCGAG	GGGATACTCATTACTACTAGCGGG
Genome	gHGL88747	TGGTAAGAGATCTTCCTTTTTCTCTT	CAGTCAATGCTTACGACACCA
Genome	gHGL88871	GACAACAAGTGAGTGATCCATCA	TTGGACAAAAGCTTTTTAGATATGC
Genome	gHGL88893	CCAAGTCCGAATCCTGAATG	CAAAGGGAAGAACGGATTGA
Genome	gHGL89226	AGTTCAGAACCGGATGATCAA	ATGCTTCACCTGCTTCCTCA
Genome	gHGL89334	GAGAGAAAGAGGGGCTAGGG	AGTGGGTAAGGAAAATGGGTC
Genome	gHGL89352	CACCTTCCACTCCAACGAAC	GAGGATAAGACGGCGATCAA
Genome	gHGL89422	TTCTCCTCCATCCTCCTTCA	ATAAGTCGGTGGGGATGATC
Genome	gHGL89432	TGTACCTTTTCCAACTTGAAACG	TGTTAAGGACGTTGCAGATGA
Genome	gHGL89727	AGGAAGCTGCTCAGAGGATG	TTCAGAGAAATCCTTTCCTTTCC
Genome	gHGL89826	TTTGCTTATTCCGTGACGTC	TTAGAGAAGGTCCGTCGCTG
Genome	gHGL89905	GTGCTTGTGCGAATAGGGTT	TGTTCAGCCATTCTATCGTCTT
Genome	gHGL90068	CTCTGTTTCTCTCAGGTTCCG	TGTTCAGTATCGTATCCGCG
Genome	gHGL90122	TTTTCAGACACAAACAAACATGTG	AGCAGTGTTTGAACCAACGA
Genome	gHGL90246	GTCCCCAAACAGTTTAGCCC	ATTATGGCCGAGGTGCCT
Genome	gHGL90275	CGGGTTTCTTTCTTCTTAGACG	TTCAGACCCTAACCTCCATGA
Genome	gHGL90341	GCCGCTCTAGCAAGTACGTT	GTTACGTCCACTCCGACCAC
Genome	gHGL90348	TGCTGCACTTATGATTCTCAGA	GTTCTCTCGCATAGCCAACC
Genome	gHGL90359	TCGGTGACCGGTTAGAGTAGA	TCTTTTATTTATTTTTCCAAGTCTGTG
Genome	gHGL90431	ACTGGAAGAGCAATACAGCCA	GCCAACGGTTTTAATTATTTATGTC
Genome	gHGL90504	TCTTTTGCCCTCGAGTGATT	CGCAAAGATTTCGCTTGTAA
Genome	gHGL90720	TGACCCTTCCCTAATTGTCG	GAAAGTAAGCATCCGATAACCG
Genome	gHGL90776	TCCATTAGGGTTCATATTTTCTATAGA	ACCGGTCTAAACTCAAAGATAGTGA
Genome	gHGL90943	TTCATCAGAGCTGACTCTCAGG	TTACGGTACATGGCAGTCCA
Genome	gHGL90951	TTCAGCTGTTGTTTTCTCTCGA	AACAAGAACCCATCTCGCTG
Genome	gHGL91119	TCGTTAGCAGCTTATCATGCA	GCGTTTATGGATGTCGTTGA
Genome	gHGL91248	GCTTTCTCTCAGTGAAGCTATGG	GAGGGAAAGGAAGACTGGCT
Genome	gHGL91268	ATCTACCTCTCCATACCTATTCACA	TCATTCTCACACTCCTCCTCC
Genome	gHGL91321	GGTTGGAACAGCTGTTGTGA	TCCATCCGAGTTTAATTCCG
Genome	gHGL91353	TTGTGAATTAAAAATATGCAAATGA	TGCACATTATAATAACACACACTAAGC
Genome	gHGL91361	AGTACAGAGACGCACGACCA	AAGTCAAAACAACATCCTAGTCCA
Genome	gHGL91453	AGATGGTGTTCCGGCAAC	AATCGGAACAGAGACGATGG
Genome	gHGL91464	GTATGCATGAACCACCATGG	CTAAGTGGAGTGTGGGTGGG
Genome	gHGL91494	AACCGATTTGTGGAGCTTTG	CCTGCTTCTTTTATAACCCCA
Genome	gHGL91535	GGCAGTTGAGAGTCTTACATTTTG	TTTTTGCTTAGTTATTCTGGTTACAG
Genome	gHGL91588	TTTGGTTTCTGTGTAAAGGTTACC	AGAAGCAGTTAACTGAAGGTGG
Genome	gHGL91641	CGAGGAAGAAAACTAAAAGCTTCA	TGTGGCTTTATCGGTCTGAA
Genome	gHGL91704	GGTTCTCTCTGATCATCATCCC	GGCTGTTAGGGAGAAGGGAG
Genome	gHGL91711	ACGATGTTCCACAAAATGCC	TGCCATTCTTCCAATAGTGTCA
Genome	gHGL91834	CAGATATCAGTGAGGATTTCCG	AACATGAAGGAATTTGGACGA
Genome	gHGL91903	TGTTTATCTTTCTCAAACAAAAGGG	TCAAGATTGTATATTTTTCTCGGA
Genome	gHGL92122	GGACTAACATATGTCTATTGGACCG	GGGACATCTAACCTCCTCCC
Genome	gHGL92124	TGAGAGAACATACCAGGGGC	GCTGCTTCTCTTCCTTCAGTTT
Genome	gHGL92175	CTTTCATGGCTGCTTCAACA	GGGACACGTTCAGCTCAATT
Genome	gHGL92200	GACACGTGCAACACTGTCCT	TCTCTGAGCTTCCTTCTTTAGCA
Genome	gHGL92231	CATGGGGATGGATTATGGAG	TTGATTTCTTCAACTGGCCA
Genome	gHGL92286	CTTGCATACATTTGAGAATCTGC	TGGACTCCTGAACTTCACCA
Genome	gHGL92301	CCCTTTAACAAATTACATCGCA	TCCAAACCTCATCACCATCA
Genome	gHGL92324	GCGTGAAGAACACACCTCAA	TGGTCTTTTCACGAGTTGAAGA
Genome	gHGL92431	TCAGAATATTATTGATTTTTACTGCAA	ACCTGTACCCATTTCCTCCA
Genome	gHGL92455	AATTGTGACAGCGATCAACG	TGTTGTTGATGAGATTTTGAACAA
Genome	gHGL92541	AGAGAGGCAGAGACGAACCG	TCTTCTTCCGTTTCTTTTGCC
Genome	gHGL92582	GCAGCACATGAAAGAGAGAAAG	TGGGCGTGTTCAGTTTTGTA
Genome	gHGL92738	ATTCGACAGGTCAGAAAGCG	TGGCGTACCAATCGTCTTTA
Genome	gHGL92741	CACCTCTCTCACCTTCTGCC	CTCAGGTGGATAAATCTGCG
Genome	gHGL92763	GCAATAGCTAATCCAACCTTCC	ATTTGGAGCATTCATGGCC
Genome	gHGL92774	TTCAAGCAGACTTCAACGTTTT	TTTGACAATGGCTCTGTATTAAAAA
Genome	gHGL92845	TCTCTTCACCTGTTGCAACG	GGTCACCGGAGTTACCATGA
Genome	gHGL92951	TCAAAACACGCATGGCTCTA	GGTCTGGAGAATACGCCAAA
Genome	gHGL92952	TCAAGCTCCCAAACTCCATC	TCTGTAGCATACTTGTTTTGTTTGG
Genome	gHGL93027	TTATTTTATTGGGACTTTAATCAATGC	CATTGTCATCTCCATTGACCA
Genome	gHGL93143	CTGTGATCTCAACGGTTTGC	CGAGTCAAGCAGGACAATCC
Genome	gHGL93260	GGCGAACTATATTCAGGGAAA	GGTCTAAACGCAGCTGAAGG
Genome	gHGL93386	CATGTCTCCATGTGTTTGTCAA	TGTTGGTGAAGAACACAAATCTTT
Genome	gHGL93415	TGTCGTCTGTCATATCGGAGA	TCTCTTTGTCGGTCTCCGTC
Genome	gHGL93461	TGGTTTACCTTGGGGTTGAA	GAGTCTCCTGCTCCACAACC
Genome	gHGL93497	CCAACACCTAATCGCTACCAA	GACGAGGAAGAGCTTGTTCG
Genome	gHGL93552	GGGGCCGGATCCTTTATC	ACAAGAACTCTGCATGCTTCC
Genome	gHGL93562	CTCATCCATATTCAACTTTTCCTAG	ACTTCGGTTTTACTCTAAGGAACTCC
Genome	gHGL93584	TGAGGGAGTCATGGAGAAGTG	GAGGATTCTGGAACCATTGAA
Genome	gHGL93614	TCTGTTGATCAACAAGACTCCAA	TCCTTATGTTTTTCCTCTGTTTAGC
Genome	gHGL93656	TGAAGGTTGTTGGAAGCAAG	GCTGCAGATAGACGAGCTCC
Genome	gHGL93773	ATCCTTTCAGGCCTCCATCT	GGTCTAACTCTGTGCCTCCAA
Genome	gHGL93885	GGCAAGTGTAAGAGACTAAGCAA	TCACATCAACCCTCCTCCTC
Genome	gHGL94330	TCTCGTAGAAGTCTTCTTCGTTGA	TCTTCTTAACGGCTAGTTTTGTGA
Genome	gHGL94420	CGTCATACCATCATTGCATTG	TCCACATTAGGAACCAACCA
Genome	gHGL94846	CGAAGATGCTCAGATTGCTTC	AGGAGGCTTTGACGATTCAA
Genome	gHGL94855	GAAGCTTTAGGGATGGTGGC	ACCGCCTCGAACTCTCCTA
Genome	gHGL95009	CAACGGGTCATATGATCCTG	CCAAAGACCAAGAAGCCAAA
Genome	gHGL95105	CAGGTGATTCCCTTTTGTTTG	ACCCGAAGTTTCAGAGGTCA
Genome	gHGL95112	GGGTGATGCTTTTTATCCTCA	TCTGCTGGAGCTGGTTTCTT
Genome	gHGL95154	TCTTGTTGTCCTCTTCTCCCA	TAGACTCCAGGTCTCTTTCTCTCC
Genome	gHGL95303	CACCACCCTCTTCAACACCT	TGGGAACACAACTCCAACAA
Genome	gHGL95363	GGTGAAGCAACCTGAAGAATG	GCACAACTATTTTTCTCTTTCCC
Genome	gHGL95397	CCTGCTCTTTTAAGATGCTTGG	TGAAGAACAGCCTGACTTGC
Genome	gHGL95515	CATGGGAGCTTATAAGTGTAATGG	GAAGATCAAGTGTTGCCCTGA
Genome	gHGL95517	TGGCGAATAAAATGTTGTTAATAC	TCCGGTGTCAAAAACTCCTC
Genome	gHGL95579	ACAAAAAGAGGAAGAAAAGTGAAAA	ATACGGTCTAACAATACATTCATTCA
Genome	gHGL95602	AGCAAACATCACAGGAGAAGC	CCATCATCAACCATCGATGA
Genome	gHGL95611	CGATTGAGATCCCACATCCT	CAAGAGCAACCGCATATCCT
Genome	gHGL95670	CAAGTAACCTCCTCCTCCCC	TTACCCTAAAAGGCCGAGCT
Genome	gHGL95762	ACAGCTCCAATAACTGTAAATACGT	TCAAGGTAATGAGCAGTGCAA
[truncated: 63 more rows]
