# Supplementary material for: High-throughput development of simple sequence repeat markers for genetic diversity research in Crambe abyssinica
Source: BMC Plant Biol. 2016 Jun 18;16:139. doi: 10.1186/s12870-016-0828-y (PMC4912734; doi:10.1186/s12870-016-0828-y)
Supplement: Additional file 6: — The 166 primer-pairs validated by PCR. (XLSX 25 kb) [file 12870_2016_828_MOESM6_ESM.xlsx]

## Sheet: Sheet1
Type	Primer-pair#	Forward Primer	Tm(°C)	Reverse Primer	Tm(°C )	Motif and repeat	Alleles	Expected Amplicon size (bp)	PIC Value	Band_pattern
estSSRs	estHGL1358	ACCTGCTCTTGCTGTTTCCTTC	58	CAGTGCCCAACCAACCAACC	60	(TTGG)4	2	150 - 200	0.127766	Polymorphism
estSSRs	estHGL3558	AGTGCCAACCCCACCAAGAG	61	CGGATCTGCCTTCACCATTCTC	59	(AAG)5/(ATAAA)3	2	350 - 400	0.162583	Polymorphism
estSSRs	estHGL4722	CCTGTATGGTGGCTCCGTCTC	61	GCAGAACATAGCGGCAGTGAAC	60	(TAT)5	2	300 - 350	0.1638	Polymorphism
estSSRs	estHGL0783	CTCTAAGCAGCACGGGTCATG	59	AGCTGGTTCCACAATGTTCATC	56	(ATG)7	2	150 - 200	0.199506	Polymorphism
estSSRs	estHGL1078	GGGTGGAGAGCCTGATTTGATG	59	GGAAGACATGATGCCAGCAATG	57	(CAGAAG)3	2	200 - 250	0.21491	Polymorphism
estSSRs	estHGL4687	TGGTGATGAGAGGAAACAGTGC	58	GAGTTGGTGCCATTGGGTAGTG	59	(CAA)5	2	150 - 200	0.239198	Polymorphism
estSSRs	estHGL1192	GATGATGGTGCTGCCTTGCTAG	59	CTATGGGGAAACAACGGTGGTC	59	(GAGTTT)3	3	250 - 300	0.374255	Polymorphism
estSSRs	estHGL0219	GGACAGGTACGCCGATCATTC	59	CGGAGTAAGAGGAGACGGAGTG	60	(CGT)5	3	150 - 200	0.375	Polymorphism
estSSRs	estHGL0951	ATCTACAACCACACGCAAGGAC	58	TAGCAGCCGTCGCACCAC	62	(CAT)5/(A)10	4	250 - 300	0.59112	Polymorphism
estSSRs	estHGL1766	GCTGAGGGCTTTGTGGTTTATG	57	AAGGCAAGTTGGACATCAAGAC	56	(TTGGT)3	6	150 - 200	0.707469	Polymorphism
estSSRs	estHGL0993	CGTCTCTAAACCCGCCAAATCG	59	CGCCGTCGCTCAATTAAACCC	60	(CCA)6/(TC)8	1	200 - 250	N	Monomorphism
estSSRs	estHGL1802	CTGAGTGCCGGTCATCACAAAC	59	CGCCTCATTGCTTCCGTCTG	60	(ATC)5	1	200 - 250	N	Monomorphism
estSSRs	estHGL1199	GCGACCAGTACGAGTTCCATTC	59	CCTCCTCTTCCACCACTTCTTC	58	(GAA)5	1	150 - 200	N	Monomorphism
GenomicSSRs	gHGL106137	ACAACAACAACAACACTGGTTC	54	TGATTGATAAGTCCCCGTTGTC	55	(TC)8	2	200 - 250	0.293775	Polymorphism
GenomicSSRs	gH018110	ACACTCCACGAAGATTCCTAC	54	CCAGGCGGGTTGATTAGG	56	(CT)12	2	150 - 200	0.314627	Polymorphism
GenomicSSRs	gHGL117065	CGGCGGTGATACTGACGAC	59	CTTTCCAGCCCCTTCTCTCTC	58	(CA)15	2	150 - 200	0.345679	Polymorphism
GenomicSSRs	gH124112	TACCCTTTAAACCGACTTGTGG	55	TGACAATCCCAACGCTTGC	57	(CA)8	2	150 - 200	0.351106	Polymorphism
GenomicSSRs	gH131654	TCATGCAAAAGCAAACAAACTC	52	GAAGACAAGAGCCAGCTAGAG	55	(GA)8	2	150 - 200	0.36001	Polymorphism
GenomicSSRs	gH147831	TGCTACGGTTTCACAAGTTC	53	CATAACACCTCCTGAGTTACTG	53	(TCT)12	2	150 - 200	0.365149	Polymorphism
GenomicSSRs	gH157614	TTAGGTGTTAAGGACAAATCCC	52	GTGATAGCTGTACGATTCTACG	53	(TA)11	2	150 - 200	0.365665	Polymorphism
GenomicSSRs	gH158098	TTATGGCTTTACTTGACTGGTC	52	TGGTGATGTTTGAAGAAGAAGG	53	(AG)20	2	150 - 200	0.369846	Polymorphism
GenomicSSRs	gH162204	TTCTTGATGTCCATAAATGGTC	50	ACTCAACAAATCAACATCCTTC	51	(TA)8	2	150 - 200	0.370601	Polymorphism
GenomicSSRs	gH164096	TTGCTTAAGTAGTGTGTGCTG	53	AAGTAATGGAGGATGAGAAAGC	52	(TA)8	2	200 - 250	0.371649	Polymorphism
GenomicSSRs	gH168386	TTTGAGCTACTCTTTCTCTCTC	51	TCTAGCTCCTCTTTTAATACCC	51	(TC)21	2	150 - 200	0.372925	Polymorphism
GenomicSSRs	gHGL173582	AATCAAACAATCCTCCACAGAG	53	TCAAACGGTTTCAAGAAAAGAG	51	(TC)9	3	150 - 200	0.375	Polymorphism
GenomicSSRs	gH015966	ACAAAGGTCTATGTCCAACTTC	52	GAGAGACCCAAGAGTCCAAG	55	(AAT)10	3	150 - 200	0.375	Polymorphism
GenomicSSRs	gH021448	ACCATTCTTTCTCTGCTGCTC	55	GCTGAAGAGGAGGAAGACATG	56	(TC)9	3	150 - 200	0.375	Polymorphism
GenomicSSRs	gHGL184811	ACGACGGTGCAGAATCTTATG	55	CCGCTTCTTCTTCTTCCTCATC	56	(AC)8	3	150 - 200	0.375	Polymorphism
GenomicSSRs	gH025173	ACTAAACCAAAGAAACAAAAGC	49	GCTTCAACTATGATCCTTATGC	51	(CTT)13	3	150 - 200	0.383257	Polymorphism
GenomicSSRs	gH026355	ACTCGTGGATCTAATTAACTCC	51	AGAGGAGATAACGCATGGAG	54	(TC)10	3	150 - 200	0.398728	Polymorphism
GenomicSSRs	gH035840	AGCTTTTCTTGACAATATACCC	50	TCTCCACCTTATTCTCCTACC	53	(TGAT)5	3	150 - 200	0.398728	Polymorphism
GenomicSSRs	gH040058	AGTGGTGATGCTGCTGAAC	56	CAAGCTCATCCATGTCCAAATC	54	(TC)12	3	150 - 200	0.413953	Polymorphism
GenomicSSRs	gH043870	ATCATGGACACTAGCGTAAGAG	54	GCATCATCCTGCTCAAGATTAC	54	(CA)16	3	150 - 200	0.422555	Polymorphism
GenomicSSRs	gH044829	ATCGCTAGTGCCATTTCAC	53	CACCTGCTTCTTTTATAATCCC	51	(AT)8	3	150 - 200	0.423828	Polymorphism
GenomicSSRs	gH046606	ATGATGATGATGCTGGTGGTG	55	GCAAAGTTTCCATCGCTCTATC	54	(AG)9	3	150 - 200	0.441575	Polymorphism
GenomicSSRs	gH053597	CAAGAACACCACCAACATAAGC	55	TTTGCCTTCAATGCCAGAGAG	56	(AAAAG)4	3	150 - 200	0.46286	Polymorphism
GenomicSSRs	gH056654	CACCTTATGTCACCTCTCCATG	55	TGCTAGACGGTAAACCTCCTAC	56	(AAAT)5	3	150 - 200	0.466592	Polymorphism
GenomicSSRs	gH068384	CCGTCTTCAGACATCATTATCC	53	TAACAGTGTTGAAGTGAATTCG	50	(TC)13	3	150 - 200	0.476886	Polymorphism
GenomicSSRs	gH075016	CGGATCGGCGTGTACCTAC	59	AGAGAGGGATCGAGATGAATGG	56	(TA)9	3	150 - 200	0.4918	Polymorphism
GenomicSSRs	gH104637	GCTCTCTGAGTTCTTACAAGTG	53	ACACGCAGGTTTATTTCCTTTG	54	(AT)8	3	150 - 200	0.511725	Polymorphism
GenomicSSRs	gH123285	TAATGTAACCAGATCCGAGAG	51	GGAGACTGGCTCTGTATGC	56	(AG)11	3	150 - 200	0.525775	Polymorphism
GenomicSSRs	gH125114	TAGAGAATTTGGTCTGATAGGG	51	TATATCGAAGCACGAAAGAAAG	50	(ACA)10	3	150 - 200	0.538319	Polymorphism
GenomicSSRs	gH128268	TCAAAGCCTGGATGGATAAAAG	53	ATTGCAGACAACAAAAGGAAAC	52	(TA)8	3	150 - 200	0.538432	Polymorphism
GenomicSSRs	gH134195	TCCGTGAAAGCTGCATTATTC	53	CGACAAGAACATTTGGAGAGAG	54	(GTA)7	3	150 - 200	0.54801	Polymorphism
GenomicSSRs	gH137183	TCGTTGTCCGTGCAGTTC	56	TTCATAAACCAAAGGCCCAAAC	54	(GAA)7	3	150 - 200	0.557946	Polymorphism
GenomicSSRs	gH138908	TCTCTATCGTCTCATTGCTTGC	55	TGCGAAAGACAGTTCAAAGATC	53	(CAT)12	3	150 - 200	0.566521	Polymorphism
GenomicSSRs	gHGL216430	TGAGTTTCTGACTGACATACAG	52	GTCACACAGAAGGCAACG	54	(AC)11	3	150 - 200	0.571138	Polymorphism
GenomicSSRs	gH151030	TGGTAGCTTTCCCTTCTTCTAG	54	TCTTCTCTGGCTTTCTTCACTC	54	(TGG)8	3	150 - 200	0.572887	Polymorphism
GenomicSSRs	gH152534	TGTATATCTGAGCTTCTTCTGC	52	CCCATATGTCTTGTCTCACTG	53	(CT)9	3	150 - 200	0.583664	Polymorphism
GenomicSSRs	gH160413	TTCCTTGCGTTGCTTCTTATTC	53	GACGAACAGAACTCATCTCTTC	53	(AG)18	3	150 - 200	0.586553	Polymorphism
GenomicSSRs	gH161464	TTCTCTAGAAGTCTTCATGTGG	51	TGCTGAGATTAGAGGTAGTGG	53	(TC)9	3	150 - 200	0.587662	Polymorphism
GenomicSSRs	gH161892	TTCTGTTGCTGATGAGAGAGAG	54	GCTGACAAGTTCGCTCCTG	57	(GA)20	3	150 - 200	0.587824	Polymorphism
GenomicSSRs	gH162146	TTCTTCTTCTCGGCGATGATC	55	TTTCACCCAGTTTCAATCACAG	53	(AG)8	3	150 - 200	0.587934	Polymorphism
GenomicSSRs	gH163197	TTGATCTCTGTGCTTCTTAGTG	52	TAACTCTCCACTTGACTCAAAC	52	(AAG)15	3	150 - 200	0.590057	Polymorphism
GenomicSSRs	gH005651	AACAGTCGTTAAACCCTAAACC	53	CTACTTGAAGGTTGCGATAGC	54	(TC)9	4	150 - 200	0.591957	Polymorphism
GenomicSSRs	gH006852	AACCTAACGTGATCCCATTTTC	53	TTGAGGTTTTGTGTTTGCTTTG	52	(GA)9	4	150 - 200	0.592245	Polymorphism
GenomicSSRs	gH017321	ACACAATTTGGATTTTGGAGAG	51	ACTTCACTCGAACACTATACTC	51	(CTCCTT)5	4	150 - 200	0.592495	Polymorphism
GenomicSSRs	gHGL151642	ACGTATTGTCTCTCCTCTTGAG	54	AAATGAACTTTGCCTTCCTCAC	53	(TGG)7	4	150 - 200	0.592507	Polymorphism
GenomicSSRs	gH025217	ACTAACAATGCTTACGTGCTTG	53	GTGGAAAGACCTAACCCTGAG	55	(TTTGCG)4	4	150 - 200	0.592593	Polymorphism
GenomicSSRs	gH034100	AGCCAGTGAATCATTCTTCTTC	53	GAGAATGGGTCACCGAGTTC	56	(ATC)14	4	150 - 200	0.592593	Polymorphism
GenomicSSRs	gH062766	CCAAAGTAGAAAGCAAAACAAC	50	GGAGGGTGTCAAGGATTTAC	53	(AAG)7	4	150 - 200	0.592593	Polymorphism
GenomicSSRs	gH074385	CGCTCGTAGGACTAATCAAACC	56	GCGTACACATCAATGGAAGGAG	56	(AG)8	4	150 - 200	0.592593	Polymorphism
GenomicSSRs	gH080476	CTCCATGCCCACCTGATAAAC	56	TGTTGGTGCTGCTGTAAGTTC	56	(ACA)12	4	150 - 200	0.600132	Polymorphism
GenomicSSRs	gH093512	GAGCCTGATGAAGATTGAAGAG	53	TTGGAGATTGTTGATACCTGAC	52	(GAT)9	4	150 - 200	0.602785	Polymorphism
GenomicSSRs	gH097036	GCAAACCACATGGAGAAAGC	55	TAGGCATTGGCTCGTTAGTTC	55	(GA)14	4	150 - 200	0.602882	Polymorphism
GenomicSSRs	gH109154	GGCACTAGATCAAAGCAGAAAC	54	TCGCTGTCGATGAGCATAAC	55	(GAA)7	4	200 - 250	0.60693	Polymorphism
GenomicSSRs	gH114602	GTACCTACGGACGACAAAC	53	AAGTGTTAATGCCTTTATTGGG	51	(TGAAA)4	4	150 - 200	0.612246	Polymorphism
GenomicSSRs	gH124633	TACTCCCTTCTCCTTCTTCTTC	53	AGTTGCAGAGACAACGAATAAG	53	(GA)15	4	150 - 200	0.618402	Polymorphism
GenomicSSRs	gH132929	TCCAGGTGCTAAGCCAATGAC	58	TGCGGAGACATAGACACAGAG	57	(AAG)11	4	150 - 200	0.619332	Polymorphism
GenomicSSRs	gH134984	TCCTTACCCACCTCTCTAGTC	55	GGATGCCAATTTGTAATGTCAC	52	(CT)9	4	150 - 200	0.621414	Polymorphism
GenomicSSRs	gHGL159638	TGTAATGGCCTGAAAATCTCTC	52	GGTCATACAAGTGGGGAGAG	55	(AG)11	4	150 - 200	0.624741	Polymorphism
GenomicSSRs	gH153343	TGTCTCTTCGTCGTGATTAGC	55	GAGTAGTTGGAGGTGGATGATG	55	(AT)8	4	150 - 200	0.627746	Polymorphism
GenomicSSRs	gHGL180536	TTCACAGTACCATAGACCCTAC	53	GAGGCTCCATAGTTGTTGTTG	54	(ATA)12	4	150 - 200	0.627838	Polymorphism
GenomicSSRs	gH161914	TTCTTACACTTCTCCTGACAC	51	TTTTGTGTGTTAATTGTGTGTG	49	(CCGAA)4	4	200 - 250	0.628644	Polymorphism
GenomicSSRs	gHGL198021	TTGCAGGATCATCATCATCATC	53	CGACTGCGTCTGGGATTC	56	(TGT)10	4	150 - 200	0.629267	Polymorphism
GenomicSSRs	gH167657	TTTCCTTTCGCCCACCATTC	56	ATCCGATTTGTAGCTCTTTCCC	55	(CT)9	4	150 - 200	0.637061	Polymorphism
GenomicSSRs	gH030701	AGAGAAGTGTCATGCAACTGAG	55	GACTGGCTTCAAGTAAGACAAC	54	(TC)9	5	150 - 200	0.656259	Polymorphism
GenomicSSRs	gH053725	CAAGAGAAGAAGCAGGAAGATG	53	TGTCCACAAATCCAAAACTCG	53	(TGA)10	5	150 - 200	0.656925	Polymorphism
GenomicSSRs	gH067794	CCGCACAGTTGATTCGTAAG	54	CTCTTGTGGAAACAGAGGATAC	53	(AT)16	5	150 - 200	0.660641	Polymorphism
GenomicSSRs	gH071789	CGAATGGAGATCTTGGGAAGG	56	GACCACACTCAGAGAGATTAGC	55	(GA)8	5	150 - 200	0.662051	Polymorphism
GenomicSSRs	gH091381	GACGACGACTCAAACAACAAC	55	GCGTGAGAATCGAGGAAGAC	56	(AAAAT)4	5	150 - 200	0.66495	Polymorphism
GenomicSSRs	gH093556	GAGCGGAAGAAGCAGATAGC	56	TGCAATGAGGTTGTGAGTCTG	55	(AG)9	5	150 - 200	0.672407	Polymorphism
GenomicSSRs	gH093760	GAGGAAGAGGAGGAGAAAGAAG	55	GCAACCACAAGCACATCATC	55	(TC)8	5	250 - 300	0.680642	Polymorphism
GenomicSSRs	gH094369	GAGTCATTGTACGAGGATTTAC	50	GTGTTACTCGTAAGGTTCTAGG	52	(CT)12	5	150 - 200	0.68123	Polymorphism
GenomicSSRs	gH112115	GGTAGATGATGCCACAGATC	53	TATGTAACGAGTTTAGGATTGC	50	(ATC)8	5	150 - 200	0.683358	Polymorphism
GenomicSSRs	gH113517	GGTTCTTCGATGAGTTGTGGAG	56	GAGCTTCACGATCCGATGATG	56	(GAA)13	5	150 - 200	0.683826	Polymorphism
GenomicSSRs	gH113588	GGTTGCAAGTACGGAATATAAG	51	TCTTCTTTCTTGGGGTTCATG	52	(CTT)8	5	150 - 200	0.686863	Polymorphism
GenomicSSRs	gH116710	GTCTCCCAACCAGAACCTG	56	TGCCTTCGTATACAAGTTACAC	52	(TTC)12	5	150 - 200	0.690656	Polymorphism
GenomicSSRs	gHGL119231	TAGATGGGAACACAGTGAATC	52	CCAAGATGTGATGATGATGATG	51	(AGA)10	5	150 - 200	0.695181	Polymorphism
GenomicSSRs	gHGL131461	TGAGCAAAGCCTTTACGAGTC	55	GGTGGTGGTGGTGAGATTATG	56	(CT)19	5	150 - 200	0.698269	Polymorphism
GenomicSSRs	gH151648	TGGTTCAGATACTTTGTTGCTG	53	GGAGATTGAAAAGCCCTTTGC	55	(TAC)12	5	150 - 200	0.703125	Polymorphism
GenomicSSRs	gH155914	TGTTTTCTATACACTTCTGCAC	50	TCATCATCTCGAAGGTTCAAC	52	(GAT)7	5	150 - 200	0.703125	Polymorphism
GenomicSSRs	gH157408	TTAGCCCATCTCTCTATCAATC	51	ATTACGAACCATACCATCTCTC	51	(TTTTG)4	5	150 - 200	0.703125	Polymorphism
GenomicSSRs	gH159605	TTCCACACTGAGAGCAACTG	55	CACCTCCAGTTTTCTCTTCTTC	53	(AAC)9	5	150 - 200	0.703125	Polymorphism
GenomicSSRs	gHGL141275	TTGATCGTTAATCGCTCTCTC	52	TACTTATTACTTCCGCATTACG	49	(TA)8	5	150 - 200	0.706431	Polymorphism
GenomicSSRs	gH001748	AAACCGTACCGTACCGTAC	54	TGGAGACGAAGACACTGTTC	54	(CAA)8	6	150 - 200	0.709927	Polymorphism
GenomicSSRs	gH031911	AGAGTCATTCCTTCTTCTCCTC	53	TTCTGCACCACCGTATCTTG	55	(CTT)12	6	150 - 200	0.711508	Polymorphism
GenomicSSRs	gH035808	AGCTTTGCAACTCTTTTAAACC	52	GTTCGGATGATGAATGATGATG	51	(AG)13	6	150 - 200	0.713015	Polymorphism
GenomicSSRs	gH037719	AGGGTTTGAAATGGGAGATGAG	55	TGTCCAAGTGCTTCTCTGTTC	55	(AG)8	6	150 - 200	0.714228	Polymorphism
GenomicSSRs	gH043192	ATCAAGCAGAACACAGTAGATG	52	TTCATATTCCCACCTCAAAACC	53	(TC)12	6	150 - 200	0.714262	Polymorphism
GenomicSSRs	gH043666	ATCAGTCTCTGCCTCGATATGG	56	CGGCGAAAGAGGTTGAGAAAG	57	(TA)8	6	250 - 300	0.718246	Polymorphism
GenomicSSRs	gH049903	ATTCGACATACAAAAGACTCTC	50	TGCTGCGGAATTATACTCAAG	52	(AG)22	6	150 - 200	0.718476	Polymorphism
GenomicSSRs	gH060523	CATCATCCGATCTCGCATCC	56	GTGTCCTTCACAGAGTCCATC	56	(CTT)8	6	150 - 200	0.72111	Polymorphism
GenomicSSRs	gHGL104824	CCAATGGCATCTACGAGTCC	56	ACTTGGGTTTCTTCCGATTCTC	55	(AGT)10	6	150 - 200	0.722535	Polymorphism
GenomicSSRs	gH078002	CGTTTGCGACTTGGTTTGG	55	TTCACTGTCTTCGATATTCCTC	52	(GA)8	6	150 - 200	0.723606	Polymorphism
GenomicSSRs	gH078869	CTAGAGTCTGTGACTGGTGAG	54	TCTCTTGCCCTATTCTCTTCTC	54	(AG)8	6	200 - 250	0.725644	Polymorphism
GenomicSSRs	gH087916	GAAAGCAAAACATGACAAACTC	50	TGAGAATATGCTGGCAAACG	53	(AAAAT)4	6	150 - 200	0.732866	Polymorphism
GenomicSSRs	gH091785	GACTCGCTTGACACATGG	54	ATCTCTCATTATACGTCTTGGC	52	(TG)10	6	150 - 200	0.73373	Polymorphism
GenomicSSRs	gH097891	GCAATCACCAGATCCATATTCG	54	GTCCATTCCACCCATCATTTC	54	(GT)8	6	150 - 200	0.735644	Polymorphism
GenomicSSRs	gH117063	GTCTTGAACCCTTGCCTCTC	56	CTTGCCGTGACTCCGAAC	57	(ATC)10	6	150 - 200	0.745873	Polymorphism
GenomicSSRs	gH146318	TGCAGACAAGGTGAAGAGG	55	TGCTTCAACTACTCTCACTCTC	54	(TG)8	6	150 - 200	0.748654	Polymorphism
GenomicSSRs	gH148022	TGCTCCACACAAGATATTGC	53	CATGTCGCTGGTGCTATTG	54	(TC)8	6	250 - 300	0.749693	Polymorphism
GenomicSSRs	gH153684	TGTGAGTCACTATTCTATACGC	51	ATCTTTTGTGTGAAATGTAGCG	51	(AG)9	6	150 - 200	0.751293	Polymorphism
GenomicSSRs	gH163319	TTGATTCCAAGAGTTCATGTTC	50	GAATGATTCAGTGACCTCTCTC	53	(TC)11	6	150 - 200	0.751696	Polymorphism
GenomicSSRs	gH163876	TTGCGTTATTGAGCCTTGTTC	54	CTGCGTTGTTGTCTTCTTCTTC	54	(TTTC)5	6	150 - 200	0.754388	Polymorphism
GenomicSSRs	gH165072	TTGGTGCCATTGTTAGAAGC	53	TCTCAAACCCTAGATCCCATTC	54	(AG)8	6	200 - 250	0.762588	Polymorphism
GenomicSSRs	gH167408	TTTCCAACACAAGCCATATCTC	53	AAGGTATGCTTCCTCCAATTTG	53	(CAT)13	6	150 - 200	0.763849	Polymorphism
GenomicSSRs	gH169919	TTTTCGAATCAGACATCAGAAG	50	GCAGTCTATGCAAAACAAAAG	50	(AAG)13	6	150 - 200	0.763933	Polymorphism
GenomicSSRs	gH007189	AACGACGATTGTTTCTCTTTC	51	TATGGAGGTGAGTGATTTTGTC	52	(TGTT)5	7	150 - 200	0.766258	Polymorphism
GenomicSSRs	gH007190	AACGACGCCGCATGAGTG	59	GTGTAGAGACCTGGTCCTTTCC	58	(AG)9	7	150 - 200	0.767258	Polymorphism
GenomicSSRs	gH012426	AAGTTGACCAGACTACCTAACG	54	AGCTTTGTTCTTGTCGGAATC	53	(TTGT)7	7	150 - 200	0.767394	Polymorphism
GenomicSSRs	gH024862	ACGTGCATTTAGAACTTCTTC	50	GATGCTCCACTCGTTAGATTC	53	(TCA)11	7	150 - 200	0.768	Polymorphism
GenomicSSRs	gH077233	CGTGGAAACCCTAACATACAAC	54	ACATATAACGTCGGTCTTACAC	52	(CT)21	7	150 - 200	0.768	Polymorphism
GenomicSSRs	gHGL117967	GCCATTGAGTGCTTTCTTCTAC	54	AGAACGCTGTTGTTGTTGTTG	54	(AG)10	7	150 - 200	0.768474	Polymorphism
GenomicSSRs	gH102503	GCGACGCATCAGGTACATG	57	TTGGATGTCGATGTTGTTGTTG	54	(AGA)11	7	150 - 200	0.771418	Polymorphism
GenomicSSRs	gH104900	GCTGACGCAACCTAACTC	54	AGTTTGGAAAGAGATGAAGAAG	50	(TG)8	7	150 - 200	0.773565	Polymorphism
GenomicSSRs	gH108352	GGAGTGGGATATAGAGGGAGAG	56	TGCTACAGAGCTATCTAAGGTC	53	(ATT)9	7	150 - 200	0.776788	Polymorphism
GenomicSSRs	gH114270	GTAAGCAGAGCAACTACACAAC	54	GCCATGAGAAACTCTCTTCAAG	54	(CTT)8	7	200 - 250	0.778263	Polymorphism
GenomicSSRs	gH123642	TACACGATAACCAAAGGACAC	52	TATCCATCTATTGTGTGTTTGC	50	(AATAAA)5	7	150 - 200	0.779206	Polymorphism
GenomicSSRs	gH166182	TTGTTCTCTCCCTCTCACCTC	56	CTCCACGAGTAAGTCTGTAACC	55	(GA)17	7	150 - 200	0.784475	Polymorphism
GenomicSSRs	gH168533	TTTGCACGTTTGGGTATCTC	53	ACCTAGTAAGAAAGTGATCGAC	51	(TTA)13	7	150 - 200	0.788585	Polymorphism
GenomicSSRs	gH063395	CCAATGAAAAGCAGAGCAGAG	54	CGCCGTGATTGAAGAATAAGG	54	(AAATA)4	8	150 - 200	0.790258	Polymorphism
GenomicSSRs	gH087105	CTTTGAATTTGACGTGAACCG	52	TTAGCAATGCGAAATGTAAGTG	51	(TCA)14	8	150 - 200	0.794444	Polymorphism
GenomicSSRs	gH109395	GGCATTACAACTCCCATATCG	53	CTGTAGTTTCAGCAGGAGATAC	53	(AAT)14	8	150 - 200	0.798334	Polymorphism
GenomicSSRs	gHGL218091	GTTGTTGCTCGTCGTCATTAG	54	ACTCTACTTCTCTCTCGCTTTC	54	(AG)9	8	150 - 200	0.801035	Polymorphism
GenomicSSRs	estHGL3724	TCTCCATTTGCTAGTCGTCTG	54	CTCCAATACCGGCTGATCC	56	(AT)10	8	150 - 200	0.801272	Polymorphism
GenomicSSRs	gH139209	TCTCTCTTCTCTCTACAAGAAC	50	TTCTCTCACACTCTCTGTTTC	51	(CCT)7	8	200 - 250	0.803603	Polymorphism
GenomicSSRs	gH140223	TCTGTAAAGCCGTGAAACTCG	55	GCAAGGGAGAAAACAGCATAAG	54	(AG)18	8	150 - 200	0.804777	Polymorphism
GenomicSSRs	gHGL144859	TTCCGCTTCTTCAACATCAGTC	55	AATGAGGAGGAGGATGAGGATG	56	(CT)15	8	150 - 200	0.806674	Polymorphism
GenomicSSRs	gH165223	TTGGTTTCTCATCTTCAATCAG	50	GCCGCCTTCAAAAGATCC	54	(CAT)10	8	150 - 200	0.806721	Polymorphism
GenomicSSRs	gH165418	TTGTATATTCCTCTCCCTTTCC	51	TAAGACAAAGACGTTAGCATAC	50	(TC)15	8	150 - 200	0.808604	Polymorphism
GenomicSSRs	gHGL206240	TTTCCATCCGCCATTGATAG	52	AATCAGAGTCTGAGTAAATCGG	52	(ATA)11	8	150 - 200	0.809984	Polymorphism
GenomicSSRs	gH122579	TAACTTTGGACGAGTTTTGACC	53	AATCTTATGGAGGCTCTCTCTC	53	(TCT)14	9	150 - 200	0.812825	Polymorphism
GenomicSSRs	gH143662	TGACGGTGAAGTAAGAGAGAG	54	TGCTCCCAAATTAGGGTTTC	53	(CT)8	9	150 - 200	0.822244	Polymorphism
GenomicSSRs	gH144081	TGAGACTGTTGAAGTTGATGAC	52	AAGTTCATACACAAAGCCCAAC	53	(ATG)11	9	150 - 200	0.827417	Polymorphism
GenomicSSRs	gH147161	TGCCGACTAAATAAGTGTAGAG	52	GAGCTAGTCCTGAGTGTATAAC	52	(CT)8	9	150 - 200	0.829637	Polymorphism
GenomicSSRs	gH148662	TGCTTGTGGAGAGAATTGAG	52	CCGTTTCTTTTCTTCATTTTCG	50	(GAT)11	9	150 - 200	0.837868	Polymorphism
GenomicSSRs	gH032602	AGATGGCTTCTCGAACAACAAC	56	TTACCCACTCGTGTCCTACTAC	56	(AT)12	10	150 - 200	0.839034	Polymorphism
GenomicSSRs	gH054128	CAAGGTACACCATTCTTTGTTG	52	TTAACCTGACAGACCGTGAG	54	(CT)20	10	150 - 200	0.839096	Polymorphism
GenomicSSRs	gH083300	CTGCAACATAGGGAGTGGTG	56	TCTTCTCTCGGAATAGACACAC	54	(ATG)16	10	150 - 200	0.839272	Polymorphism
GenomicSSRs	gH100528	GCCACCACCAGGAATTATTAC	54	CAAGAAAGATGCGCTTTTCG	53	(GAA)11	10	150 - 200	0.841287	Polymorphism
GenomicSSRs	gH030881	AGAGAGAAGTCGCCAGAGAG	56	CTCTCCAGCGACCTCTCTC	57	(GAA)12	11	150 - 200	0.848649	Polymorphism
GenomicSSRs	gHGL131655	TGAGGATGAGCATCAACAAGTC	55	CCATCACAGCATCAGCATCAG	57	(AG)15	11	150 - 200	0.857664	Polymorphism
GenomicSSRs	gH065140	CCATCTCTGCATAGACAGTAAG	52	GAAGTTTCAAGCTTCATACCG	51	(TG)15	12	150 - 200	0.858608	Polymorphism
GenomicSSRs	gH122241	TAACATGTGGGATATGGAAAAC	50	ATCCAAGTTGTGTTAGAAGAAG	50	(AC)17	12	150 - 200	0.861287	Polymorphism
GenomicSSRs	gH131123	TCATACCTATCATGTGGCTCTC	54	CAAACATCCGCGCAGTTG	55	(AG)19	12	150 - 200	0.861328	Polymorphism
GenomicSSRs	gH134913	TCCTGGGTAATTTAGGCATAAG	52	GTTTTCACTCACCACCATTTTC	52	(CTT)10	13	150 - 200	0.86247	Polymorphism
GenomicSSRs	gH167136	TTTCAACTTCAGCACACAAATC	51	TTCCCTTCCTTCAAAACAATGG	53	(TCT)10	15	150 - 200	0.878583	Polymorphism
GenomicSSRs	gH128773	TCAAGAACCCACACATCAGAAG	55	CTGACGACCACATCACTCTTG	56	(AGA)16	18	150 - 200	0.891	Polymorphism
GenomicSSRs	gHGL110933	ATCCTTACTTGAACTTGTCACC	52	GAGGGAGATATCAACTGTTACC	52	(GAT)10	20	150 - 200	0.891597	Polymorphism
GenomicSSRs	gHGL119122	AAACCCACCAAGAAAGCAATTC	54	CCTTCAAAGCATGACACCAATC	55	(AG)9	1	200 - 250	N	Monomorphism
GenomicSSRs	gH051609	ATTTTCTCTCCCTCACACACAC	55	TAGTATTTGCTTTGTGCGTGTG	54	(GA)18	1	150 - 200	N	Monomorphism
GenomicSSRs	gH077945	CGTTTCCCAATTCCCAATCATC	54	CCTCCTCCTCATCCCCTTG	58	(CAG)10	1	150 - 200	N	Monomorphism
GenomicSSRs	gH117513	GTGAGGAAGAAGCTTGAAGAAG	54	ACAACTTCAAACACTCACGATC	53	(GA)8	1	150 - 200	N	Monomorphism
GenomicSSRs	gHGL160996	TCACACCACCATCATCAAAGTC	55	TTTCATGAGCCCCAATTAGTCC	55	(AG)9	1	150 - 200	N	Monomorphism
GenomicSSRs	gH157931	TTATCCTCCTCATTCCTTTTGC	52	CGGTGGTTTTGATCCAACTG	54	(GA)21	1	150 - 200	N	Monomorphism
