# Supplementary material for: High-throughput development of simple sequence repeat markers for genetic diversity research in Crambe abyssinica
Source: BMC Plant Biol. 2016 Jun 18;16:139. doi: 10.1186/s12870-016-0828-y (PMC4912734; doi:10.1186/s12870-016-0828-y)
Supplement: Additional file 7: — The genetic distances with the coefficient of NEI72 among accessions. (XLSX 14 kb) [file 12870_2016_828_MOESM7_ESM.xlsx]

## Sheet: Sheet1
		Ukraine	Denmark	Denmark	Romania	Sweden	Sweden	Sweden	Sweden	Sweden	Ethiopia	Ethiopia	Ethiopia	Spain	Spain	Turkey	Turkey	Former Soviet Union	Former Soviet Union	Former Soviet Union	US, Iowa	US, Indiana	US, Indiana	US, Maryland	US, Maryland	US, Maryland	US, Maryland	US, Maryland	US, New mexico	Germany	the Netherlands
		PI281737	PI304399	PI304400	PI306422	PI360889	PI360890	PI360891	PI360892	PI360893	PI384531	PI384532	PI384533	PI392071	PI392072	PI392326	PI392327	PI393513	PI393514	PI393515	PI414156	PI514649	PI514650	PI533664	PI533665	PI533666	PI533667	PI533668	PI633196	PI633197	Galatica
Ukraine	PI281737	0
Denmark	PI304399	0.1	0
Denmark	PI304400	0.11	0.09	0
Romania	PI306422	0.15	0.14	0.11	0
Sweden	PI360889	0.13	0.11	0.08	0.09	0
Sweden	PI360890	0.14	0.11	0.09	0.11	0.06	0
Sweden	PI360891	0.15	0.12	0.11	0.14	0.1	0.07	0
Sweden	PI360892	0.16	0.15	0.14	0.14	0.12	0.11	0.08	0
Sweden	PI360893	0.11	0.11	0.13	0.12	0.1	0.11	0.11	0.11	0
Ethiopia	PI384531	0.12	0.11	0.11	0.13	0.11	0.11	0.13	0.13	0.09	0
Ethiopia	PI384532	0.13	0.11	0.09	0.11	0.08	0.09	0.11	0.13	0.09	0.08	0
Ethiopia	PI384533	0.14	0.13	0.11	0.1	0.1	0.1	0.12	0.14	0.11	0.12	0.09	0
Spain	PI392071	0.14	0.1	0.1	0.12	0.09	0.09	0.11	0.14	0.12	0.12	0.08	0.08	0
Spain	PI392072	0.13	0.12	0.1	0.12	0.09	0.09	0.09	0.11	0.11	0.11	0.09	0.1	0.07	0
Turkey	PI392326	0.13	0.13	0.12	0.13	0.1	0.09	0.09	0.11	0.11	0.12	0.11	0.11	0.1	0.07	0
Turkey	PI392327	0.15	0.15	0.15	0.16	0.14	0.12	0.1	0.09	0.11	0.13	0.14	0.14	0.14	0.11	0.08	0
Former Soviet Union	PI393513	0.12	0.11	0.12	0.14	0.12	0.12	0.11	0.11	0.08	0.09	0.1	0.12	0.11	0.1	0.11	0.09	0
Former Soviet Union	PI393514	0.13	0.12	0.12	0.13	0.11	0.11	0.12	0.12	0.1	0.1	0.11	0.1	0.1	0.11	0.12	0.11	0.07	0
Former Soviet Union	PI393515	0.14	0.11	0.1	0.12	0.09	0.1	0.11	0.13	0.11	0.1	0.09	0.1	0.09	0.09	0.1	0.13	0.09	0.06	0
US, Iowa	PI414156	0.15	0.14	0.12	0.15	0.12	0.12	0.14	0.15	0.14	0.15	0.11	0.12	0.11	0.11	0.12	0.15	0.12	0.11	0.08	0
US, Indiana	PI514649	0.18	0.16	0.17	0.17	0.18	0.18	0.18	0.17	0.16	0.17	0.17	0.17	0.16	0.16	0.18	0.18	0.16	0.15	0.13	0.12	0
US, Indiana	PI514650	0.17	0.14	0.14	0.18	0.15	0.14	0.13	0.15	0.14	0.15	0.13	0.14	0.12	0.13	0.14	0.14	0.13	0.1	0.11	0.09	0.1	0
US, Maryland	PI533664	0.16	0.13	0.14	0.16	0.14	0.13	0.12	0.15	0.12	0.13	0.14	0.15	0.12	0.12	0.11	0.12	0.11	0.12	0.11	0.12	0.15	0.09	0
US, Maryland	PI533665	0.15	0.14	0.15	0.18	0.15	0.15	0.14	0.14	0.13	0.13	0.16	0.17	0.14	0.14	0.13	0.13	0.11	0.13	0.15	0.13	0.15	0.11	0.08	0
US, Maryland	PI533666	0.15	0.17	0.16	0.19	0.17	0.17	0.17	0.18	0.15	0.16	0.17	0.17	0.16	0.15	0.16	0.18	0.14	0.15	0.14	0.14	0.2	0.15	0.14	0.14	0
US, Maryland	PI533667	0.18	0.17	0.2	0.19	0.2	0.21	0.2	0.2	0.16	0.17	0.18	0.19	0.19	0.19	0.19	0.19	0.16	0.17	0.16	0.18	0.17	0.17	0.17	0.17	0.12	0
US, Maryland	PI533668	0.16	0.16	0.15	0.17	0.14	0.14	0.16	0.17	0.15	0.15	0.13	0.15	0.14	0.15	0.15	0.17	0.14	0.14	0.12	0.13	0.16	0.15	0.15	0.16	0.15	0.15	0
US, New mexico	PI633196	0.2	0.18	0.19	0.17	0.18	0.18	0.19	0.2	0.18	0.18	0.17	0.17	0.16	0.17	0.18	0.2	0.18	0.17	0.15	0.16	0.15	0.14	0.15	0.17	0.15	0.13	0.11	0
Germany	PI633197	0.18	0.17	0.15	0.18	0.16	0.16	0.16	0.17	0.17	0.17	0.14	0.17	0.15	0.15	0.16	0.17	0.16	0.16	0.14	0.12	0.15	0.12	0.15	0.15	0.15	0.16	0.1	0.11	0
the Netherlands	Galatica	0.32	0.32	0.35	0.36	0.33	0.32	0.33	0.33	0.29	0.33	0.32	0.34	0.3	0.3	0.3	0.34	0.3	0.33	0.31	0.32	0.32	0.31	0.29	0.29	0.29	0.28	0.29	0.26	0.28	0
